# Supplementary material for: Comparative transcriptome profiling of amyloid precursor protein family members in the adult cortex
Source: BMC Genomics. 2011 Mar 24;12:160. doi: 10.1186/1471-2164-12-160 (PMC3080314; doi:10.1186/1471-2164-12-160)
Supplement: Additional file 2 — Lists of significant probe sets (R6 animals) resulting from the pairwise significance analyses. for each significant Affymetrix probe set identifier, information about the gene (ENTREZ gene ID, gene symbol, gene name) and the output from the SAM (score, numerator, denominator, fold change, q-value) are displayed. Data was ranked by the absolute test score. WT/APP-/- (= WTAPP), WT/APLP2-/- (= WTAPLP2), WT/APPα/α (= WTAPPsa), APPα/α/APP-/- (= APPsaAPP). [file 1471-2164-12-160-S2.XLS]

## Sheet: WTAPP
ProbeSet	GeneID	GeneSymbol	GeneName	Score	Numerator	Denominator	FoldChange	QValue
1420621_a_at	11820	App	amyloid beta (A4) precursor protein	-25.6046	-5.86377	0.229013	0.0171723	0
1425671_at	26556	Homer1	homer homolog 1 (Drosophila)	-9.35958	-1.74989	0.186962	0.297325	0
1430030_at	68190	5330426P16Rik	RIKEN cDNA 5330426P16 gene	-7.67767	-1.38814	0.180803	0.382057	0
1436387_at	320588	C330006P03Rik	RIKEN cDNA C330006P03 gene	-6.43418	-1.7901	0.278217	0.289152	0
1444705_at	NA	NA	NA	-5.24868	-1.57458	0.299996	0.33574	0
1418701_at	12846	Comt1	catechol-O-methyltransferase 1	4.67543	0.888516	0.190039	1.85127	0
1427442_a_at	11820	App	amyloid beta (A4) precursor protein	-4.32806	-0.619425	0.143118	0.65093	0
1455531_at	213006	Mfsd4	major facilitator superfamily domain containing 4	4.21733	0.614005	0.145591	1.5305	0
1449519_at	13197	Gadd45a	growth arrest and DNA-damage-inducible 45 alpha	-4.0604	-0.864659	0.212949	0.549176	0
1437247_at	14284	Fosl2	fos-like antigen 2	-3.77209	-1.02187	0.270902	0.492479	0
1436021_at	213006	Mfsd4	major facilitator superfamily domain containing 4	3.7528	0.60376	0.160882	1.51967	0
1456187_at	241919	Slc7a14	solute carrier family 7 (cationic amino acid transporter, y+ system), member 14	3.71038	0.847168	0.228324	1.79897	0
1449070_x_at	494504	Apcdd1	adenomatosis polyposis coli down-regulated 1	3.67556	0.778209	0.211725	1.715	0
1418687_at	11838	Arc	activity regulated cytoskeletal-associated protein	-3.62332	-1.03688	0.286169	0.48738	0
1416432_at	170768	Pfkfb3	6-phosphofructo-2-kinase/fructose-2,6-biphosphatase 3	-3.56686	-0.640156	0.179473	0.641644	0
1458464_at	329152	Hecw2	HECT, C2 and WW domain containing E3 ubiquitin protein ligase 2	3.46636	0.579345	0.167134	1.49417	0
1429546_at	72962	Tymp	thymidine phosphorylase	3.40376	0.69728	0.204856	1.62145	0
1457490_at	NA	NA	NA	3.35381	0.747159	0.222779	1.67849	0
1457984_at	12918	Crh	corticotropin releasing hormone	-3.31528	-0.616662	0.186006	0.652178	0
1417612_at	15939	Ier5	immediate early response 5	-3.31417	-0.482367	0.145547	0.715802	0
1427127_x_at	15511	Hspa1b	heat shock protein 1B	-3.26269	-1.43859	0.440921	0.368929	0
1438796_at	18124	Nr4a3	nuclear receptor subfamily 4, group A, member 3	-3.25777	-0.9381	0.287958	0.52192	0
1452318_a_at	15511	Hspa1b	heat shock protein 1B	-3.25693	-1.49238	0.458216	0.355426	0
1418322_at	12916	Crem	cAMP responsive element modulator	-3.24566	-0.659592	0.203223	0.633057	0
1454822_x_at	494504	Apcdd1	adenomatosis polyposis coli down-regulated 1	3.18723	0.639432	0.200623	1.55772	0
1436978_at	216795	Wnt9a	wingless-type MMTV integration site 9A	3.18282	0.562037	0.176584	1.47635	0
1418174_at	13170	Dbp	D site albumin promoter binding protein	3.17239	0.799737	0.252093	1.74078	0
1435484_at	53881	Slc5a3	solute carrier family 5 (inositol transporters), member 3	-3.16304	-0.908804	0.28732	0.532626	0
1427683_at	13654	Egr2	early growth response 2	-3.134	-1.60797	0.513075	0.328059	0
1436860_at	66315	Senp7	SUMO1/sentrin specific peptidase 7	-3.10431	-0.592818	0.190966	0.663047	0
1427126_at	15511	Hspa1b	heat shock protein 1B	-3.09729	-1.44379	0.466146	0.3676	0
1416029_at	21847	Klf10	Kruppel-like factor 10	-3.07249	-0.586275	0.190814	0.66606	0
1419971_s_at	74102	Slc35a5	solute carrier family 35, member A5	-3.06289	-0.666904	0.217737	0.629857	0
1417168_a_at	53376	Usp2	ubiquitin specific peptidase 2	3.05639	0.563118	0.184243	1.47746	0
1425575_at	13837	Epha3	Eph receptor A3	3.05387	1.03132	0.337711	2.0439	0
1451566_at	235050	Zfp810	zinc finger protein 810	3.05261	0.51774	0.169606	1.43171	0
1436411_at	268878	Atp13a5	ATPase type 13A5	2.99936	0.775921	0.258696	1.71228	0
1427682_a_at	13654	Egr2	early growth response 2	-2.98971	-1.46289	0.489307	0.362766	0
1451780_at	17060	Blnk	B-cell linker	-2.95109	-0.536404	0.181765	0.689487	0
1436329_at	13655	Egr3	early growth response 3	-2.94389	-0.662071	0.224896	0.631971	0
1438707_at	224079	Atp13a4	ATPase type 13A4	2.92286	0.750994	0.256938	1.68295	1.05073
1427685_a_at	20975	Synj2	synaptojanin 2	-2.91896	-0.61066	0.209205	0.654897	0
1456161_at	67672	0610040B10Rik	RIKEN cDNA 0610040B10 gene	2.91325	0.583946	0.200445	1.49894	1.05073
1453855_at	67622	Mxra7	matrix-remodelling associated 7	2.90889	0.441431	0.151752	1.35795	1.05073
1431828_a_at	20975	Synj2	synaptojanin 2	-2.87899	-0.603974	0.209786	0.657939	0
1422660_at	19652	Rbm3	RNA binding motif protein 3	2.85649	0.649732	0.227458	1.56888	1.05073
1434228_at	381511	Ppm2c	protein phosphatase 2C, magnesium dependent, catalytic subunit	-2.85587	-0.455345	0.159442	0.729336	0
1451085_at	223665	C030006K11Rik	RIKEN cDNA C030006K11 gene	2.83844	0.437293	0.154061	1.35406	1.05073
1448943_at	18186	Nrp1	neuropilin 1	-2.80058	-0.451898	0.161358	0.73108	0
1423457_at	74102	Slc35a5	solute carrier family 35, member A5	-2.79643	-0.672993	0.240661	0.627204	0
1423619_at	19416	Rasd1	RAS, dexamethasone-induced 1	-2.78178	-0.865297	0.311059	0.548933	0
1456038_at	269514	Fbxl4	F-box and leucine-rich repeat protein 4	2.78124	0.480329	0.172703	1.39506	1.05073
1440153_at	NA	NA	NA	-2.77998	-0.546937	0.196742	0.684472	0
1421768_a_at	26556	Homer1	homer homolog 1 (Drosophila)	-2.75323	-0.538427	0.195562	0.688521	1.5246
1434223_at	230751	1810007P19Rik	RIKEN cDNA 1810007P19 gene	2.74518	0.447053	0.16285	1.36325	1.05073
1417169_at	53376	Usp2	ubiquitin specific peptidase 2	2.72366	0.416356	0.152866	1.33455	1.05073
1416064_a_at	14828	Hspa5	heat shock protein 5	-2.71101	-0.701761	0.258856	0.614821	1.5246
1422134_at	14282	Fosb	FBJ osteosarcoma oncogene B	-2.69482	-0.743646	0.275953	0.597228	1.5246
1425264_s_at	17196	Mbp	myelin basic protein	-2.68987	-0.461486	0.171565	0.726238	1.5246
1418102_at	15205	Hes1	hairy and enhancer of split 1 (Drosophila)	-2.6886	-0.457527	0.170173	0.728234	1.5246
1453145_at	66776	4933439C20Rik	RIKEN cDNA 4933439C20 gene	2.66899	0.905841	0.339395	1.87364	1.05073
1452205_x_at	21580	Tcrb-J	T-cell receptor beta, joining region	2.66627	0.517764	0.19419	1.43173	1.05073
1427054_s_at	320712	Abi3bp	ABI gene family, member 3 (NESH) binding protein	2.66523	1.02105	0.383098	2.02939	1.05073
1421679_a_at	12575	Cdkn1a	cyclin-dependent kinase inhibitor 1A (P21)	-2.6575	-0.809757	0.304706	0.570478	1.5246
1421396_at	18548	Pcsk1	proprotein convertase subtilisin/kexin type 1	-2.65729	-0.581187	0.218714	0.668414	1.5246
1426081_a_at	13371	Dio2	deiodinase, iodothyronine, type II	-2.65291	-0.579097	0.218288	0.669383	1.5246
1437882_s_at	319615	6330416L07Rik	RIKEN cDNA 6330416L07 gene	2.63297	0.416209	0.158076	1.33442	1.05073
1431293_a_at	224250	Cldnd1	claudin domain containing 1	-2.61884	-0.562894	0.21494	0.676943	1.5246
1427053_at	320712	Abi3bp	ABI gene family, member 3 (NESH) binding protein	2.61184	1.03348	0.395689	2.04695	1.05073
1423100_at	14281	Fos	FBJ osteosarcoma oncogene	-2.60949	-1.10499	0.423449	0.464907	1.5246
1433936_at	68332	0610010E21Rik	RIKEN cDNA 0610010E21 gene	2.60857	0.393345	0.15079	1.31344	1.05073
1428773_s_at	71458	Bcor	BCL6 interacting corepressor	-2.60802	-0.462105	0.177186	0.725926	1.5246
1423160_at	114715	Spred1	sprouty protein with EVH-1 domain 1, related sequence	-2.60084	-0.45676	0.17562	0.728621	1.5246
1418382_at	494504	Apcdd1	adenomatosis polyposis coli down-regulated 1	2.59896	0.779527	0.299937	1.71657	1.05073
1439516_at	70434	2610201A13Rik	RIKEN cDNA 2610201A13 gene	2.59703	0.500815	0.192842	1.41501	1.05073
1458470_at	NA	NA	NA	2.59337	0.481457	0.18565	1.39615	2.24291
1435459_at	55990	Fmo2	flavin containing monooxygenase 2	2.59294	0.759907	0.293068	1.69338	2.24291
1423795_at	71514	Sfpq	splicing factor proline/glutamine rich (polypyrimidine tract binding protein associated)	-2.5859	-0.458762	0.177409	0.727611	1.5246
1425400_a_at	56222	Cited4	Cbp/p300-interacting transactivator, with Glu/Asp-rich carboxy-terminal domain, 4	2.57269	0.43497	0.169072	1.35188	2.24291
1433837_at	213393	8430408G22Rik	RIKEN cDNA 8430408G22 gene	-2.56261	-0.619261	0.241652	0.651004	1.5246
1456441_at	399599	Ccdc87	coiled-coil domain containing 87	2.55558	0.385568	0.150873	1.30637	2.24291
1452344_at	20975	Synj2	synaptojanin 2	-2.55094	-0.429983	0.168558	0.742271	1.5246
1438496_a_at	236790	Ddx26b	DEAD/H (Asp-Glu-Ala-Asp/His) box polypeptide 26B	2.54439	0.60926	0.239452	1.52548	2.24291
1428373_at	76500	Ihpk2	inositol hexaphosphate kinase 2	2.54235	0.462301	0.18184	1.37774	2.24291
1438199_at	102032	AI316807	expressed sequence AI316807	2.53785	0.448237	0.176621	1.36437	2.24291
1452933_at	109346	Ankrd39	ankyrin repeat domain 39	2.53599	0.42573	0.167875	1.34325	2.24291
1459897_a_at	282619	Sbsn	suprabasin	2.53533	0.435874	0.17192	1.35273	2.24291
1449007_at	12228	Btg3	B-cell translocation gene 3	-2.52823	-0.415009	0.16415	0.750015	1.5246
1440227_at	53881	Slc5a3	solute carrier family 5 (inositol transporters), member 3	-2.52735	-0.707838	0.280071	0.612237	1.5246
1435188_at	229599	Gm129	gene model 129, (NCBI)	2.52384	0.747163	0.296042	1.67849	2.24291
1452735_at	76302	Pcnp	PEST proteolytic signal containing nuclear protein	-2.52128	-0.541405	0.214734	0.687102	1.5246
1426772_x_at	21580	Tcrb-J	T-cell receptor beta, joining region	2.51682	0.428251	0.170155	1.3456	2.24291
1455298_at	NA	NA	NA	2.513	0.61254	0.243749	1.52895	2.24291
1426519_at	18451	P4ha1	procollagen-proline, 2-oxoglutarate 4-dioxygenase (proline 4-hydroxylase), alpha 1 polypeptide	-2.51139	-0.732328	0.291602	0.601932	1.5246
1448446_at	54006	Deaf1	deformed epidermal autoregulatory factor 1 (Drosophila)	2.50286	0.517477	0.206754	1.43145	2.24291
1458711_at	NA	NA	NA	-2.50198	-0.547175	0.218696	0.684359	2.07345
1437076_at	239410	A930017M01Rik	RIKEN cDNA A930017M01 gene	2.50015	0.466679	0.18666	1.38192	2.24291
1419230_at	268482	Krt12	keratin 12	2.49369	0.465092	0.186508	1.38041	2.24291
1442506_at	NA	NA	NA	2.48919	0.585483	0.23521	1.50054	2.24291
1448962_at	17880	Myh11	myosin, heavy polypeptide 11, smooth muscle	2.48708	0.446042	0.179343	1.3623	2.24291
1438211_s_at	13170	Dbp	D site albumin promoter binding protein	2.48536	0.717164	0.288555	1.64395	2.24291
1418383_at	494504	Apcdd1	adenomatosis polyposis coli down-regulated 1	2.47807	0.540139	0.217967	1.45411	2.24291
1449773_s_at	17873	Gadd45b	growth arrest and DNA-damage-inducible 45 beta	-2.46871	-0.448169	0.18154	0.732973	2.07345
1431043_at	72330	Kbtbd5	kelch repeat and BTB (POZ) domain containing 5	2.46585	0.581927	0.235994	1.49685	2.24291
1448673_at	58998	Pvrl3	poliovirus receptor-related 3	2.45786	0.701326	0.285341	1.626	2.24291
1419647_a_at	15937	Ier3	immediate early response 3	-2.44894	-0.516393	0.210864	0.699118	2.90671
1449304_at	66391	2310061J03Rik	RIKEN cDNA 2310061J03 gene	2.44676	0.546869	0.223507	1.46091	2.63574
1433581_at	68861	1190002N15Rik	RIKEN cDNA 1190002N15 gene	2.43921	0.604054	0.247643	1.51998	2.63574
1429286_at	68888	1190003M12Rik	RIKEN cDNA 1190003M12 gene	2.43395	0.569003	0.233778	1.4835	2.63574
1415712_at	360216	Zranb1	zinc finger, RAN-binding domain containing 1	2.43	0.472063	0.194264	1.38709	2.63574
1436492_x_at	399595	6430514M23Rik	RIKEN cDNA 6430514M23 gene	2.41395	0.617138	0.255655	1.53383	2.63574
1418937_at	13371	Dio2	deiodinase, iodothyronine, type II	-2.41141	-0.600624	0.249075	0.659469	2.90671
1427464_s_at	14828	Hspa5	heat shock protein 5	-2.4089	-0.733405	0.304457	0.601482	2.90671
1452588_at	69234	Zfp688	zinc finger protein 688	2.40852	0.408683	0.169682	1.32747	2.63574
1434055_at	231605	Galnt9	UDP-N-acetyl-alpha-D-galactosamine:polypeptide N-acetylgalactosaminyltransferase 9	-2.40577	-0.511693	0.212694	0.701399	2.90671
1427195_at	NA	NA	NA	2.39755	0.455926	0.190163	1.37166	2.63574
1455599_at	328232	Gfod1	glucose-fructose oxidoreductase domain containing 1	-2.3954	-0.449245	0.187545	0.732426	2.90671
1423566_a_at	15505	Hsph1	heat shock 105kDa/110kDa protein 1	-2.39506	-0.564173	0.235557	0.676343	2.90671
1440895_at	NA	NA	NA	2.37693	0.431862	0.181689	1.34897	2.63574
1435598_at	NA	NA	NA	2.3764	0.449378	0.189101	1.36545	2.63574
1452789_at	20621	Snn	stannin	2.37192	0.440243	0.185606	1.35683	2.63574
1426753_at	269424	Phf17	PHD finger protein 17	2.3702	0.487628	0.205733	1.40214	2.63574
1428375_at	67723	4932415G12Rik	RIKEN cDNA 4932415G12 gene	2.36246	0.498878	0.211169	1.41311	2.90128
1444359_at	NA	NA	NA	2.35763	0.434728	0.184392	1.35166	2.90128
1425854_x_at	21580	Tcrb-J	T-cell receptor beta, joining region	2.35413	0.446053	0.189477	1.36231	2.90128
1449727_x_at	NA	NA	NA	-2.35019	-0.440541	0.187449	0.736858	2.90671
1430798_x_at	27395	Mrpl15	mitochondrial ribosomal protein L15	2.34965	0.445232	0.189489	1.36153	2.90128
1417854_at	23938	Map2k5	mitogen-activated protein kinase kinase 5	2.34195	0.393564	0.16805	1.31363	2.90128
1443882_at	NA	NA	NA	2.34015	0.438415	0.187345	1.35512	2.90128
1436033_at	235493	BC031353	cDNA sequence BC031353	2.33745	0.557265	0.238407	1.47148	2.90128
1420123_at	102791	Tcta	T-cell leukemia translocation altered gene	2.33597	0.36973	0.158277	1.29211	2.90128
1428834_at	319520	Dusp4	dual specificity phosphatase 4	-2.33565	-0.644229	0.275824	0.639835	3.72795
1460352_s_at	75669	Pik3r4	phosphatidylinositol 3 kinase, regulatory subunit, polypeptide 4, p150	2.33423	0.446199	0.191155	1.36245	2.90128
1452417_x_at	NA	NA	NA	2.31374	0.936255	0.40465	1.91355	2.90128
1423796_at	71514	Sfpq	splicing factor proline/glutamine rich (polypyrimidine tract binding protein associated)	-2.30889	-0.483382	0.209357	0.715299	3.93693
1436812_at	243853	Fkrp	fukutin related protein	2.30541	0.354389	0.153721	1.27844	2.90128
1442077_at	76963	2310076G05Rik	RIKEN cDNA 2310076G05 gene	-2.29292	-0.603306	0.263117	0.658244	3.93693
1416155_at	15354	Hmgb3	high mobility group box 3	2.28903	0.369149	0.161269	1.29159	2.90128
1427640_a_at	12395	Runx1t1	runt-related transcription factor 1; translocated to, 1 (cyclin D-related)	2.28666	0.558314	0.244161	1.47255	2.90128
1452094_at	18451	P4ha1	procollagen-proline, 2-oxoglutarate 4-dioxygenase (proline 4-hydroxylase), alpha 1 polypeptide	-2.28658	-0.498054	0.217816	0.708061	3.93693
1445081_at	320271	A930041I02Rik	RIKEN cDNA A930041I02 gene	2.28516	0.581374	0.254413	1.49627	3.55739
1423648_at	71853	Pdia6	protein disulfide isomerase associated 6	-2.28512	-0.544563	0.238309	0.685599	3.93693
1433691_at	53412	Ppp1r3c	protein phosphatase 1, regulatory (inhibitor) subunit 3C	-2.27942	-0.487969	0.214076	0.713028	4.09234
1430190_at	73332	1700041C02Rik	RIKEN cDNA 1700041C02 gene	2.27936	0.433326	0.190108	1.35034	3.55739
1456334_s_at	232785	A230106D06Rik	RIKEN cDNA A230106D06 gene	2.27558	0.437182	0.192119	1.35396	3.55739
1451425_a_at	54484	Mkrn1	makorin, ring finger protein, 1	2.27309	0.623589	0.274336	1.5407	3.55739
1436893_a_at	57438	March7	membrane-associated ring finger (C3HC4) 7	2.27222	0.374697	0.164903	1.29657	3.55739
1452350_at	78656	Brd8	bromodomain containing 8	2.27059	0.604902	0.266408	1.52088	3.55739
1431510_s_at	67899	Cmc1	COX assembly mitochondrial protein homolog (S. cerevisiae)	2.26766	0.51555	0.227349	1.42954	3.55739
1437657_at	244891	Scaper	S phase cyclin A-associated protein in the ER	2.26696	0.420439	0.185464	1.33834	3.55739
1426040_a_at	18286	Odf2	outer dense fiber of sperm tails 2	2.2667	0.433405	0.191205	1.35042	3.55739
1422860_at	67405	Nts	neurotensin	-2.26139	-1.00392	0.443941	0.498643	4.29582
1449037_at	12916	Crem	cAMP responsive element modulator	-2.26103	-0.422372	0.186805	0.746197	4.29582
1441228_at	381823	Apold1	apolipoprotein L domain containing 1	-2.26016	-0.42961	0.190079	0.742463	4.29582
1449523_at	12055	Bcl7c	B-cell CLL/lymphoma 7C	2.25379	0.409672	0.181771	1.32838	3.55739
1420964_at	13803	Enc1	ectodermal-neural cortex 1	-2.24766	-0.792625	0.352645	0.577293	4.29582
1421410_a_at	19201	Pstpip2	proline-serine-threonine phosphatase-interacting protein 2	2.24161	0.420693	0.187674	1.33857	3.55739
1424186_at	67896	Ccdc80	coiled-coil domain containing 80	2.24075	0.478769	0.213665	1.39356	3.55739
1460495_s_at	64704	Htra2	HtrA serine peptidase 2	2.23979	0.376399	0.168051	1.2981	3.55739
1448816_at	19223	Ptgis	prostaglandin I2 (prostacyclin) synthase	2.2363	0.578589	0.258726	1.49339	3.55739
1435418_at	19879	Slc22a8	solute carrier family 22 (organic anion transporter), member 8	2.23585	0.535493	0.239503	1.44944	3.55739
1451190_a_at	104175	Sbk1	SH3-binding kinase 1	-2.23409	-0.508728	0.227711	0.702842	4.29582
1425226_x_at	21580	Tcrb-J	T-cell receptor beta, joining region	2.23351	0.363183	0.162606	1.28626	3.55739
1418572_x_at	27279	Tnfrsf12a	tumor necrosis factor receptor superfamily, member 12a	-2.23058	-0.46749	0.209583	0.723222	4.29582
1417613_at	15939	Ier5	immediate early response 5	-2.23036	-0.474353	0.21268	0.719789	4.29582
1424638_at	12575	Cdkn1a	cyclin-dependent kinase inhibitor 1A (P21)	-2.22892	-0.65838	0.29538	0.633589	4.29582
1431491_at	77440	9430087N24Rik	RIKEN cDNA 9430087N24 gene	-2.22314	-0.411697	0.185187	0.751739	4.29582
1447559_at	98429	AI834762	expressed sequence AI834762	2.22254	0.417295	0.187756	1.33542	3.55739
1441141_at	232566	Amn1	antagonist of mitotic exit network 1 homolog (S. cerevisiae)	2.21976	0.513785	0.231459	1.42779	3.93693
1422168_a_at	12064	Bdnf	brain derived neurotrophic factor	-2.21621	-0.584037	0.26353	0.667094	4.29582
1420093_s_at	50926	Hnrpdl	heterogeneous nuclear ribonucleoprotein D-like	2.21333	0.489294	0.221067	1.40376	3.93693
1417985_at	67122	Nrarp	Notch-regulated ankyrin repeat protein	2.20957	0.415928	0.188239	1.33416	3.93693
1425964_x_at	15507	Hspb1	heat shock protein 1	-2.20845	-0.87043	0.394135	0.546984	4.29582
1455182_at	16561	Kif1b	kinesin family member 1B	-2.20521	-0.416191	0.188731	0.7494	4.29582
1426063_a_at	14579	Gem	GTP binding protein (gene overexpressed in skeletal muscle)	-2.20034	-0.764314	0.347361	0.588733	4.29582
1423458_at	74102	Slc35a5	solute carrier family 35, member A5	-2.19032	-0.43148	0.196994	0.741501	4.29582
1431046_at	76787	Ppfia3	protein tyrosine phosphatase, receptor type, f polypeptide (PTPRF), interacting protein (liprin), alpha 3	2.18888	0.363441	0.16604	1.28649	3.94147
1459694_at	100115	AI428898	expressed sequence AI428898	2.18305	0.468403	0.214564	1.38358	3.94147
1417066_at	67426	Cabc1	chaperone, ABC1 activity of bc1 complex like (S. pombe)	2.1828	0.344127	0.157654	1.26938	3.94147
1416591_at	19376	Rab34	RAB34, member of RAS oncogene family	2.18208	0.421179	0.193017	1.33902	3.94147
1423103_at	53970	Rfx5	regulatory factor X, 5 (influences HLA class II expression)	2.17965	0.360231	0.16527	1.28363	3.94147
1450344_a_at	19218	Ptger3	prostaglandin E receptor 3 (subtype EP3)	2.17794	0.676686	0.3107	1.59846	3.94147
1419554_at	16423	Cd47	CD47 antigen (Rh-related antigen, integrin-associated signal transducer)	2.17687	0.377458	0.173395	1.29905	3.94147
1429245_at	66567	2510022D24Rik	RIKEN cDNA 2510022D24 gene	2.17074	0.53889	0.248252	1.45286	3.94147
1453593_at	73569	Vgll3	vestigial like 3 (Drosophila)	2.16822	0.448	0.206622	1.36415	3.94147
1427652_x_at	20975	Synj2	synaptojanin 2	-2.15698	-0.516168	0.239302	0.699226	4.38936
1422520_at	18040	Nefm	neurofilament, medium polypeptide	-2.1559	-0.399217	0.185174	0.75827	4.38936
1418462_at	50911	Exosc9	exosome component 9	-2.1548	-0.319039	0.14806	0.801604	4.38936
1456961_at	223527	Eny2	enhancer of yellow 2 homolog (Drosophila)	2.15332	0.438218	0.203508	1.35493	3.94147
1415857_at	13723	Emb	embigin	-2.1522	-0.634452	0.294792	0.644185	4.38936
1422943_a_at	15507	Hspb1	heat shock protein 1	-2.15206	-0.831476	0.386363	0.561954	4.38936
1429729_at	319830	1500004A13Rik	RIKEN cDNA 1500004A13 gene	2.15162	0.456966	0.212382	1.37265	3.94147
1429116_at	235504	Slc17a5	solute carrier family 17 (anion/sugar transporter), member 5	2.15149	0.362328	0.168408	1.2855	3.94147
1417582_s_at	56749	Dhodh	dihydroorotate dehydrogenase	2.15102	0.449983	0.209195	1.36602	3.94147
1435386_at	22371	Vwf	Von Willebrand factor homolog	2.15071	0.606962	0.282214	1.52305	3.94147
1422169_a_at	12064	Bdnf	brain derived neurotrophic factor	-2.14913	-0.609201	0.283465	0.65556	4.38936
1419469_at	14696	Gnb4	guanine nucleotide binding protein (G protein), beta 4	2.14857	0.727064	0.338395	1.65527	3.94147
1448057_at	NA	NA	NA	2.14834	0.4774	0.222218	1.39223	3.94147
1443934_at	234912	9230110C19Rik	RIKEN cDNA 9230110C19 gene	-2.14119	-0.567673	0.265121	0.674704	4.38936
1435744_at	103012	6720401G13Rik	RIKEN cDNA 6720401G13 gene	2.13566	0.555268	0.259998	1.46944	3.94147
1429862_at	329502	Pla2g4e	phospholipase A2, group IVE	2.13343	0.569299	0.266847	1.4838	3.94147
1424437_s_at	192663	Abcg4	ATP-binding cassette, sub-family G (WHITE), member 4	2.1309	0.326946	0.153431	1.25435	3.94147
1439011_at	NA	NA	NA	2.11882	0.346803	0.163677	1.27174	3.94147
1430991_at	66263	1810014B01Rik	RIKEN cDNA 1810014B01 gene	-2.11353	-0.628768	0.297496	0.646728	4.58967
1450784_at	53614	Reck	reversion-inducing-cysteine-rich protein with kazal motifs	2.10949	0.423446	0.200734	1.34113	3.94147
1416332_at	12696	Cirbp	cold inducible RNA binding protein	2.10811	0.597379	0.283372	1.51297	3.94147
1450151_at	54201	Zfp316	zinc finger protein 316	2.10495	0.376787	0.179	1.29845	3.94147
1438982_s_at	76917	Flywch2	FLYWCH family member 2	2.10488	0.441403	0.209704	1.35792	3.94147
1423854_a_at	68939	Rasl11b	RAS-like, family 11, member B	2.10092	0.389373	0.185335	1.30983	3.94147
1428151_x_at	70266	Ccbl1	cysteine conjugate-beta lyase 1	2.09712	0.34466	0.164349	1.26985	3.94147
1455426_at	13837	Epha3	Eph receptor A3	2.09691	0.589506	0.281132	1.50473	3.94147
1417782_at	67260	Lass4	LAG1 homolog, ceramide synthase 4	2.09594	0.403556	0.192542	1.32276	3.94147
1430690_at	71331	5430411C19Rik	RIKEN cDNA 5430411C19 gene	2.09338	0.442431	0.211348	1.35889	3.94147
1424478_at	67378	Bbs2	Bardet-Biedl syndrome 2 (human)	2.09167	0.367631	0.17576	1.29023	3.94147
1425993_a_at	15505	Hsph1	heat shock 105kDa/110kDa protein 1	-2.09152	-0.401268	0.191855	0.757192	4.58967
1450111_a_at	66387	Nudt8	nudix (nucleoside diphosphate linked moiety X)-type motif 8	2.09098	0.340171	0.162685	1.26591	3.94147
1423161_s_at	114715	Spred1	sprouty protein with EVH-1 domain 1, related sequence	-2.09041	-0.400348	0.191516	0.757676	5.06543
1456863_at	13838	Epha4	Eph receptor A4	2.08941	0.454388	0.217471	1.3702	3.94147
1434382_at	230779	Serinc2	serine incorporator 2	-2.08917	-0.530294	0.253831	0.692413	5.06543
1450436_s_at	56323	Dnajb5	DnaJ (Hsp40) homolog, subfamily B, member 5	-2.0875	-0.371915	0.178163	0.772756	5.06543
1428665_at	382562	Pfn4	profilin family, member 4	2.0873	0.409872	0.196365	1.32857	3.94147
1442243_at	18628	Per3	period homolog 3 (Drosophila)	2.08715	0.422172	0.202273	1.33994	3.94147
1418107_at	21400	Tcea2	transcription elongation factor A (SII), 2	2.08439	0.350801	0.168299	1.27527	3.94147
1437746_at	74342	Lrrtm1	leucine rich repeat transmembrane neuronal 1	2.0838	0.411541	0.197495	1.33011	3.94147
1449121_at	14105	Fusip1	FUS interacting protein (serine-arginine rich) 1	-2.08248	-0.421598	0.20245	0.746597	5.06543
1457137_at	NA	NA	NA	2.08241	0.444465	0.213438	1.36081	3.94147
1440361_at	100042132	OTTMUSG00000006514	predicted gene, OTTMUSG00000006514	2.08219	0.539622	0.259161	1.45359	3.94147
1415856_at	13723	Emb	embigin	-2.08087	-0.510028	0.245104	0.702209	5.06543
1417486_at	20420	Shd	src homology 2 domain-containing transforming protein D	2.07833	0.309674	0.149001	1.23943	3.94147
1441658_at	NA	NA	NA	-2.07811	-0.306555	0.147516	0.80857	5.06543
1438026_at	434377	Zfp560	zinc finger protein 560	2.07513	0.393086	0.189427	1.3132	3.94147
1419231_s_at	268482	Krt12	keratin 12	2.07233	0.404136	0.195015	1.3233	3.94147
1437199_at	240672	Dusp5	dual specificity phosphatase 5	-2.06867	-0.447813	0.216474	0.733153	5.06543
1424885_at	213417	Klhdc8a	kelch domain containing 8A	2.06287	0.353787	0.171502	1.27791	3.94147
1435185_at	71710	Lrrcc1	leucine rich repeat and coiled-coil domain containing 1	2.06258	0.510288	0.247403	1.42433	3.94147
1438282_at	20979	Syt1	synaptotagmin I	2.05913	0.379966	0.184527	1.30131	3.94147
1441009_at	224523	4732491K20Rik	RIKEN cDNA 4732491K20 gene	2.05792	0.37008	0.179832	1.29242	3.94147
1455000_at	238377	Gpr68	G protein-coupled receptor 68	-2.05701	-0.487541	0.237014	0.71324	5.06543
1426640_s_at	217410	Trib2	tribbles homolog 2 (Drosophila)	-2.05574	-0.318269	0.15482	0.802031	5.06543
1460009_at	15939	Ier5	immediate early response 5	-2.05526	-0.355697	0.173067	0.781492	5.06543
1429642_at	67492	Anubl1	AN1, ubiquitin-like, homolog (Xenopus laevis)	2.05334	0.400935	0.19526	1.32036	3.95361
1449425_at	22413	Wnt2	wingless-related MMTV integration site 2	-2.05272	-0.451936	0.220164	0.731061	5.06543
1422053_at	16323	Inhba	inhibin beta-A	-2.05033	-0.473918	0.231142	0.720006	5.06543
1425217_a_at	20975	Synj2	synaptojanin 2	-2.04908	-0.488653	0.238474	0.71269	5.06543
1439503_at	22690	Zfp28	zinc finger protein 28	2.04871	0.434251	0.211963	1.35121	3.95361
1436941_at	385658	Gm1752	gene model 1752, (NCBI)	2.04835	0.395506	0.193085	1.3154	3.95361
1438624_x_at	195646	Hs3st2	heparan sulfate (glucosamine) 3-O-sulfotransferase 2	-2.04591	-0.410841	0.200811	0.752185	5.06543
1454742_at	320292	Rasgef1b	RasGEF domain family, member 1B	2.04521	0.5471	0.267503	1.46115	3.95361
1440459_at	269254	Setx	senataxin	2.04355	0.399842	0.19566	1.31936	3.95361
1457687_at	12043	Bcl2	B-cell leukemia/lymphoma 2	-2.04234	-0.38856	0.190252	0.763892	5.06543
1435285_at	77015	Mpped2	metallophosphoesterase domain containing 2	2.04216	0.390463	0.191201	1.31081	3.95361
1434637_x_at	20467	Sin3b	transcriptional regulator, SIN3B (yeast)	2.04196	0.36447	0.17849	1.28741	3.95361
1438112_at	77288	9430021M05Rik	RIKEN cDNA 9430021M05 gene	2.0389	0.401584	0.196961	1.32096	3.95361
1444766_at	380753	Atxn7l1	ataxin 7-like 1	2.03775	0.34027	0.166984	1.26599	3.95361
1430309_at	71175	Nipbl	Nipped-B homolog (Drosophila)	2.03446	0.411155	0.202096	1.32975	3.95361
1448481_at	18010	Neu1	neuraminidase 1	2.03294	0.406866	0.200136	1.3258	3.95361
1421471_at	18166	Npy1r	neuropeptide Y receptor Y1	2.02969	0.544771	0.2684	1.45879	3.95361
1425710_a_at	26556	Homer1	homer homolog 1 (Drosophila)	-2.02828	-0.418172	0.20617	0.748372	5.33173
1438201_at	381511	Ppm2c	protein phosphatase 2C, magnesium dependent, catalytic subunit	-2.02719	-0.342455	0.168931	0.788698	5.33173
1430168_at	78617	Cstad	CSA-conditional, T cell activation-dependent protein	2.02586	0.549008	0.271	1.46308	3.95361
1441842_s_at	69020	Zfp707	zinc finger protein 707	2.0248	0.447409	0.220965	1.36359	3.95361
1435135_at	320024	Aadacl1	arylacetamide deacetylase-like 1	2.02201	0.346291	0.171261	1.27129	3.95361
1439272_at	209707	Lcorl	ligand dependent nuclear receptor corepressor-like	2.01573	0.424625	0.210656	1.34222	3.95361
1455799_at	225998	Rorb	RAR-related orphan receptor beta	2.0138	0.558001	0.277088	1.47223	3.95361
1418674_at	18414	Osmr	oncostatin M receptor	-2.01141	-0.347383	0.172706	0.786009	5.33173
1456150_at	338523	Jhdm1d	jumonji C domain-containing histone demethylase 1 homolog D (S. cerevisiae)	-2.01051	-0.320093	0.15921	0.801018	5.33173
1425631_at	53412	Ppp1r3c	protein phosphatase 1, regulatory (inhibitor) subunit 3C	-2.00938	-0.628063	0.312566	0.647044	5.33173
1448498_at	56613	Rps6ka4	ribosomal protein S6 kinase, polypeptide 4	2.00887	0.343689	0.171086	1.269	4.35192
1457932_at	NA	NA	NA	-2.00862	-0.393872	0.196091	0.761084	5.33173
1420405_at	28250	Slco1a4	solute carrier organic anion transporter family, member 1a4	2.00772	0.400607	0.199533	1.32006	4.35192
1418582_at	12398	Cbfa2t3	core-binding factor, runt domain, alpha subunit 2, translocated to, 3 (human)	-2.00705	-0.410549	0.204553	0.752337	5.33173
1428233_at	432508	Cpsf6	cleavage and polyadenylation specific factor 6	-2.00352	-0.493731	0.246432	0.710186	5.33173
1434595_at	94090	Trim9	tripartite motif-containing 9	-2.00281	-0.340371	0.169947	0.789838	5.33173
1425369_a_at	20665	Sox10	SRY-box containing gene 10	2.00213	0.326079	0.162866	1.2536	4.35192
1428777_at	114715	Spred1	sprouty protein with EVH-1 domain 1, related sequence	-1.99923	-0.352646	0.176391	0.783146	5.33173
1418402_at	11492	Adam19	a disintegrin and metallopeptidase domain 19 (meltrin beta)	-1.99915	-0.346058	0.173103	0.786731	5.33173
1430314_at	71275	4933437F05Rik	RIKEN cDNA 4933437F05 gene	-1.99722	-0.392626	0.196586	0.761742	5.33173
1453478_at	18992	Pou3f2	POU domain, class 3, transcription factor 2	1.99556	0.324351	0.162536	1.2521	4.35192
1452388_at	193740	Hspa1a	heat shock protein 1A	-1.99476	-0.808068	0.405095	0.571146	5.33173
1418051_at	13848	Ephb6	Eph receptor B6	1.99413	0.445489	0.2234	1.36177	4.35192
1436468_at	27801	Zdhhc8	zinc finger, DHHC domain containing 8	1.99392	0.357631	0.179361	1.28132	4.35192
1422493_at	12892	Cpox	coproporphyrinogen oxidase	-1.99025	-0.427807	0.214951	0.743391	5.33173
1417146_at	67873	2410018C20Rik	RIKEN cDNA 2410018C20 gene	1.99007	0.319478	0.160536	1.24788	4.35192
1428684_at	68971	1500001M20Rik	RIKEN cDNA 1500001M20 gene	1.98903	0.430929	0.216652	1.3481	4.35192
1434531_at	268510	Mgat5b	mannoside acetylglucosaminyltransferase 5, isoenzyme B	1.98846	0.312098	0.156954	1.24151	4.35192
1440851_at	66753	4933407N01Rik	RIKEN cDNA 4933407N01 gene	1.98617	0.318595	0.160407	1.24712	4.35192
1435526_at	240832	Tor1aip2	torsin A interacting protein 2	1.986	0.394671	0.198727	1.31464	4.35192
1424370_s_at	228769	Psmf1	proteasome (prosome, macropain) inhibitor subunit 1	1.9855	0.439324	0.221266	1.35597	4.35192
1418457_at	57266	Cxcl14	chemokine (C-X-C motif) ligand 14	1.9845	0.32806	0.165311	1.25533	4.35192
1435062_at	68955	1500001A10Rik	RIKEN cDNA 1500001A10 gene	1.98423	0.451747	0.227668	1.36769	4.35192
1426327_s_at	109910	Zfp91	zinc finger protein 91	1.98251	0.334217	0.168583	1.26069	4.35192
1435105_at	68846	Rnf208	ring finger protein 208	1.98131	0.410745	0.20731	1.32937	4.35192
1421961_a_at	56323	Dnajb5	DnaJ (Hsp40) homolog, subfamily B, member 5	-1.98042	-0.373163	0.188426	0.772088	5.33173
1429122_a_at	73327	1700040I03Rik	RIKEN cDNA 1700040I03 gene	1.9794	0.393568	0.198832	1.31364	4.35192
1428758_at	67893	Tmem86a	transmembrane protein 86A	1.97862	0.352727	0.178269	1.27697	4.35192
1448745_s_at	16939	Lor	loricrin	1.97694	0.440731	0.222936	1.35729	4.35192
1419045_at	66972	Slc25a23	solute carrier family 25 (mitochondrial carrier; phosphate carrier), member 23	1.9729	0.383861	0.194567	1.30483	4.35192
1436209_at	214063	Dnajc16	DnaJ (Hsp40) homolog, subfamily C, member 16	1.96844	0.342629	0.174061	1.26806	4.35192
1447945_at	17132	Maf	avian musculoaponeurotic fibrosarcoma (v-maf) AS42 oncogene homolog	1.96712	0.424505	0.215801	1.34211	4.35192
1440500_at	269881	Map3k10	mitogen-activated protein kinase kinase kinase 10	1.96634	0.357449	0.181784	1.28116	4.35192
1451548_at	76654	Upp2	uridine phosphorylase 2	1.95751	0.392362	0.200439	1.31254	4.5404
1432229_a_at	75796	Cdyl2	chromodomain protein, Y chromosome-like 2	-1.9573	-0.329724	0.168458	0.795689	5.33173
1422900_at	76055	Mgea5	meningioma expressed antigen 5 (hyaluronidase)	-1.95576	-0.360068	0.184106	0.779128	5.33173
1430058_at	20492	Slbp	stem-loop binding protein	-1.95552	-0.440255	0.225135	0.737005	5.33173
1449026_at	15975	Ifnar1	interferon (alpha and beta) receptor 1	1.95432	0.417403	0.21358	1.33552	4.5404
1420124_s_at	102791	Tcta	T-cell leukemia translocation altered gene	1.95257	0.354092	0.181346	1.27818	4.5404
1447580_at	NA	NA	NA	1.95072	0.354597	0.181777	1.27863	4.5404
1451368_at	208211	Alg1	asparagine-linked glycosylation 1 homolog (yeast, beta-1,4-mannosyltransferase)	1.95047	0.265194	0.135964	1.2018	4.5404
1444008_at	100039284	100039284	predicted gene, 100039284	1.94924	0.305714	0.156837	1.23603	4.5404
1449039_a_at	50926	Hnrpdl	heterogeneous nuclear ribonucleoprotein D-like	1.94468	0.445509	0.229091	1.36179	4.5404
1453821_at	67768	N6amt1	N-6 adenine-specific DNA methyltransferase 1 (putative)	1.94274	0.381016	0.196123	1.30226	4.5404
1437492_at	210719	Mkx	mohawk homeobox	1.94197	0.386439	0.198994	1.30716	4.5404
1438078_at	56077	Dgke	diacylglycerol kinase, epsilon	1.94088	0.356135	0.183491	1.27999	4.5404
1438427_at	67544	4932442K08Rik	RIKEN cDNA 4932442K08 gene	1.93846	0.366874	0.189261	1.28956	4.5404
1448546_at	192678	Rassf3	Ras association (RalGDS/AF-6) domain family member 3	1.93533	0.382593	0.197688	1.30368	4.54235
1444452_at	320876	D930002L09Rik	RIKEN cDNA D930002L09 gene	1.93481	0.505069	0.261043	1.41919	4.54235
1439634_at	74694	Tbc1d30	TBC1 domain family, member 30	1.93369	0.33222	0.171806	1.25895	4.54235
1436996_x_at	17110	Lyz1	lysozyme 1	1.9335	0.451499	0.233514	1.36746	4.54235
1424759_at	66412	Arrdc4	arrestin domain containing 4	1.92925	0.472073	0.244692	1.3871	4.54235
1428682_at	78751	Zc3h6	zinc finger CCCH type containing 6	1.92663	0.408975	0.212275	1.32774	4.54235
1436269_s_at	64704	Htra2	HtrA serine peptidase 2	1.92553	0.336947	0.174989	1.26308	4.54235
1429231_at	100034360	9330171B17Rik	RIKEN cDNA 9330171B17 gene	1.92477	0.374502	0.194569	1.29639	4.54235
1451489_at	71998	Slc25a35	solute carrier family 25, member 35	1.92343	0.329291	0.1712	1.2564	4.54235
1439107_a_at	69188	Mll5	myeloid/lymphoid or mixed-lineage leukemia 5	1.9208	0.396821	0.206591	1.3166	4.54235
1419759_at	18671	Abcb1a	ATP-binding cassette, sub-family B (MDR/TAP), member 1A	1.91823	0.388664	0.202616	1.30918	4.54235
1430292_a_at	66291	1810030N24Rik	RIKEN cDNA 1810030N24 gene	1.90938	0.328057	0.171814	1.25532	4.54235
1433205_at	72762	2810436B12Rik	RIKEN cDNA 2810436B12 gene	1.9066	0.359421	0.188514	1.28291	4.54235
1460608_at	12287	Cacna1b	calcium channel, voltage-dependent, N type, alpha 1B subunit	1.90518	0.387476	0.203381	1.3081	4.89241
1428768_at	72587	Pan3	PAN3 polyA specific ribonuclease subunit homolog (S. cerevisiae)	1.90087	0.304639	0.160263	1.23511	4.89241
1436854_at	22064	Trpc2	transient receptor potential cation channel, subfamily C, member 2	1.90048	0.39189	0.206206	1.31211	4.89241
1435681_s_at	234374	Ddx49	DEAD (Asp-Glu-Ala-Asp) box polypeptide 49	1.89725	0.342595	0.180574	1.26804	4.89241
1427476_a_at	69807	Trim32	tripartite motif-containing 32	1.89719	0.334394	0.176258	1.26085	4.89241
1424457_at	225372	Apbb3	amyloid beta (A4) precursor protein-binding, family B, member 3	1.89217	0.342692	0.18111	1.26812	4.89241
1440371_at	NA	NA	NA	1.88898	0.377926	0.200069	1.29947	4.89241
1452781_a_at	71752	Gtf3c2	general transcription factor IIIC, polypeptide 2, beta	1.88846	0.378649	0.200507	1.30012	4.89241
1422635_at	11423	Ache	acetylcholinesterase	1.88795	0.364073	0.192841	1.28706	4.89241
1437334_x_at	74108	Parn	poly(A)-specific ribonuclease (deadenylation nuclease)	1.88717	0.3728	0.197545	1.29486	4.89241
1424355_a_at	20467	Sin3b	transcriptional regulator, SIN3B (yeast)	1.88564	0.31157	0.165233	1.24106	4.89241
1436755_at	209378	Itih5	inter-alpha (globulin) inhibitor H5	1.88143	0.448669	0.238472	1.36478	4.89241
1435532_at	108653	4933426K21Rik	RIKEN cDNA 4933426K21 gene	1.88015	0.472257	0.251181	1.38728	4.89241
1427552_a_at	14874	Gstz1	glutathione transferase zeta 1 (maleylacetoacetate isomerase)	1.87931	0.34971	0.186084	1.2743	4.89241
1456593_at	NA	NA	NA	1.87701	0.313103	0.166809	1.24238	4.89241
1440975_at	67622	Mxra7	matrix-remodelling associated 7	1.8748	0.369156	0.196904	1.2916	4.89241
1451592_at	232934	P42pop	Myb protein P42POP	1.87336	0.334781	0.178706	1.26119	4.89241
1450164_at	17172	Ascl1	achaete-scute complex homolog 1 (Drosophila)	1.8733	0.357573	0.190878	1.28127	4.89241
1426899_at	67581	Tbc1d23	TBC1 domain family, member 23	1.87327	0.378938	0.202287	1.30038	4.89241
1418408_at	66361	Zfand1	zinc finger, AN1-type domain 1	1.8721	0.398564	0.212896	1.3182	4.89241
1448416_at	17313	Mgp	matrix Gla protein	1.86744	0.441762	0.23656	1.35826	4.89241
1456698_s_at	50926	Hnrpdl	heterogeneous nuclear ribonucleoprotein D-like	1.86692	0.449554	0.2408	1.36562	4.89241
1425523_at	67039	Rbm25	RNA binding motif protein 25	1.86436	0.30138	0.161653	1.23232	4.89241
1426869_at	117606	Boc	biregional cell adhesion molecule-related/down-regulated by oncogenes (Cdon) binding protein	1.86391	0.353314	0.189556	1.27749	4.89241
1442524_at	NA	NA	NA	1.86079	0.44257	0.237839	1.35902	4.89241
1429573_at	70887	Dmrtc1a	DMRT-like family C1a	1.85942	0.357503	0.192266	1.28121	4.89241
1435902_at	213484	Nudt18	nudix (nucleoside diphosphate linked moiety X)-type motif 18	1.85781	0.328569	0.176858	1.25577	4.89241
1440756_at	NA	NA	NA	1.85746	0.374331	0.201528	1.29624	4.89241
1431946_a_at	56846	Necab3	N-terminal EF-hand calcium binding protein 3	1.85557	0.353669	0.190599	1.27781	4.89241
1428630_x_at	68977	Haghl	hydroxyacylglutathione hydrolase-like	1.85541	0.322765	0.173959	1.25073	4.89241
1420833_at	22318	Vamp2	vesicle-associated membrane protein 2	1.85217	0.416141	0.224677	1.33435	4.89241
1417000_at	80283	Abtb1	ankyrin repeat and BTB (POZ) domain containing 1	1.84857	0.298662	0.161564	1.23	4.89241
1444673_at	319689	E030031F02Rik	RIKEN cDNA E030031F02 gene	1.84807	0.375976	0.203442	1.29772	4.89241
1424877_a_at	17025	Alad	aminolevulinate, delta-, dehydratase	1.84727	0.508888	0.275482	1.42295	4.89241
1427669_a_at	12704	Cit	citron	1.84494	0.515855	0.279605	1.42984	4.89241
1457155_at	11669	Aldh2	aldehyde dehydrogenase 2, mitochondrial	1.84325	0.763788	0.41437	1.69794	4.89241
1434817_s_at	75137	Rprd2	Regulation of nuclear pre-mRNA domain containing 2	1.84257	0.766459	0.415972	1.70109	4.89241
1437204_a_at	66855	Tcf25	transcription factor 25 (basic helix-loop-helix)	1.841	0.485453	0.263691	1.40003	4.89241
1416251_at	17219	Mcm6	minichromosome maintenance deficient 6 (MIS5 homolog, S. pombe) (S. cerevisiae)	1.8398	0.329053	0.178853	1.25619	4.89241
1428224_at	50926	Hnrpdl	heterogeneous nuclear ribonucleoprotein D-like	1.83286	0.523775	0.285769	1.43771	4.89241
1423625_a_at	67713	Dnajc19	DnaJ (Hsp40) homolog, subfamily C, member 19	1.83264	0.329758	0.179936	1.2568	4.89241
1459859_x_at	93696	Chrac1	chromatin accessibility complex 1	1.83242	0.303941	0.165868	1.23451	4.89241
1453081_at	69755	2410022M11Rik	RIKEN cDNA 2410022M11 gene	1.83211	0.371595	0.202824	1.29378	4.89241
1416795_at	68631	Cryl1	crystallin, lambda 1	1.83161	0.418298	0.228377	1.33635	4.89241
1433719_at	331004	Slc9a9	solute carrier family 9 (sodium/hydrogen exchanger), member 9	1.82678	0.315831	0.17289	1.24473	4.89241
1427221_at	102680	Slc6a20a	solute carrier family 6 (neurotransmitter transporter), member 20A	1.82064	0.395286	0.217113	1.3152	4.89241
1459648_at	NA	NA	NA	1.81912	0.326171	0.179301	1.25368	4.89241
1429396_at	73683	Atg16l2	autophagy related 16 like 2 (S. cerevisiae)	1.81876	0.377274	0.207434	1.29889	4.89241
1454837_at	76524	Cln6	ceroid-lipofuscinosis, neuronal 6	1.81569	0.358293	0.197331	1.28191	4.89241
1416111_at	12522	Cd83	CD83 antigen	1.81437	0.346071	0.19074	1.27109	4.89241
1459615_at	105442	B130052P14Rik	RIKEN cDNA B130052P14 gene	1.81425	0.452099	0.249193	1.36803	4.89241
1426025_s_at	16792	Laptm5	lysosomal-associated protein transmembrane 5	1.81238	0.287811	0.158803	1.22079	4.89241
1423608_at	16431	Itm2a	integral membrane protein 2A	1.81026	0.455249	0.251482	1.37102	4.89241
1440143_at	239827	Pigz	phosphatidylinositol glycan anchor biosynthesis, class Z	1.80833	0.274988	0.152068	1.20998	4.89241
1453373_at	331461	Il1rapl1	interleukin 1 receptor accessory protein-like 1	1.807	0.311888	0.1726	1.24133	4.89241
1448134_at	27355	X99384	cDNA sequence X99384	1.80573	0.283584	0.157047	1.21721	4.89241
1428173_at	72205	Eml2	echinoderm microtubule associated protein like 2	1.80376	0.409519	0.227036	1.32824	4.89241
1442905_at	NA	NA	NA	1.80248	0.409856	0.227384	1.32855	4.89241
1433582_at	68861	1190002N15Rik	RIKEN cDNA 1190002N15 gene	1.80212	0.347631	0.192901	1.27247	4.89241
1440864_at	103288	AI836737	expressed sequence AI836737	1.80021	0.428827	0.23821	1.34614	4.89241
1426589_at	210710	Gab3	growth factor receptor bound protein 2-associated protein 3	1.79943	0.42376	0.235497	1.34142	4.89241
1455623_at	213006	Mfsd4	major facilitator superfamily domain containing 4	1.79834	0.332894	0.185112	1.25954	4.89241
1420703_at	12982	Csf2ra	colony stimulating factor 2 receptor, alpha, low-affinity (granulocyte-macrophage)	1.79817	0.266456	0.148182	1.20285	4.89241
1448705_at	81630	Zbtb22	zinc finger and BTB domain containing 22	1.79647	0.316007	0.175905	1.24488	4.89241
1439738_at	71449	5630401D24Rik	RIKEN cDNA 5630401D24 gene	1.79304	0.382835	0.213511	1.3039	4.89241
1423284_at	67729	Mansc1	MANSC domain containing 1	1.79269	0.386588	0.215646	1.3073	4.89241
1416693_at	14234	Foxc2	forkhead box C2	1.79259	0.447923	0.249875	1.36407	4.89241
1437210_a_at	14312	Brd2	bromodomain containing 2	1.79246	0.28387	0.158369	1.21746	4.89241
1444908_at	56541	Habp4	hyaluronic acid binding protein 4	1.7922	0.324692	0.181169	1.2524	4.89241
1429592_at	269629	Lhfpl3	lipoma HMGIC fusion partner-like 3	1.79047	0.373292	0.208488	1.2953	4.89241
1441475_at	NA	NA	NA	1.78829	0.391092	0.218696	1.31139	4.89241
1429857_at	73100	2900092D14Rik	RIKEN cDNA 2900092D14 gene	1.78778	0.313642	0.175437	1.24284	4.89241
1426617_a_at	57776	Ttyh1	tweety homolog 1 (Drosophila)	1.78543	0.303804	0.170157	1.23439	4.89241
1424475_at	207565	Camkk2	calcium/calmodulin-dependent protein kinase kinase 2, beta	1.78496	0.346297	0.194009	1.27129	4.89241
1433501_at	229445	Ctso	cathepsin O	1.78477	0.272482	0.152671	1.20788	4.89241
1450782_at	22417	Wnt4	wingless-related MMTV integration site 4	1.78434	0.309031	0.173191	1.23887	4.89241
1420367_at	68184	Denr	density-regulated protein	1.78072	0.417147	0.234257	1.33528	4.89241
1436610_at	106585	Ankrd12	ankyrin repeat domain 12	1.7798	0.36899	0.207321	1.29145	4.89241
1415732_at	193742	Bat5	HLA-B associated transcript 5	1.77907	0.307915	0.173077	1.23792	4.89241
1426159_x_at	21580	Tcrb-J	T-cell receptor beta, joining region	1.77876	0.326322	0.183455	1.25381	4.89241
1434920_a_at	14026	Evl	Ena-vasodilator stimulated phosphoprotein	1.77761	0.319439	0.179701	1.24784	4.89241
1458525_at	NA	NA	NA	1.77607	0.357085	0.201053	1.28083	4.89241
1443602_at	NA	NA	NA	1.77574	0.280441	0.157929	1.21457	4.89241
1419081_at	66795	Atg10	autophagy-related 10 (yeast)	1.77509	0.338994	0.190973	1.26487	4.89241
1416630_at	15903	Id3	inhibitor of DNA binding 3	1.77315	0.314676	0.177468	1.24373	4.89241
1439502_at	104859	4930573I19Rik	RIKEN cDNA 4930573I19 gene	1.77293	0.31224	0.176116	1.24163	4.89241
1437623_x_at	74335	Xrcc3	X-ray repair complementing defective repair in Chinese hamster cells 3	1.7728	0.589403	0.332471	1.50462	4.89241
1432136_s_at	72881	Zdhhc4	zinc finger, DHHC domain containing 4	1.7722	0.299805	0.169171	1.23098	4.89241
1428180_at	75620	2810422J05Rik	RIKEN cDNA 2810422J05 gene	1.77134	0.255528	0.144256	1.19377	4.89241
1427198_at	237246	BC022960	cDNA sequence BC022960	1.77131	0.391488	0.221016	1.31175	4.89241
1429190_at	11881	Arsb	arylsulfatase B	1.77103	0.359759	0.203136	1.28321	4.89241
1436548_at	66274	1810012P15Rik	RIKEN cDNA 1810012P15 gene	1.77056	0.384176	0.216981	1.30512	4.89241
1424434_at	239706	BC024814	cDNA sequence BC024814	1.77055	0.330361	0.186586	1.25733	4.89241
1425706_a_at	107986	Ddb2	damage specific DNA binding protein 2	1.76987	0.344667	0.194742	1.26986	4.89241
1429410_at	223527	Eny2	enhancer of yellow 2 homolog (Drosophila)	1.76535	0.380624	0.215608	1.3019	4.89241
1434493_at	69126	1810022K09Rik	RIKEN cDNA 1810022K09 gene	1.76459	0.45087	0.25551	1.36686	4.89241
1449120_a_at	18536	Pcm1	pericentriolar material 1	1.76334	0.328445	0.186263	1.25566	4.89241
1429961_at	76927	1700021C14Rik	RIKEN cDNA 1700021C14 gene	1.7631	0.378573	0.21472	1.30006	4.89241
1450181_at	13048	Cux2	cut-like homeobox 2	1.7605	0.412362	0.234231	1.33086	4.89241
1451392_at	232089	Elmod3	ELMO/CED-12 domain containing 3	1.76049	0.270927	0.153893	1.20658	4.89241
1451409_at	72355	2210021J22Rik	RIKEN cDNA 2210021J22 gene	1.75703	0.318738	0.181408	1.24724	4.89241
1419111_at	69260	Ing2	inhibitor of growth family, member 2	1.75482	0.295436	0.168357	1.22726	4.89241
1452216_at	223722	Mcat	malonyl CoA:ACP acyltransferase (mitochondrial)	1.75443	0.350218	0.19962	1.27475	4.89241
1424386_at	225362	Reep2	receptor accessory protein 2	1.75178	0.324969	0.185507	1.25264	4.89241
1459253_at	105171	Arrdc3	arrestin domain containing 3	1.75028	0.361948	0.206794	1.28516	4.89241
1422728_at	16322	Inha	inhibin alpha	1.74863	0.387569	0.221642	1.30819	4.89241
1450662_at	21754	Tesk1	testis specific protein kinase 1	1.74576	0.294355	0.168611	1.22634	4.89241
1425385_a_at	16019	Igh-6	immunoglobulin heavy chain 6 (heavy chain of IgM)	1.74573	0.375939	0.215348	1.29768	4.89241
1435150_at	NA	NA	NA	1.74555	0.416892	0.238832	1.33505	4.89241
1452748_at	74335	Xrcc3	X-ray repair complementing defective repair in Chinese hamster cells 3	1.74383	0.361975	0.207575	1.28518	4.89241
1419355_at	93691	Klf7	Kruppel-like factor 7 (ubiquitous)	1.74316	0.30113	0.17275	1.23211	4.89241
1457279_at	NA	NA	NA	1.74306	0.307376	0.176343	1.23745	4.89241
1435597_at	237877	Atad5	ATPase family, AAA domain containing 5	1.74294	0.403265	0.231371	1.3225	4.89241
1455117_at	71567	Mcm9	minichromosome maintenance complex component 9	1.74289	0.297907	0.170927	1.22936	4.89241
1441917_s_at	94346	Tmem40	transmembrane protein 40	1.74278	0.404487	0.232093	1.32362	4.89241
1421267_a_at	17684	Cited2	Cbp/p300-interacting transactivator, with Glu/Asp-rich carboxy-terminal domain, 2	1.74056	0.341378	0.196131	1.26697	4.89241
1427245_at	228998	Arfgap1	ADP-ribosylation factor GTPase activating protein 1	1.73822	0.361386	0.207906	1.28466	4.89241
1430252_at	73168	3110027N22Rik	RIKEN cDNA 3110027N22 gene	1.73747	0.42631	0.245363	1.34379	4.89241

## Sheet: WTAPLP2
ProbeSet	GeneID	GeneSymbol	GeneName	Score	Numerator	Denominator	FoldChange	QValue
1423739_x_at	11804	Aplp2	amyloid beta (A4) precursor-like protein 2	-19.6839	-2.59706	0.131938	0.165275	0
1419426_s_at	20298	Ccl21a	chemokine (C-C motif) ligand 21a	15.1675	2.05488	0.135479	4.1551	0
1421889_a_at	11804	Aplp2	amyloid beta (A4) precursor-like protein 2	-14.4564	-3.26058	0.225545	0.104344	0
1447937_a_at	100039909	100039909	predicted gene, 100039909	10.8101	1.36521	0.126289	2.57613	0
1432344_a_at	11804	Aplp2	amyloid beta (A4) precursor-like protein 2	-9.69577	-3.37209	0.34779	0.0965831	0
1447939_a_at	100039909	100039909	predicted gene, 100039909	8.03536	1.20806	0.150344	2.31027	0
1421888_x_at	11804	Aplp2	amyloid beta (A4) precursor-like protein 2	-7.11034	-1.16036	0.163193	0.447402	0
1435553_at	68070	Pdzd2	PDZ domain containing 2	-5.64584	-0.739357	0.130956	0.599006	0
1427271_at	235132	Zbtb44	zinc finger and BTB domain containing 44	5.6261	0.946339	0.168205	1.92698	0
1452406_x_at	170942	Erdr1	erythroid differentiation regulator 1	5.52395	0.807371	0.146158	1.75002	0
1457324_at	NA	NA	NA	5.25684	1.25841	0.239385	2.39232	0
1448546_at	192678	Rassf3	Ras association (RalGDS/AF-6) domain family member 3	5.12006	0.739019	0.144338	1.66904	0
1438496_a_at	236790	Ddx26b	DEAD/H (Asp-Glu-Ala-Asp/His) box polypeptide 26B	5.07363	0.928481	0.183001	1.90327	0
1458339_at	71891	Cdadc1	cytidine and dCMP deaminase domain containing 1	5.0247	0.626357	0.124656	1.54366	0
1419230_at	268482	Krt12	keratin 12	4.84134	0.75047	0.155013	1.68234	0
1422660_at	19652	Rbm3	RNA binding motif protein 3	4.78668	0.859384	0.179537	1.81426	0
1430219_at	14339	Aktip	thymoma viral proto-oncogene 1 interacting protein	4.61699	0.784751	0.16997	1.72279	0
1458470_at	NA	NA	NA	4.48318	0.749309	0.167138	1.68099	0
1421887_a_at	11804	Aplp2	amyloid beta (A4) precursor-like protein 2	-4.44832	-1.12656	0.253256	0.458005	0
1419231_s_at	268482	Krt12	keratin 12	4.42481	0.718422	0.162362	1.64538	0
1442813_at	NA	NA	NA	4.34066	0.874363	0.201435	1.8332	0
1430073_at	67262	2900016B01Rik	RIKEN cDNA 2900016B01 gene	4.20489	0.544563	0.129507	1.45858	0
1419491_at	13214	Defb1	defensin beta 1	-4.19776	-0.88445	0.210696	0.541694	0.859913
1440459_at	269254	Setx	senataxin	4.19049	0.653756	0.156009	1.57326	0
1455531_at	213006	Mfsd4	major facilitator superfamily domain containing 4	4.1779	0.479392	0.114745	1.39416	0
1457137_at	NA	NA	NA	4.14031	0.735115	0.177551	1.66453	0
1445099_at	NA	NA	NA	4.11074	0.653779	0.159042	1.57328	0
1455645_at	109272	8030451F13Rik	RIKEN cDNA 8030451F13 gene	4.1062	0.609432	0.148418	1.52566	0
1456532_at	71785	Pdgfd	platelet-derived growth factor, D polypeptide	-4.02701	-1.51532	0.376289	0.349819	0.859913
1429231_at	100034360	9330171B17Rik	RIKEN cDNA 9330171B17 gene	4.01812	0.660971	0.164498	1.58115	0
1435854_at	226115	Opalin	oligodendrocytic myelin paranodal and inner loop protein	3.99873	0.687107	0.171831	1.61005	0
1439516_at	70434	2610201A13Rik	RIKEN cDNA 2610201A13 gene	3.9983	0.6157	0.15399	1.5323	0
1418188_a_at	54409	Ramp2	receptor (calcitonin) activity modifying protein 2	3.93216	1.38745	0.352846	2.61616	0
1416105_at	18115	Nnt	nicotinamide nucleotide transhydrogenase	-3.91506	-0.862099	0.220201	0.550152	0.859913
1451485_at	67684	3300001P08Rik	RIKEN cDNA 3300001P08 gene	3.89321	0.49356	0.126775	1.40792	0
1459544_at	NA	NA	NA	3.89288	0.58475	0.15021	1.49978	0
1425671_at	26556	Homer1	homer homolog 1 (Drosophila)	-3.8922	-1.3188	0.338831	0.400869	0.859913
1450120_at	20265	Scn1a	sodium channel, voltage-gated, type I, alpha	3.88474	0.780618	0.200945	1.71787	0
1435484_at	53881	Slc5a3	solute carrier family 5 (inositol transporters), member 3	-3.8785	-0.752648	0.194056	0.593513	0.859913
1439634_at	74694	Tbc1d30	TBC1 domain family, member 30	3.87703	0.50185	0.129442	1.41603	0
1430770_at	73219	3110080E11Rik	RIKEN cDNA 3110080E11 gene	3.87057	0.675652	0.174562	1.59732	0
1438295_at	NA	NA	NA	3.86413	0.772835	0.200002	1.70862	0
1439477_at	73848	5430406J06Rik	RIKEN cDNA 5430406J06 gene	3.86294	0.575873	0.149076	1.49058	0
1452582_at	319625	Galm	galactose mutarotase	-3.85908	-0.460892	0.11943	0.726537	0.859913
1436523_s_at	69126	1810022K09Rik	RIKEN cDNA 1810022K09 gene	3.84735	0.379773	0.0987105	1.30114	0
1438282_at	20979	Syt1	synaptotagmin I	3.8303	0.786799	0.205414	1.72524	0
1416097_at	192198	Lrrc4	leucine rich repeat containing 4	3.81046	0.494706	0.129828	1.40903	0
1446272_at	237459	Pctk2	PCTAIRE-motif protein kinase 2	3.80597	0.455914	0.119789	1.37165	0
1435109_at	72392	Tmem175	transmembrane protein 175	-3.7983	-0.672867	0.17715	0.627259	1.04309
1449070_x_at	494504	Apcdd1	adenomatosis polyposis coli down-regulated 1	3.7952	0.507218	0.133647	1.42131	0
1448945_at	67801	Pllp	plasma membrane proteolipid	3.76671	0.521472	0.138442	1.43542	0
1441961_at	213582	Mtap9	microtubule-associated protein 9	3.76543	0.603169	0.160186	1.51905	0
1429114_at	228071	Sestd1	SEC14 and spectrin domains 1	3.76496	0.418687	0.111206	1.33671	0
1423796_at	71514	Sfpq	splicing factor proline/glutamine rich (polypyrimidine tract binding protein associated)	-3.76466	-0.533759	0.141781	0.690753	1.04309
1418189_s_at	54409	Ramp2	receptor (calcitonin) activity modifying protein 2	3.76325	1.28498	0.341456	2.43679	0
1427127_x_at	15511	Hspa1b	heat shock protein 1B	-3.76262	-1.41977	0.377335	0.373772	1.04309
1456573_x_at	18115	Nnt	nicotinamide nucleotide transhydrogenase	-3.74657	-0.987973	0.263701	0.504186	1.04309
1457913_at	77519	5730601F06Rik	RIKEN cDNA 5730601F06 gene	3.74243	0.635983	0.169939	1.554	0
1436613_at	216961	Coro6	coronin, actin binding protein 6	3.73272	0.566109	0.151661	1.48053	0
1456961_at	223527	Eny2	enhancer of yellow 2 homolog (Drosophila)	3.73129	0.480507	0.128778	1.39523	0
1439200_x_at	170942	Erdr1	erythroid differentiation regulator 1	3.72912	0.876367	0.235006	1.83575	0
1436021_at	213006	Mfsd4	major facilitator superfamily domain containing 4	3.72472	0.520377	0.139709	1.43433	0
1418472_at	11484	Aspa	aspartoacylase	3.71711	0.497556	0.133856	1.41182	0
1423559_at	16502	Kcnc1	potassium voltage gated channel, Shaw-related subfamily, member 1	3.69728	0.557075	0.150672	1.47128	0
1429637_at	73663	2210419I08Rik	RIKEN cDNA 2210419I08 gene	3.69649	0.713211	0.192943	1.63945	0
1436387_at	320588	C330006P03Rik	RIKEN cDNA C330006P03 gene	-3.68865	-0.875106	0.237243	0.545214	1.04309
1450039_at	22284	Usp9x	ubiquitin specific peptidase 9, X chromosome	-3.68685	-0.417543	0.113252	0.748699	1.04309
1450509_at	58250	Chst11	carbohydrate sulfotransferase 11	-3.68316	-0.448032	0.121643	0.733042	1.04309
1445204_at	NA	NA	NA	3.67807	0.396021	0.107671	1.31587	0
1428768_at	72587	Pan3	PAN3 polyA specific ribonuclease subunit homolog (S. cerevisiae)	3.67589	0.429679	0.116891	1.34693	0
1448079_at	68718	Rnf166	ring finger protein 166	3.66913	0.599099	0.163281	1.51477	0
1436540_at	NA	NA	NA	3.66896	0.593366	0.161726	1.50876	0
1456262_at	83486	Rbm5	RNA binding motif protein 5	3.65955	0.789749	0.215805	1.72877	0
1448310_at	56542	Ick	intestinal cell kinase	3.64555	0.453182	0.124311	1.36906	0
1441742_at	238271	Kcnh5	potassium voltage-gated channel, subfamily H (eag-related), member 5	3.64491	0.550567	0.151051	1.46466	0
1423129_at	56392	Shoc2	soc-2 (suppressor of clear) homolog (C. elegans)	3.59375	0.519001	0.144418	1.43296	0
1437544_at	51886	Fubp1	far upstream element (FUSE) binding protein 1	3.59135	0.633248	0.176326	1.55105	0
1452318_a_at	15511	Hspa1b	heat shock protein 1B	-3.58959	-1.44963	0.403842	0.366116	1.31187
1440291_at	NA	NA	NA	3.58779	0.558881	0.155773	1.47313	0
1439889_at	20273	Scn8a	sodium channel, voltage-gated, type VIII, alpha	3.57992	0.472284	0.131926	1.3873	0
1454992_at	11987	Slc7a1	solute carrier family 7 (cationic amino acid transporter, y+ system), member 1	3.57449	0.467637	0.130826	1.38284	0
1427126_at	15511	Hspa1b	heat shock protein 1B	-3.57356	-1.44118	0.403289	0.368266	1.31187
1447979_at	52850	Sgsm1	small G protein signaling modulator 1	-3.5519	-0.512018	0.144153	0.701241	1.31187
1421594_a_at	83671	Sytl2	synaptotagmin-like 2	3.54195	0.414653	0.117069	1.33298	0.446284
1440981_at	241656	Pak7	p21 (CDKN1A)-activated kinase 7	3.5309	0.415767	0.117751	1.33401	0.446284
1423619_at	19416	Rasd1	RAS, dexamethasone-induced 1	-3.53048	-0.748729	0.212076	0.595128	1.31187
1427542_at	109205	Sobp	sine oculis-binding protein homolog (Drosophila)	3.52545	0.464384	0.131723	1.37973	0.446284
1442557_at	NA	NA	NA	3.52335	0.633839	0.179897	1.55169	0.446284
1439412_at	NA	NA	NA	3.5182	0.794329	0.225777	1.73427	0.446284
1441956_s_at	13047	Cux1	cut-like homeobox 1	3.51737	0.739115	0.210133	1.66915	0.446284
1423648_at	71853	Pdia6	protein disulfide isomerase associated 6	-3.49939	-0.620672	0.177366	0.650368	1.31187
1447938_at	100042524	100042524	predicted gene, 100042524	3.49451	0.809059	0.231523	1.75207	0.446284
1427308_at	13131	Dab1	disabled homolog 1 (Drosophila)	-3.49308	-0.407592	0.116685	0.753881	1.31187
1437128_a_at	240041	A630033E08Rik	RIKEN cDNA A630033E08 gene	3.49289	0.582177	0.166675	1.49711	0.446284
1437570_at	103762	AI503301	expressed sequence AI503301	3.48798	0.527629	0.151271	1.44156	0.446284
1424759_at	66412	Arrdc4	arrestin domain containing 4	3.48476	0.640532	0.183809	1.5589	0.446284
1455847_at	241656	Pak7	p21 (CDKN1A)-activated kinase 7	3.47753	0.447722	0.128747	1.36389	0.446284
1435579_at	NA	NA	NA	3.46328	0.987049	0.285004	1.98213	0.446284
1435453_at	268755	A930011O12Rik	RIKEN cDNA A930011O12 gene	3.44116	0.48606	0.141249	1.40061	0.496569
1423560_at	54003	Nell2	NEL-like 2 (chicken)	3.43655	0.793112	0.230787	1.73281	0.496569
1444452_at	320876	D930002L09Rik	RIKEN cDNA D930002L09 gene	3.39051	0.692058	0.204116	1.61559	0.496569
1439647_at	545611	OTTMUSG00000011339	predicted gene, OTTMUSG00000011339	3.3787	0.386945	0.114525	1.30762	0.496569
1451085_at	223665	C030006K11Rik	RIKEN cDNA C030006K11 gene	3.37085	0.333551	0.0989516	1.26011	0.496569
1449523_at	12055	Bcl7c	B-cell CLL/lymphoma 7C	3.35502	0.455929	0.135894	1.37167	0.496569
1435171_at	100040353	2810416G20Rik	RIKEN cDNA 2810416G20 gene	3.3487	0.490527	0.146483	1.40496	0.496569
1425274_at	65973	Asph	aspartate-beta-hydroxylase	3.34478	0.639239	0.191116	1.55751	0.496569
1451489_at	71998	Slc25a35	solute carrier family 25, member 35	3.33828	0.393371	0.117836	1.31346	0.496569
1449336_a_at	20874	Slk	STE20-like kinase (yeast)	-3.32949	-0.416339	0.125046	0.749324	1.46902
1429009_at	20637	Snrp70	U1 small nuclear ribonucleoprotein polypeptide A	3.32807	0.813804	0.244527	1.75784	0.496569
1455325_at	NA	NA	NA	3.32759	0.523859	0.157429	1.4378	0.496569
1427411_s_at	328425	Dleu2	deleted in lymphocytic leukemia, 2	-3.32639	-0.700208	0.210501	0.615483	1.46902
1418322_at	12916	Crem	cAMP responsive element modulator	-3.32484	-0.481793	0.144907	0.716087	1.46902
1449066_a_at	54126	Arhgef7	Rho guanine nucleotide exchange factor (GEF7)	3.32252	0.302965	0.0911854	1.23368	0.496569
1433837_at	213393	8430408G22Rik	RIKEN cDNA 8430408G22 gene	-3.3136	-0.655813	0.197916	0.634718	1.46902
1416064_a_at	14828	Hspa5	heat shock protein 5	-3.30873	-0.701967	0.212156	0.614733	1.46902
1449872_at	56534	Hspb3	heat shock protein 3	3.29395	0.447925	0.135984	1.36408	0.496569
1452183_a_at	17263	Meg3	maternally expressed 3	3.29029	0.547957	0.166538	1.46201	0.496569
1422580_at	17896	Myl4	myosin, light polypeptide 4	3.28955	0.407644	0.123921	1.32652	0.496569
1440851_at	66753	4933407N01Rik	RIKEN cDNA 4933407N01 gene	3.28755	0.44716	0.136016	1.36335	0.496569
1426327_s_at	109910	Zfp91	zinc finger protein 91	3.27761	0.552189	0.168473	1.46631	0.496569
1419254_at	17768	Mthfd2	methylenetetrahydrofolate dehydrogenase (NAD+ dependent), methenyltetrahydrofolate cyclohydrolase	3.27302	0.680795	0.208002	1.60302	0.496569
1417022_at	11989	Slc7a3	solute carrier family 7 (cationic amino acid transporter, y+ system), member 3	3.27268	0.554786	0.169521	1.46895	0.496569
1451602_at	72183	Snx6	sorting nexin 6	3.26844	0.538474	0.16475	1.45243	0.496569
1415712_at	360216	Zranb1	zinc finger, RAN-binding domain containing 1	3.26023	0.444218	0.136254	1.36058	0.496569
1436277_at	433809	Rnf207	ring finger protein 207	3.25885	0.490332	0.150462	1.40477	0.496569
1455769_at	NA	NA	NA	3.25704	0.751719	0.230798	1.6838	0.496569
1451780_at	17060	Blnk	B-cell linker	-3.25542	-0.485034	0.148993	0.71448	1.46902
1454822_x_at	494504	Apcdd1	adenomatosis polyposis coli down-regulated 1	3.25264	0.498771	0.153343	1.41301	0.496569
1434637_x_at	20467	Sin3b	transcriptional regulator, SIN3B (yeast)	3.25219	0.463034	0.142376	1.37844	0.496569
1431094_at	76286	1110006E14Rik	RIKEN cDNA 1110006E14 gene	3.24307	0.965636	0.297754	1.95292	0.496569
1431510_s_at	67899	Cmc1	COX assembly mitochondrial protein homolog (S. cerevisiae)	3.24001	0.533287	0.164594	1.44722	0.496569
1435744_at	103012	6720401G13Rik	RIKEN cDNA 6720401G13 gene	3.23955	0.657561	0.202979	1.57741	0.496569
1427115_at	17883	Myh3	myosin, heavy polypeptide 3, skeletal muscle, embryonic	3.23907	0.554869	0.171305	1.46903	0.496569
1440864_at	103288	AI836737	expressed sequence AI836737	3.23781	0.486197	0.150162	1.40075	0.496569
1457758_at	223527	Eny2	enhancer of yellow 2 homolog (Drosophila)	3.23441	0.542348	0.167681	1.45634	0.496569
1418086_at	68458	Ppp1r14a	protein phosphatase 1, regulatory (inhibitor) subunit 14A	3.23248	0.51024	0.157848	1.42429	0.496569
1456863_at	13838	Epha4	Eph receptor A4	3.23221	0.606098	0.187518	1.52214	0.496569
1448481_at	18010	Neu1	neuraminidase 1	3.23156	0.508427	0.157332	1.4225	0.496569
1460227_at	21857	Timp1	tissue inhibitor of metalloproteinase 1	-3.23012	-0.448419	0.138824	0.732845	1.59052
1423795_at	71514	Sfpq	splicing factor proline/glutamine rich (polypyrimidine tract binding protein associated)	-3.22932	-0.479246	0.148405	0.717352	1.59052
1455765_a_at	20927	Abcc8	ATP-binding cassette, sub-family C (CFTR/MRP), member 8	3.22077	0.469307	0.145713	1.38444	0.496569
1455588_at	380840	Lyrm4	LYR motif containing 4	3.20701	0.461977	0.144052	1.37743	0.496569
1416682_at	22215	Ube3a	ubiquitin protein ligase E3A	3.20117	0.353993	0.110582	1.27809	0.496569
1434780_at	77521	C130038G02Rik	RIKEN cDNA C130038G02 gene	3.20028	0.578306	0.180704	1.49309	0.496569
1435650_at	330790	Hapln4	hyaluronan and proteoglycan link protein 4	3.19739	0.405996	0.126977	1.325	0.496569
1423854_a_at	68939	Rasl11b	RAS-like, family 11, member B	3.19534	0.347911	0.108881	1.27272	0.496569
1445081_at	320271	A930041I02Rik	RIKEN cDNA A930041I02 gene	3.19422	0.954917	0.298952	1.93847	0.496569
1445415_at	NA	NA	NA	3.1922	0.441225	0.13822	1.35776	0.496569
1421698_a_at	12823	Col19a1	collagen, type XIX, alpha 1	3.19039	0.464098	0.145468	1.37946	0.496569
1434223_at	230751	1810007P19Rik	RIKEN cDNA 1810007P19 gene	3.18711	0.361809	0.113522	1.28504	0.496569
1422910_s_at	67241	Smc6	structural maintenance of chromosomes 6	3.18315	0.697652	0.219171	1.62186	0.496569
1434613_at	69053	1810013L24Rik	RIKEN cDNA 1810013L24 gene	3.18292	0.399647	0.12556	1.31919	0.496569
1429735_at	66145	1110003F05Rik	RIKEN cDNA 1110003F05 gene	3.18206	0.408552	0.128392	1.32735	0.496569
1451382_at	69065	Chac1	ChaC, cation transport regulator-like 1 (E. coli)	3.18056	0.601188	0.18902	1.51696	0.496569
1435242_at	100710	Pds5b	PDS5, regulator of cohesion maintenance, homolog B (S. cerevisiae)	-3.17748	-0.29685	0.0934231	0.814028	1.67164
1442029_at	63830	Kcnq1ot1	KCNQ1 overlapping transcript 1	3.17698	0.376822	0.11861	1.29848	0.496569
1452844_at	19009	Pou6f1	POU domain, class 6, transcription factor 1	3.17488	0.329079	0.103651	1.25621	0.496569
1450121_at	20265	Scn1a	sodium channel, voltage-gated, type I, alpha	3.17477	0.40954	0.128998	1.32826	0.496569
1448135_at	11911	Atf4	activating transcription factor 4	3.17289	0.393709	0.124085	1.31377	0.496569
1428889_at	69113	Alkbh3	alkB, alkylation repair homolog 3 (E. coli)	3.17233	0.376229	0.118597	1.29794	0.496569
1436329_at	13655	Egr3	early growth response 3	-3.1723	-0.501434	0.158067	0.706404	1.67164
1435681_s_at	234374	Ddx49	DEAD (Asp-Glu-Ala-Asp) box polypeptide 49	3.16625	0.379423	0.119833	1.30082	0.496569
1432205_a_at	77521	C130038G02Rik	RIKEN cDNA C130038G02 gene	3.15418	0.530349	0.168141	1.44428	0.496569
1416960_at	72727	B3gat3	beta-1,3-glucuronyltransferase 3 (glucuronosyltransferase I)	3.1432	0.328227	0.104424	1.25547	0.496569
1448446_at	54006	Deaf1	deformed epidermal autoregulatory factor 1 (Drosophila)	3.13948	0.516941	0.164658	1.43092	0.496569
1436746_at	232341	Wnk1	WNK lysine deficient protein kinase 1	3.13432	0.52348	0.167015	1.43742	0.496569
1428951_at	70930	Nol8	nucleolar protein 8	3.11548	0.351629	0.112865	1.276	0.496569
1446321_at	319499	B230208B08Rik	RIKEN cDNA B230208B08 gene	3.11513	0.644053	0.20675	1.56271	0.496569
1447338_at	NA	NA	NA	-3.10793	-0.357556	0.115047	0.780485	2.11671
1422748_at	24136	Zeb2	zinc finger E-box binding homeobox 2	3.10642	0.455214	0.14654	1.37099	0.496569
1455010_at	68949	1500012F01Rik	RIKEN cDNA 1500012F01 gene	3.09762	0.537623	0.17356	1.45158	0.496569
1430630_at	NA	NA	NA	3.09068	0.375985	0.121651	1.29773	0.709861
1422850_at	54196	Pabpn1	poly(A) binding protein, nuclear 1	3.09002	0.532972	0.172482	1.44691	0.709861
1440896_at	NA	NA	NA	3.08923	0.562202	0.181988	1.47652	0.709861
1457374_at	83814	Nedd4l	neural precursor cell expressed, developmentally down-regulated gene 4-like	3.08831	0.62868	0.203568	1.54615	0.709861
1443230_at	NA	NA	NA	3.08078	0.528242	0.171464	1.44217	0.709861
1419584_at	209683	Ttc28	tetratricopeptide repeat domain 28	3.07651	0.638756	0.207624	1.55699	0.709861
1422860_at	67405	Nts	neurotensin	-3.06969	-1.3226	0.430858	0.399814	2.43148
1455600_at	27050	Rps3	ribosomal protein S3	3.06726	0.371115	0.120993	1.29335	0.709861
1428698_at	74388	Dpp8	dipeptidylpeptidase 8	3.06441	0.366079	0.119461	1.28885	0.709861
1441679_at	NA	NA	NA	3.06057	0.5963	0.194833	1.51183	0.972591
1427464_s_at	14828	Hspa5	heat shock protein 5	-3.06033	-0.727593	0.23775	0.603911	2.43148
1455373_at	26875	Pclo	piccolo (presynaptic cytomatrix protein)	-3.05929	-0.669736	0.218919	0.628622	2.43148
1428055_at	75745	Rian	RNA imprinted and accumulated in nucleus	3.05802	0.468197	0.153105	1.38338	0.972591
1430348_at	72918	2900019E01Rik	RIKEN cDNA 2900019E01 gene	3.05767	0.333211	0.108976	1.25981	0.972591
1428991_at	27281	Hrasls	HRAS-like suppressor	3.05631	0.389624	0.127482	1.31005	0.972591
1441108_at	NA	NA	NA	3.05335	0.489267	0.160239	1.40373	0.972591
1429410_at	223527	Eny2	enhancer of yellow 2 homolog (Drosophila)	3.05157	0.497409	0.163001	1.41168	0.972591
1431936_a_at	23956	Neu2	neuraminidase 2	3.046	0.399573	0.13118	1.31912	0.972591
1437204_a_at	66855	Tcf25	transcription factor 25 (basic helix-loop-helix)	3.04022	0.659081	0.216787	1.57908	0.972591
1453332_at	66975	2410002O22Rik	RIKEN cDNA 2410002O22 gene	3.03235	0.453872	0.149677	1.36971	0.972591
1437325_x_at	56454	Aldh18a1	aldehyde dehydrogenase 18 family, member A1	3.03172	0.524897	0.173135	1.43883	0.972591
1455370_at	231603	A630023P12Rik	RIKEN cDNA A630023P12 gene	-3.02892	-0.610325	0.201499	0.655049	2.69133
1429041_at	381598	6820431F20Rik	RIKEN cDNA 6820431F20 gene	3.02599	0.322655	0.106628	1.25063	0.972591
1429729_at	319830	1500004A13Rik	RIKEN cDNA 1500004A13 gene	3.02534	0.703671	0.232592	1.62864	0.972591
1438807_at	74326	Hnrnpr	heterogeneous nuclear ribonucleoprotein R	3.02445	0.397683	0.131489	1.31739	0.972591
1429205_at	70122	Mllt3	myeloid/lymphoid or mixed-lineage leukemia (trithorax homolog, Drosophila); translocated to, 3	3.01583	0.318767	0.105698	1.24726	0.972591
1447587_at	NA	NA	NA	3.01447	0.506177	0.167916	1.42028	0.972591
1456698_s_at	50926	Hnrpdl	heterogeneous nuclear ribonucleoprotein D-like	3.01407	0.55741	0.184936	1.47162	0.972591
1419586_at	19889	Rp2h	retinitis pigmentosa 2 homolog (human)	-3.01344	-0.621218	0.206149	0.650122	2.69133
1417040_a_at	51800	Bok	BCL2-related ovarian killer protein	3.01268	0.445671	0.147932	1.36195	0.972591
1446840_at	NA	NA	NA	3.01031	0.496737	0.165012	1.41102	0.972591
1436893_a_at	57438	March7	membrane-associated ring finger (C3HC4) 7	3.0054	0.379333	0.126217	1.30074	0.972591
1425611_a_at	13047	Cux1	cut-like homeobox 1	3.00514	0.377917	0.125757	1.29947	0.972591
1452933_at	109346	Ankrd39	ankyrin repeat domain 39	3.00403	0.384633	0.128039	1.30553	0.972591
1430435_at	16764	Aff3	AF4/FMR2 family, member 3	3.00351	0.302216	0.100621	1.23304	0.972591
1453144_at	66776	4933439C20Rik	RIKEN cDNA 4933439C20 gene	-3.00064	-0.548122	0.182669	0.68391	2.69133
1420402_at	11941	Atp2b2	ATPase, Ca++ transporting, plasma membrane 2	2.99594	0.644621	0.215165	1.56333	0.972591
1442959_at	12211	Birc6	baculoviral IAP repeat-containing 6	2.99489	0.546404	0.182445	1.46044	0.972591
1439621_at	NA	NA	NA	2.99126	0.632081	0.211309	1.5498	0.972591
1450553_at	15432	Hoxd12	homeo box D12	-2.99117	-0.427496	0.142919	0.743551	2.69133
1431228_s_at	75135	4930526I15Rik	RIKEN cDNA 4930526I15 gene	2.98792	0.313385	0.104884	1.24262	0.972591
1444540_at	NA	NA	NA	2.98447	0.442228	0.148176	1.3587	0.972591
1452661_at	22042	Tfrc	transferrin receptor	2.98373	0.723895	0.242614	1.65164	0.972591
1458663_at	NA	NA	NA	2.98268	0.355146	0.119069	1.27912	0.972591
1415697_at	23881	G3bp2	GTPase activating protein (SH3 domain) binding protein 2	-2.98231	-0.341244	0.114423	0.78936	2.74062
1439972_at	75320	Etnk1	ethanolamine kinase 1	2.98191	0.661229	0.221746	1.58143	0.972591
1453855_at	67622	Mxra7	matrix-remodelling associated 7	2.97553	0.572438	0.192382	1.48703	0.972591
1446492_at	243274	Tmem132d	transmembrane protein 132D	2.95849	0.495364	0.167438	1.40968	0.972591
1424607_a_at	100039204	100039204	predicted gene, 100039204	2.95847	0.474152	0.160269	1.3891	0.972591
1428375_at	67723	4932415G12Rik	RIKEN cDNA 4932415G12 gene	2.95462	0.492979	0.16685	1.40735	0.972591
1444952_a_at	98415	Nucks1	nuclear casein kinase and cyclin-dependent kinase substrate 1	2.95434	0.464311	0.157163	1.37966	0.972591
1434736_at	217082	Hlf	hepatic leukemia factor	2.95378	0.425642	0.144101	1.34317	0.972591
1419394_s_at	20201	S100a8	S100 calcium binding protein A8 (calgranulin A)	2.95349	2.01458	0.682101	4.04062	0.972591
1436244_a_at	21886	Tle2	transducin-like enhancer of split 2, homolog of Drosophila E(spl)	2.95263	0.443937	0.150353	1.36031	0.972591
1439239_at	22342	Lin7b	lin-7 homolog B (C. elegans)	2.95235	0.67679	0.229238	1.59858	0.972591
1437657_at	244891	Scaper	S phase cyclin A-associated protein in the ER	2.94822	0.676171	0.229349	1.59789	0.972591
1426040_a_at	18286	Odf2	outer dense fiber of sperm tails 2	2.9468	0.338618	0.11491	1.26455	0.972591
1419299_at	66439	2010012O05Rik	RIKEN cDNA 2010012O05 gene	2.94674	0.403798	0.137032	1.32299	0.972591
1431225_at	NA	NA	NA	-2.94464	-0.935685	0.317759	0.522794	2.74062
1423566_a_at	15505	Hsph1	heat shock 105kDa/110kDa protein 1	-2.94061	-0.557773	0.18968	0.67935	2.74062
1457490_at	NA	NA	NA	2.93884	0.508294	0.172958	1.42237	0.972591
1425415_a_at	20510	Slc1a1	solute carrier family 1 (neuronal/epithelial high affinity glutamate transporter, system Xag), member 1	-2.93203	-0.336357	0.114718	0.792039	2.74062
1418443_at	103573	Xpo1	exportin 1, CRM1 homolog (yeast)	-2.9282	-0.376705	0.128648	0.770194	2.96237
1417486_at	20420	Shd	src homology 2 domain-containing transforming protein D	2.92584	0.27234	0.0930811	1.20776	0.972591
1456356_at	NA	NA	NA	2.9253	0.361404	0.123544	1.28468	0.972591
1446416_at	240725	Sulf1	sulfatase 1	-2.9197	-0.351671	0.120448	0.783676	2.96237
1455771_at	207777	Bzrap1	benzodiazapine receptor associated protein 1	2.91911	0.365317	0.125147	1.28816	0.972591
1434535_at	268481	Krt222	keratin 222	2.91879	0.36925	0.126508	1.29168	0.972591
1435135_at	320024	Aadacl1	arylacetamide deacetylase-like 1	2.91805	0.40866	0.140046	1.32745	0.972591
1433110_at	76094	5830474E16Rik	RIKEN cDNA 5830474E16 gene	2.91095	0.828506	0.284617	1.77585	0.972591
1426441_at	18174	Slc11a2	solute carrier family 11 (proton-coupled divalent metal ion transporters), member 2	2.91015	0.38661	0.132849	1.30732	0.972591
1452596_at	17749	Polr2k	polymerase (RNA) II (DNA directed) polypeptide K	2.90017	0.37116	0.127979	1.29339	0.972591
1422621_at	19386	Ranbp2	RAN binding protein 2	-2.89816	-0.344522	0.118876	0.787569	2.96237
1445534_at	286940	Flnb	filamin, beta	2.89799	0.804372	0.277562	1.74639	0.972591
1433959_at	320158	Zmat4	zinc finger, matrin type 4	2.89746	0.520306	0.179573	1.43426	0.972591
1418408_at	66361	Zfand1	zinc finger, AN1-type domain 1	2.89662	0.386909	0.133572	1.30759	0.972591
1434480_at	319518	4930402E16Rik	RIKEN cDNA 4930402E16 gene	2.89371	0.296391	0.102426	1.22807	0.972591
1438431_at	26874	Abcd2	ATP-binding cassette, sub-family D (ALD), member 2	2.89188	0.464645	0.160672	1.37998	0.972591
1436468_at	27801	Zdhhc8	zinc finger, DHHC domain containing 8	2.89119	0.37855	0.130932	1.30004	0.972591
1418102_at	15205	Hes1	hairy and enhancer of split 1 (Drosophila)	-2.88977	-0.493833	0.17089	0.710136	2.96237
1437811_x_at	NA	NA	NA	-2.88851	-0.398569	0.137984	0.75861	2.96237
1454242_at	69699	2310079G19Rik	RIKEN cDNA 2310079G19 gene	-2.88524	-0.485115	0.168137	0.71444	2.96237
1441648_at	67445	C1qtnf4	C1q and tumor necrosis factor related protein 4	2.88449	0.720154	0.249664	1.64736	0.972591
1431446_at	68354	0610009B14Rik	RIKEN cDNA 0610009B14 gene	-2.88166	-0.298384	0.103546	0.813163	2.96237
1440972_at	18193	Nsd1	nuclear receptor-binding SET-domain protein 1	2.8664	0.613814	0.214141	1.5303	0.972591
1425087_at	67693	2310003F16Rik	RIKEN cDNA 2310003F16 gene	2.86444	0.372239	0.129952	1.29436	0.972591
1418383_at	494504	Apcdd1	adenomatosis polyposis coli down-regulated 1	2.86142	0.524574	0.183326	1.43851	0.972591
1437716_x_at	110033	Kif22	kinesin family member 22	2.8558	0.433461	0.151783	1.35047	0.972591
1416041_at	20393	Sgk1	serum/glucocorticoid regulated kinase 1	-2.85526	-0.781493	0.273703	0.581764	3.11425
1416795_at	68631	Cryl1	crystallin, lambda 1	2.85216	0.44458	0.155875	1.36092	0.972591
1424037_at	228550	Itpka	inositol 1,4,5-trisphosphate 3-kinase A	2.84525	0.390477	0.137238	1.31083	0.972591
1440975_at	67622	Mxra7	matrix-remodelling associated 7	2.84525	0.367761	0.129254	1.29035	0.972591
1456489_at	74737	Pcf11	cleavage and polyadenylation factor subunit homolog (S. cerevisiae)	2.84477	0.554224	0.194822	1.46838	0.972591
1434869_at	219249	Tdrd3	tudor domain containing 3	2.84234	0.493873	0.173756	1.40822	0.972591
1434642_at	114664	Hsd17b11	hydroxysteroid (17-beta) dehydrogenase 11	2.84063	0.360753	0.126998	1.2841	0.972591
1438769_a_at	77862	Thyn1	thymocyte nuclear protein 1	-2.84031	-0.489508	0.172343	0.712268	3.11425
1420943_at	22673	Zfp185	zinc finger protein 185	-2.83352	-0.391452	0.13815	0.762362	3.11425
1436978_at	216795	Wnt9a	wingless-type MMTV integration site 9A	2.83208	0.496512	0.175317	1.4108	0.972591
1447980_s_at	52850	Sgsm1	small G protein signaling modulator 1	-2.83066	-0.529713	0.187134	0.692692	3.11425
1415771_at	17975	Ncl	nucleolin	2.83021	0.386388	0.136523	1.30712	0.972591
1453840_at	18458	Pabpc1	poly A binding protein, cytoplasmic 1	2.82905	0.631998	0.223396	1.54971	0.972591
1454424_at	23964	Odz2	odd Oz/ten-m homolog 2 (Drosophila)	2.8254	0.636817	0.22539	1.5549	0.972591
1446130_at	NA	NA	NA	2.82446	0.480106	0.169981	1.39485	0.972591
1439408_a_at	19014	Med1	mediator complex subunit 1	-2.82323	-0.504368	0.17865	0.704969	3.11425
1436174_at	70472	Atad2	ATPase family, AAA domain containing 2	2.82201	0.369834	0.131054	1.2922	0.972591
1429469_at	68074	A930013F10Rik	RIKEN cDNA A930013F10 gene	2.81563	0.5861	0.20816	1.50118	0.972591
1448555_at	71919	Rpap3	RNA polymerase II associated protein 3	2.81405	0.360663	0.128165	1.28402	0.972591
1417782_at	67260	Lass4	LAG1 homolog, ceramide synthase 4	2.81141	0.390702	0.13897	1.31103	0.972591
1457717_at	105573	AI987986	expressed sequence AI987986	2.80932	0.843571	0.300276	1.79449	0.972591
1423625_a_at	67713	Dnajc19	DnaJ (Hsp40) homolog, subfamily C, member 19	2.8091	0.342929	0.122078	1.26833	0.972591
1441531_at	100043487	LOC100043487	hypothetical protein LOC100043487	2.80811	0.522846	0.186191	1.43679	0.972591
1438981_at	NA	NA	NA	2.80719	0.505797	0.180179	1.41991	0.972591
1416072_at	12490	Cd34	CD34 antigen	2.80625	0.408003	0.145391	1.32685	0.972591
1435458_at	18712	Pim1	proviral integration site 1	-2.8056	-0.364885	0.130056	0.776531	3.27305
1422053_at	16323	Inhba	inhibin beta-A	-2.8041	-0.386856	0.137961	0.764794	3.27305
1435150_at	NA	NA	NA	2.80186	0.450449	0.160768	1.36647	0.972591
1452107_s_at	NA	NA	NA	2.80074	0.361148	0.128947	1.28445	0.972591
1453135_at	384061	Fndc5	fibronectin type III domain containing 5	2.79916	0.389733	0.139232	1.31015	0.972591
1427410_at	328425	Dleu2	deleted in lymphocytic leukemia, 2	-2.79757	-0.621553	0.222176	0.649971	3.27305
1452905_at	17263	Meg3	maternally expressed 3	2.79419	0.662824	0.237215	1.58318	0.972591
1430660_at	319830	1500004A13Rik	RIKEN cDNA 1500004A13 gene	-2.79077	-0.485385	0.173925	0.714306	3.27305
1441170_a_at	69601	Dab2ip	disabled homolog 2 (Drosophila) interacting protein	2.79067	0.445847	0.159764	1.36211	0.972591
1449446_at	52713	Ccdc59	coiled-coil domain containing 59	2.78871	0.329403	0.11812	1.25649	0.972591
1458841_at	NA	NA	NA	2.77569	0.470727	0.169589	1.38581	0.972591
1436634_at	19649	Robo3	roundabout homolog 3 (Drosophila)	2.77322	0.473497	0.170739	1.38847	0.972591
1425369_a_at	20665	Sox10	SRY-box containing gene 10	2.77013	0.422233	0.152424	1.34	0.972591
1420964_at	13803	Enc1	ectodermal-neural cortex 1	-2.76816	-0.523147	0.188988	0.695852	3.50877
1448756_at	20202	S100a9	S100 calcium binding protein A9 (calgranulin B)	2.76796	1.4355	0.518613	2.70476	0.972591
1417904_at	55947	Dclre1a	DNA cross-link repair 1A, PSO2 homolog (S. cerevisiae)	2.76692	0.296174	0.107041	1.22788	0.972591
1422900_at	76055	Mgea5	meningioma expressed antigen 5 (hyaluronidase)	-2.76335	-0.377431	0.136585	0.769807	3.50877
1424370_s_at	228769	Psmf1	proteasome (prosome, macropain) inhibitor subunit 1	2.76323	0.454927	0.164636	1.37071	0.972591
1436967_at	77087	Ankrd11	ankyrin repeat domain 11	2.76192	0.357753	0.129531	1.28143	0.972591
1429840_at	66774	4933439G12Rik	RIKEN cDNA 4933439G12 gene	2.76119	0.654157	0.236911	1.5737	0.972591
1449512_a_at	22764	Zfx	zinc finger protein X-linked	2.7574	0.651288	0.236196	1.57057	0.972591
1438531_at	320862	A730054J21Rik	RIKEN cDNA A730054J21 gene	-2.75709	-0.390902	0.141781	0.762653	3.50877
1441869_x_at	NA	NA	NA	2.75694	0.411675	0.149323	1.33023	0.972591
1425964_x_at	15507	Hspb1	heat shock protein 1	-2.7569	-0.905678	0.328514	0.533782	3.50877
1438403_s_at	72289	Malat1	metastasis associated lung adenocarcinoma transcript 1 (non-coding RNA)	2.75459	1.16656	0.423497	2.24476	0.972591
1437620_x_at	56454	Aldh18a1	aldehyde dehydrogenase 18 family, member A1	2.7542	0.34512	0.125307	1.27026	0.972591
1420093_s_at	50926	Hnrpdl	heterogeneous nuclear ribonucleoprotein D-like	2.75196	0.487749	0.177237	1.40226	0.972591
1429832_at	66101	Ppih	peptidyl prolyl isomerase H	2.75082	0.455819	0.165703	1.37156	0.972591
1449249_at	54216	Pcdh7	protocadherin 7	2.74914	0.484881	0.176376	1.39947	0.972591
1451751_at	73284	Ddit4l	DNA-damage-inducible transcript 4-like	2.74581	0.486609	0.177219	1.40115	0.972591
1421679_a_at	12575	Cdkn1a	cyclin-dependent kinase inhibitor 1A (P21)	-2.74483	-0.624433	0.227494	0.648675	3.50877
1431305_at	94178	Mcoln1	mucolipin 1	2.74376	0.394677	0.143845	1.31465	0.972591
1440807_at	NA	NA	NA	2.74145	0.492909	0.179799	1.40728	0.972591
1433530_at	67945	Rpl41	ribosomal protein L41	2.73892	0.400323	0.146161	1.3198	0.972591
1448497_at	13872	Ercc3	excision repair cross-complementing rodent repair deficiency, complementation group 3	2.73862	0.363963	0.1329	1.28696	0.972591
1457932_at	NA	NA	NA	-2.72793	-0.382101	0.14007	0.76732	3.5686
1428467_at	230908	Tardbp	TAR DNA binding protein	2.72736	0.327088	0.119929	1.25448	0.972591
1442077_at	76963	2310076G05Rik	RIKEN cDNA 2310076G05 gene	-2.72689	-0.835756	0.306487	0.560289	3.5686
1434585_at	68842	Tulp4	tubby like protein 4	2.72495	0.374937	0.137594	1.29678	0.972591
1429156_at	66311	2610036L11Rik	RIKEN cDNA 2610036L11 gene	2.72183	0.400056	0.146981	1.31956	0.972591
1458464_at	329152	Hecw2	HECT, C2 and WW domain containing E3 ubiquitin protein ligase 2	2.71943	0.836592	0.307635	1.78583	0.972591
1440429_at	74100	Arpp21	cyclic AMP-regulated phosphoprotein, 21	2.71752	0.638389	0.234916	1.55659	0.972591
1454658_at	216136	Ilvbl	ilvB (bacterial acetolactate synthase)-like	2.71701	0.367693	0.13533	1.29029	0.972591
1449039_a_at	50926	Hnrpdl	heterogeneous nuclear ribonucleoprotein D-like	2.71692	0.504121	0.185548	1.41826	0.972591
1438718_at	14180	Fgf9	fibroblast growth factor 9	2.71451	0.311037	0.114583	1.2406	0.972591
1426869_at	117606	Boc	biregional cell adhesion molecule-related/down-regulated by oncogenes (Cdon) binding protein	2.71432	0.399198	0.147071	1.31878	0.972591
1416147_at	15525	Hspa4	heat shock protein 4	-2.71141	-0.814611	0.300438	0.568562	3.5686
1457218_at	319517	6430510M02Rik	RIKEN cDNA 6430510M02 gene	2.70866	0.373317	0.137824	1.29533	0.972591
1427037_at	208643	Eif4g1	eukaryotic translation initiation factor 4, gamma 1	2.70756	0.476147	0.175859	1.39102	0.972591
1424871_s_at	207740	1500031H01Rik	RIKEN cDNA 1500031H01 gene	2.70735	0.335319	0.123855	1.26166	0.972591
1420937_at	51786	Cpsf2	cleavage and polyadenylation specific factor 2	2.70712	0.264481	0.0976983	1.2012	0.972591
1459590_at	NA	NA	NA	2.70609	0.419476	0.155011	1.33744	0.972591
1428031_at	207911	Mchr1	melanin-concentrating hormone receptor 1	-2.70584	-0.310723	0.114834	0.806238	3.5686
1451566_at	235050	Zfp810	zinc finger protein 810	2.7001	0.352079	0.130395	1.2764	0.972591
1418572_x_at	27279	Tnfrsf12a	tumor necrosis factor receptor superfamily, member 12a	-2.69947	-0.319754	0.118451	0.801206	3.5686
1447977_x_at	626832	3100002L24Rik	RIKEN cDNA 3100002L24 gene	2.69827	0.330712	0.122565	1.25763	0.972591
1455039_a_at	20467	Sin3b	transcriptional regulator, SIN3B (yeast)	2.69527	0.413723	0.153499	1.33212	0.972591
1435185_at	71710	Lrrcc1	leucine rich repeat and coiled-coil domain containing 1	2.69494	0.622305	0.230916	1.53933	0.972591
1429624_at	66660	Sltm	SAFB-like, transcription modulator	2.69299	0.418499	0.155403	1.33654	1.17131
1450206_at	50768	Dlc1	deleted in liver cancer 1	-2.69293	-0.477095	0.177166	0.718423	3.5686
1453426_a_at	69368	Wdfy1	WD repeat and FYVE domain containing 1	-2.69131	-0.594946	0.221062	0.662069	3.5686
1438763_at	327954	Dnahc2	dynein, axonemal, heavy chain 2	-2.68912	-0.366999	0.136475	0.775394	3.5686
1428010_at	30056	Timm9	translocase of inner mitochondrial membrane 9 homolog (yeast)	2.68788	0.701568	0.261011	1.62627	1.17131
1441167_at	NA	NA	NA	2.68576	0.778633	0.289911	1.7155	1.17131
1417952_at	13110	Cyp2j6	cytochrome P450, family 2, subfamily j, polypeptide 6	2.68561	0.353053	0.131461	1.27726	1.17131
1420234_at	NA	NA	NA	-2.68551	-0.263786	0.0982254	0.8329	3.5686
1438778_at	NA	NA	NA	2.6827	0.396315	0.14773	1.31614	1.17131
1442121_at	74100	Arpp21	cyclic AMP-regulated phosphoprotein, 21	2.6821	0.698317	0.260362	1.62261	1.17131
1450708_at	20254	Scg2	secretogranin II	-2.68145	-0.368217	0.13732	0.774739	3.5686
1433205_at	72762	2810436B12Rik	RIKEN cDNA 2810436B12 gene	2.68045	0.448247	0.167229	1.36438	1.17131
1416336_s_at	20641	Snrpd1	small nuclear ribonucleoprotein D1	2.67707	0.391661	0.146302	1.3119	1.17131
1427414_at	19087	Prkar2a	protein kinase, cAMP dependent regulatory, type II alpha	-2.67657	-0.434345	0.162277	0.74003	3.5686
1448192_s_at	19139	Prps1	phosphoribosyl pyrophosphate synthetase 1	-2.67625	-0.423685	0.158313	0.745518	3.5686
1456953_at	12823	Col19a1	collagen, type XIX, alpha 1	2.67425	0.373915	0.139821	1.29587	1.17131
1456023_at	244721	2210010B09Rik	RIKEN cDNA 2210010B09 gene	2.67393	0.395371	0.147861	1.31528	1.17131
1436265_at	100038441	ENSMUSG00000072769	predicted gene, ENSMUSG00000072769	2.67379	0.445818	0.166737	1.36209	1.17131
1437862_at	67039	Rbm25	RNA binding motif protein 25	2.67143	0.530703	0.198659	1.44463	1.17131
1445532_at	244281	Myo16	myosin XVI	2.67112	0.405279	0.151726	1.32435	1.17131
1457354_at	268481	Krt222	keratin 222	2.67047	0.521253	0.195192	1.4352	1.17131
1456759_at	NA	NA	NA	2.66976	0.465581	0.174391	1.38087	1.34493
1451053_a_at	17245	Mdm1	transformed mouse 3T3 cell double minute 1	-2.66814	-0.462502	0.173343	0.725726	3.5686
1447853_x_at	16553	Kif13a	kinesin family member 13A	2.66776	0.657705	0.246538	1.57757	1.34493
1425287_at	230162	Zfp189	zinc finger protein 189	-2.66676	-0.593803	0.222668	0.662594	3.5686
1421267_a_at	17684	Cited2	Cbp/p300-interacting transactivator, with Glu/Asp-rich carboxy-terminal domain, 2	2.66627	0.375349	0.140777	1.29715	1.34493
1425993_a_at	15505	Hsph1	heat shock 105kDa/110kDa protein 1	-2.6639	-0.385612	0.144755	0.765454	3.5686
1431231_at	260423	Hist1h3f	histone cluster 1, H3f	-2.6624	-0.306368	0.115073	0.808675	3.5686
1457994_at	75326	4930563J15Rik	RIKEN cDNA 4930563J15 gene	-2.6621	-0.326616	0.122691	0.797405	3.5686
1452730_at	66184	Rps4y2	ribosomal protein S4, Y-linked 2	2.66154	0.501636	0.188476	1.41582	1.34493
1424119_at	19079	Prkab1	protein kinase, AMP-activated, beta 1 non-catalytic subunit	2.66152	0.42925	0.16128	1.34653	1.34493
1450174_at	19281	Ptprt	protein tyrosine phosphatase, receptor type, T	2.66011	0.522526	0.19643	1.43647	1.34493
1424355_a_at	20467	Sin3b	transcriptional regulator, SIN3B (yeast)	2.65238	0.351701	0.132598	1.27606	1.34493
1431892_a_at	72469	Plcd3	phospholipase C, delta 3	2.65131	0.407508	0.1537	1.32639	1.34493
1426604_at	24014	Rnasel	ribonuclease L (2', 5'-oligoisoadenylate synthetase-dependent)	2.65099	0.361612	0.136406	1.28486	1.34493
1437184_at	231279	Guf1	GUF1 GTPase homolog (S. cerevisiae)	2.65052	0.572405	0.21596	1.487	1.34493
1420951_a_at	20658	Son	Son DNA binding protein	-2.65046	-0.334837	0.126332	0.792874	3.74809
1443075_at	NA	NA	NA	2.64958	0.557137	0.210274	1.47135	1.34493
1434817_s_at	75137	Rprd2	Regulation of nuclear pre-mRNA domain containing 2	2.64561	0.961265	0.363343	1.94702	1.34493
1459804_at	12914	Crebbp	CREB binding protein	2.6447	0.565376	0.213777	1.47977	1.34493
1422807_at	11844	Arf5	ADP-ribosylation factor 5	2.64137	0.252378	0.0955481	1.19117	1.34493
1428224_at	50926	Hnrpdl	heterogeneous nuclear ribonucleoprotein D-like	2.63915	0.560536	0.212392	1.47482	1.34493
1430252_at	73168	3110027N22Rik	RIKEN cDNA 3110027N22 gene	2.63809	0.503272	0.190772	1.41742	1.34493
1423160_at	114715	Spred1	sprouty protein with EVH-1 domain 1, related sequence	-2.63719	-0.339785	0.128844	0.790159	3.74809
1436633_at	NA	NA	NA	2.63688	0.380529	0.144311	1.30182	1.34493
1423561_at	54003	Nell2	NEL-like 2 (chicken)	2.63635	0.410404	0.155671	1.32906	1.34493
1456560_at	225497	Fam170a	family with sequence similarity 170, member B	-2.63006	-0.284939	0.108339	0.820776	3.8768
1436528_at	107250	Kazald1	Kazal-type serine peptidase inhibitor domain 1	2.62943	0.698418	0.265615	1.62272	1.34493
1451028_at	108100	Baiap2	brain-specific angiogenesis inhibitor 1-associated protein 2	-2.62929	-0.328613	0.124982	0.796302	3.8768
1416423_x_at	20823	Ssb	Sjogren syndrome antigen B	2.62921	0.403885	0.153615	1.32307	1.34493
1442171_at	56194	Prpf40a	PRP40 pre-mRNA processing factor 40 homolog A (yeast)	2.62893	0.355796	0.135339	1.27969	1.34493
1420818_at	20491	Sla	src-like adaptor	-2.62519	-0.453505	0.172752	0.730267	3.8768
1440023_at	53601	Pcdh12	protocadherin 12	-2.62427	-0.281488	0.107263	0.822742	3.8768
1425400_a_at	56222	Cited4	Cbp/p300-interacting transactivator, with Glu/Asp-rich carboxy-terminal domain, 4	2.624	0.346438	0.132027	1.27142	1.34493
1457690_at	545156	Kalrn	kalirin, RhoGEF kinase	-2.62345	-0.379076	0.144495	0.76893	3.8768
1437082_at	100986	Akap9	A kinase (PRKA) anchor protein (yotiao) 9	2.62171	0.601459	0.229415	1.51725	1.34493
1440765_at	231470	Fras1	Fraser syndrome 1 homolog (human)	2.61742	0.347682	0.132834	1.27252	1.34493
1424568_at	70747	Tspan2	tetraspanin 2	2.61475	0.28576	0.109288	1.21905	1.34493
1429592_at	269629	Lhfpl3	lipoma HMGIC fusion partner-like 3	2.61265	0.498912	0.19096	1.41315	1.34493
1422682_s_at	114228	Prss1	protease, serine, 1 (trypsin 1)	2.61117	0.709733	0.271806	1.6355	1.34493
1456221_at	100038583	ENSMUSG00000074134	predicted gene, ENSMUSG00000074134	-2.60946	-0.48786	0.186958	0.713082	4.04404
1417239_at	12626	Cetn3	centrin 3	2.60775	0.310937	0.119235	1.24051	1.34493
1424638_at	12575	Cdkn1a	cyclin-dependent kinase inhibitor 1A (P21)	-2.60626	-0.468999	0.179951	0.722466	4.04404
1424251_a_at	50926	Hnrpdl	heterogeneous nuclear ribonucleoprotein D-like	2.60573	0.472155	0.181199	1.38718	1.34493
1454200_at	24136	Zeb2	zinc finger E-box binding homeobox 2	2.60327	0.603803	0.231941	1.51972	1.34493
1440143_at	239827	Pigz	phosphatidylinositol glycan anchor biosynthesis, class Z	2.60152	0.366367	0.140828	1.2891	1.34493
1435193_at	319278	A230050P20Rik	RIKEN cDNA A230050P20 gene	2.60117	0.365376	0.140466	1.28822	1.34493
1451920_a_at	19687	Rfc1	replication factor C (activator 1) 1	2.60009	0.457746	0.17605	1.37339	1.34493
1438063_at	269702	Mphosph9	M-phase phosphoprotein 9	2.59957	0.397247	0.152813	1.31699	1.34493
1439138_at	NA	NA	NA	2.59942	0.533234	0.205136	1.44717	1.34493
1427978_at	230648	4732418C07Rik	RIKEN cDNA 4732418C07 gene	2.5982	0.525536	0.202269	1.43947	1.34493
1444174_at	100038748	ENSMUSG00000074462	predicted gene, ENSMUSG00000074462	2.59479	0.540161	0.208171	1.45413	1.34493
1455117_at	71567	Mcm9	minichromosome maintenance complex component 9	2.59287	0.28544	0.110087	1.21878	1.34493
1441807_s_at	NA	NA	NA	2.59113	0.408739	0.157746	1.32753	1.34493
1457040_at	246316	Lgi2	leucine-rich repeat LGI family, member 2	2.58774	0.679832	0.262712	1.60195	1.34493
1456420_at	238247	Arid4a	AT rich interactive domain 4A (RBP1-like)	2.58675	0.531112	0.20532	1.44504	1.34493
1435527_at	18029	Nfic	nuclear factor I/C	2.58666	0.36019	0.139249	1.2836	1.34493
1431316_at	16396	Itch	itchy, E3 ubiquitin protein ligase	2.58595	0.341936	0.132229	1.26746	1.34493
1423284_at	67729	Mansc1	MANSC domain containing 1	2.58553	0.399025	0.15433	1.31862	1.34493
1436702_at	269642	Nat8l	N-acetyltransferase 8-like	2.58317	0.406921	0.157528	1.32585	1.34493
1435959_at	76117	Arhgap15	Rho GTPase activating protein 15	2.58312	0.421408	0.163139	1.33923	1.34493
1427795_s_at	NA	NA	NA	2.58196	0.45567	0.176482	1.37142	1.34493
1448129_at	67771	Arpc5	actin related protein 2/3 complex, subunit 5	-2.57974	-0.265162	0.102786	0.832105	4.28205
1416354_at	19655	Rbmx	RNA binding motif protein, X chromosome	2.57867	0.457023	0.177232	1.37271	1.34493
1440732_at	402773	D030018L15Rik	RIKEN cDNA D030018L15 gene	-2.57748	-0.444652	0.172514	0.734761	4.28205
1451689_a_at	20665	Sox10	SRY-box containing gene 10	2.57734	0.374102	0.14515	1.29603	1.34493
1448500_a_at	72699	Lime1	Lck interacting transmembrane adaptor 1	2.57599	0.339049	0.131619	1.26492	1.34493
1457045_at	271786	Galnt13	UDP-N-acetyl-alpha-D-galactosamine:polypeptide N-acetylgalactosaminyltransferase 13	2.57567	0.486259	0.18879	1.40081	1.34493
1429810_at	78757	4921505C17Rik	RIKEN cDNA 4921505C17 gene	2.57563	0.447252	0.173647	1.36344	1.34493
1431043_at	72330	Kbtbd5	kelch repeat and BTB (POZ) domain containing 5	2.57556	0.421012	0.163464	1.33887	1.34493
1421396_at	18548	Pcsk1	proprotein convertase subtilisin/kexin type 1	-2.57549	-0.655348	0.254455	0.634922	4.28205
1438422_at	216011	Lrrc20	leucine rich repeat containing 20	2.57491	0.405952	0.157657	1.32496	1.34493
1448845_at	102614	Rpp25	ribonuclease P 25 subunit (human)	2.57171	0.467671	0.181852	1.38287	1.34493
1429232_at	70042	2610528B01Rik	RIKEN cDNA 2610528B01 gene	2.57111	0.422779	0.164434	1.34051	1.34493
1435794_at	269630	BC050254	cDNA sequence BC050254	2.5698	0.366775	0.142725	1.28947	1.34493
1446981_at	231570	A830010M20Rik	RIKEN cDNA A830010M20 gene	2.56832	0.453354	0.176518	1.36922	1.34493
1449042_at	13018	Ctcf	CCCTC-binding factor	2.56681	0.465782	0.181464	1.38107	1.34493
1439293_at	235493	BC031353	cDNA sequence BC031353	2.56048	0.497586	0.194333	1.41185	1.45387
1419273_at	19777	C80913	expressed sequence C80913	2.55997	0.368716	0.144032	1.2912	1.45387
1440361_at	100042132	OTTMUSG00000006514	predicted gene, OTTMUSG00000006514	2.55941	0.56734	0.221668	1.48179	1.45387
1452024_a_at	16825	Ldb1	LIM domain binding 1	2.55885	0.338189	0.132165	1.26417	1.45387
1429396_at	73683	Atg16l2	autophagy related 16 like 2 (S. cerevisiae)	2.55811	0.350225	0.136907	1.27476	1.45387
1430579_at	665113	Tnik	TRAF2 and NCK interacting kinase	2.55781	0.469311	0.183481	1.38445	1.45387
1429573_at	70887	Dmrtc1a	DMRT-like family C1a	2.55684	0.281553	0.110118	1.2155	1.45387
1428195_at	74340	Ahcyl2	S-adenosylhomocysteine hydrolase-like 2	-2.55398	-0.34343	0.134469	0.788165	4.7456
1453512_at	78818	5830407P18Rik	RIKEN cDNA 5830407P18 gene	2.55381	0.505765	0.198043	1.41988	1.45387
1436195_at	192976	BC046404	cDNA sequence BC046404	2.55358	0.319975	0.125304	1.24831	1.45387
1421255_a_at	29867	Cabp1	calcium binding protein 1	2.55315	0.359402	0.140768	1.28289	1.45387
1453821_at	67768	N6amt1	N-6 adenine-specific DNA methyltransferase 1 (putative)	2.55188	0.370997	0.145382	1.29325	1.45387
1440970_at	NA	NA	NA	-2.55169	-0.421682	0.165256	0.746554	4.7456
1460240_a_at	15381	Hnrnpc	heterogeneous nuclear ribonucleoprotein C	-2.55065	-0.368772	0.14458	0.774441	4.7456
1440330_at	50709	Hist1h1e	histone cluster 1, H1e	-2.55052	-0.398492	0.156239	0.758651	4.7456
1417496_at	12870	Cp	ceruloplasmin	-2.54958	-0.486081	0.190652	0.713962	4.7456
1457639_at	108664	Atp6v1h	ATPase, H+ transporting, lysosomal V1 subunit H	2.54945	0.399709	0.156783	1.31924	1.45387
1441624_at	234214	Sorbs2	sorbin and SH3 domain containing 2	2.54455	0.452489	0.177827	1.3684	1.45387
1449311_at	12013	Bach1	BTB and CNC homology 1	2.54426	0.580781	0.228271	1.49566	1.45387
1426519_at	18451	P4ha1	procollagen-proline, 2-oxoglutarate 4-dioxygenase (proline 4-hydroxylase), alpha 1 polypeptide	-2.53928	-0.781039	0.307582	0.581947	4.7456
1417371_at	67245	Peli1	pellino 1	-2.53808	-0.28225	0.111206	0.822307	4.7456
1451555_at	75805	Nln	neurolysin (metallopeptidase M3 family)	2.53782	0.305704	0.120459	1.23602	1.45387
1424481_s_at	494468	Armcx5	armadillo repeat containing, X-linked 5	2.53421	0.403109	0.159067	1.32235	1.45387
1439555_at	109263	Rlf	rearranged L-myc fusion sequence	2.53173	0.75186	0.296975	1.68396	1.45387
1436983_at	12914	Crebbp	CREB binding protein	2.53043	0.448944	0.177418	1.36504	1.45387
1426607_at	633640	EG633640	predicted gene, EG633640	2.52851	0.552882	0.21866	1.46701	1.52186
1429764_at	76566	1500005K14Rik	RIKEN cDNA 1500005K14 gene	2.52835	0.381425	0.150859	1.30263	1.52186
1456710_at	93882	Pcdhb11	protocadherin beta 11	2.52676	0.446599	0.176748	1.36282	1.52186
1417420_at	12443	Ccnd1	cyclin D1	-2.52433	-0.317115	0.125623	0.802674	4.7456
1416067_at	15982	Ifrd1	interferon-related developmental regulator 1	-2.52355	-0.383715	0.152054	0.766461	4.7456
1436362_x_at	100043775	100043775	predicted gene, 100043775	2.52167	0.506128	0.200711	1.42023	1.52186
1418442_at	103573	Xpo1	exportin 1, CRM1 homolog (yeast)	-2.52156	-0.272058	0.107893	0.828138	4.7456
1457235_at	94217	Lrp1b	low density lipoprotein-related protein 1B (deleted in tumors)	2.52135	0.444427	0.176266	1.36077	1.52186
1440011_at	NA	NA	NA	2.5212	0.296835	0.117736	1.22845	1.52186
1421631_at	93872	Pcdhb1	protocadherin beta 1	-2.51732	-0.417193	0.165729	0.74888	4.7456
1441660_at	66713	Actr2	ARP2 actin-related protein 2 homolog (yeast)	2.51701	0.368578	0.146434	1.29108	1.52186
1428083_at	66961	2310043N10Rik	RIKEN cDNA 2310043N10 gene	2.51673	0.287811	0.114359	1.22079	1.52186
1442384_at	NA	NA	NA	-2.51605	-0.573823	0.228065	0.671834	4.7456
1458697_at	NA	NA	NA	2.51434	0.639955	0.254522	1.55828	1.52186
1450113_at	56217	Mpp5	membrane protein, palmitoylated 5 (MAGUK p55 subfamily member 5)	-2.51429	-0.27128	0.107895	0.828584	4.89801
1432839_at	76221	6430598H11Rik	RIKEN cDNA 6430598H11 gene	2.51351	0.536946	0.213624	1.4509	1.52186
1451575_a_at	56409	Nudt3	nudix (nucleotide diphosphate linked moiety X)-type motif 3	2.51344	0.332787	0.132403	1.25944	1.52186
1439532_s_at	16553	Kif13a	kinesin family member 13A	2.51093	0.531903	0.211835	1.44583	1.52186
1424609_a_at	100039204	100039204	predicted gene, 100039204	2.51051	0.43155	0.171897	1.34868	1.52186
1432937_at	74500	5430439C14Rik	RIKEN cDNA 5430439C14 gene	-2.50964	-0.462391	0.184246	0.725782	4.89801
1436979_x_at	56275	Rbm14	RNA binding motif protein 14	-2.50886	-0.366182	0.145956	0.775833	4.89801
1436336_at	329384	Ptrh1	peptidyl-tRNA hydrolase 1 homolog (S. cerevisiae)	-2.50762	-0.320211	0.127695	0.800953	4.89801
1434500_at	117160	Ttyh2	tweety homolog 2 (Drosophila)	2.50584	0.405538	0.161837	1.32458	1.52186
1428961_a_at	53609	Sfrs16	splicing factor, arginine/serine-rich 16	2.5041	0.287602	0.114852	1.22061	1.52186
1438324_at	231014	9330182L06Rik	RIKEN cDNA 9330182L06 gene	2.50332	0.535858	0.214059	1.4498	1.52186
1426669_at	223978	C530044N13Rik	RIKEN cDNA C530044N13 gene	2.50212	0.362694	0.144955	1.28582	1.52186
1455295_at	234595	Slc38a7	solute carrier family 38, member 7	2.50209	0.335591	0.134124	1.26189	1.52186
1449037_at	12916	Crem	cAMP responsive element modulator	-2.50194	-0.379504	0.151684	0.768702	4.89801
1436462_at	626832	3100002L24Rik	RIKEN cDNA 3100002L24 gene	2.50165	0.396616	0.158541	1.31642	1.52186
1420752_at	80904	Dtx3	deltex 3 homolog (Drosophila)	2.50134	0.342655	0.136988	1.26809	1.52186
1425383_a_at	18514	Pbx1	pre B-cell leukemia transcription factor 1	2.50073	0.338832	0.135493	1.26473	1.52186
1442889_at	NA	NA	NA	2.50025	0.316536	0.126602	1.24534	1.52186
1431896_at	75801	Six6os1	Six6 opposite strand transcript 1	2.5002	0.589402	0.235742	1.50462	1.52186
1427245_at	228998	Arfgap1	ADP-ribosylation factor GTPase activating protein 1	2.49973	0.391523	0.156626	1.31178	1.52186
1433885_at	544963	Iqgap2	IQ motif containing GTPase activating protein 2	-2.4939	-0.33257	0.133354	0.794121	4.89801
1457157_at	269437	Plch1	phospholipase C, eta 1	2.49345	0.36498	0.146376	1.28786	1.52186
1445617_at	NA	NA	NA	-2.49158	-0.62426	0.250549	0.648752	4.89801
1419111_at	69260	Ing2	inhibitor of growth family, member 2	2.49143	0.264622	0.106213	1.20132	1.58362
1424665_at	237943	Gpatch8	G patch domain containing 8	2.48963	0.321276	0.129046	1.24944	1.58362
1439684_at	329782	4930570G19Rik	RIKEN cDNA 4930570G19 gene	2.48933	0.586156	0.235467	1.50124	1.58362
1438724_at	71720	Osbpl3	oxysterol binding protein-like 3	2.48732	0.329916	0.13264	1.25694	1.58362
1420873_at	19230	Twf1	twinfilin, actin-binding protein, homolog 1 (Drosophila)	-2.48642	-0.310911	0.125044	0.806133	4.89801
1437558_at	320860	B130021B11Rik	RIKEN cDNA B130021B11 gene	2.48636	0.299775	0.120568	1.23095	1.58362
1435034_at	231571	Rpap2	RNA polymerase II associated protein 2	-2.48274	-0.707602	0.285008	0.612337	4.89801
1443674_at	NA	NA	NA	-2.48124	-0.357655	0.144144	0.780432	4.89801
1424334_at	74257	Tspan17	tetraspanin 17	2.4806	0.266794	0.107552	1.20313	1.58362
1456319_at	NA	NA	NA	2.47873	0.484679	0.195535	1.39927	1.58362
1434357_a_at	16211	Kpnb1	karyopherin (importin) beta 1	-2.47854	-0.475998	0.192048	0.718969	4.89801
1417168_a_at	53376	Usp2	ubiquitin specific peptidase 2	2.47795	0.324934	0.13113	1.25261	1.58362
1429256_at	17263	Meg3	maternally expressed 3	2.47777	0.560757	0.226315	1.47504	1.58362
1460608_at	12287	Cacna1b	calcium channel, voltage-dependent, N type, alpha 1B subunit	2.47664	0.411207	0.166035	1.3298	1.58362
1455799_at	225998	Rorb	RAR-related orphan receptor beta	2.47507	0.43533	0.175886	1.35222	1.58362
1420947_at	22589	Atrx	alpha thalassemia/mental retardation syndrome X-linked homolog (human)	2.47305	0.699726	0.28294	1.6242	1.58362
1449120_a_at	18536	Pcm1	pericentriolar material 1	2.47264	0.416052	0.168262	1.33427	1.58362
1457092_at	320265	C630007B19Rik	RIKEN cDNA C630007B19 gene	-2.47223	-0.284011	0.114881	0.821304	4.95689
1446234_at	NA	NA	NA	2.47206	0.381588	0.15436	1.30278	1.58362
1437694_at	NA	NA	NA	2.47203	0.65886	0.266526	1.57883	1.58362
1426913_at	16987	Lss	lanosterol synthase	2.46971	0.353594	0.143173	1.27774	1.67164
1450366_at	12123	Hrk	harakiri, BCL2 interacting protein (contains only BH3 domain)	-2.46948	-0.390799	0.158252	0.762707	4.95689
1420048_at	97455	C78859	expressed sequence C78859	2.46698	0.41878	0.169754	1.3368	1.67164
1433462_a_at	84095	Pi4k2a	phosphatidylinositol 4-kinase type 2 alpha	2.46632	0.342158	0.138732	1.26765	1.67164
1460027_at	381350	BC061194	cDNA sequence BC061194	2.46545	0.468914	0.190194	1.38407	1.67164
1449139_at	66357	2310008M10Rik	RIKEN cDNA 2310008M10 gene	-2.46518	-0.31983	0.129739	0.801164	4.95689
1455343_at	233765	Plekha7	pleckstrin homology domain containing, family A member 7	2.46443	0.430201	0.174564	1.34742	1.67164
1423506_a_at	18111	Nnat	neuronatin	-2.46241	-0.329501	0.133812	0.795812	4.95689
1424056_at	170707	Usp48	ubiquitin specific peptidase 48	2.46168	0.306981	0.124704	1.23712	1.67164
1416022_at	16592	Fabp5	fatty acid binding protein 5, epidermal	2.46107	0.288831	0.11736	1.22165	1.67164
1424507_at	225870	Rin1	Ras and Rab interactor 1	-2.46107	-0.301296	0.122425	0.811523	4.95689
1452590_a_at	211623	Plac9	placenta specific 9	2.46072	0.709471	0.288319	1.6352	1.67164
1429951_at	66970	Ssbp2	single-stranded DNA binding protein 2	2.45958	0.434649	0.176717	1.35158	1.67164
1439233_at	NA	NA	NA	2.4589	0.513774	0.208945	1.42778	1.67164
1416422_a_at	20823	Ssb	Sjogren syndrome antigen B	2.45704	0.457184	0.186071	1.37286	1.67164
1428065_at	68682	Slc44a2	solute carrier family 44, member 2	2.45674	0.3758	0.152967	1.29756	1.67164
1433719_at	331004	Slc9a9	solute carrier family 9 (sodium/hydrogen exchanger), member 9	2.45543	0.350705	0.142829	1.27518	1.67164
1456439_x_at	171580	Mical1	microtubule associated monoxygenase, calponin and LIM domain containing 1	2.45519	0.464028	0.188998	1.37939	1.67164
1456110_at	77087	Ankrd11	ankyrin repeat domain 11	2.45509	0.460368	0.187515	1.37589	1.67164
1447426_at	NA	NA	NA	2.45411	0.290598	0.118413	1.22315	1.67164
1442905_at	NA	NA	NA	2.45133	0.493559	0.201344	1.40791	1.67164
1456361_at	70292	Afap1	actin filament associated protein 1	2.45054	0.810885	0.3309	1.75429	1.67164
1458400_at	319927	9630050P21Rik	RIKEN cDNA 9630050P21 gene	2.44659	0.363968	0.148766	1.28696	1.67164
1416355_at	19655	Rbmx	RNA binding motif protein, X chromosome	2.44472	0.479834	0.196274	1.39458	1.67164
1437566_at	230737	Gnl2	guanine nucleotide binding protein-like 2 (nucleolar)	2.44264	0.535429	0.219201	1.44937	1.67164
1436432_at	320320	B230343J05Rik	RIKEN cDNA B230343J05 gene	2.44259	0.376967	0.154331	1.29861	1.67164
1456634_at	320706	9830001H06Rik	RIKEN cDNA 9830001H06 gene	2.44238	0.479132	0.196174	1.3939	1.67164
1438199_at	102032	AI316807	expressed sequence AI316807	2.44223	0.303499	0.124271	1.23413	1.67164
1428351_at	67905	Ppm1m	protein phosphatase 1M	2.44219	0.295956	0.121185	1.2277	1.67164
1418382_at	494504	Apcdd1	adenomatosis polyposis coli down-regulated 1	2.44188	0.508582	0.208274	1.42265	1.67164
1460168_at	20492	Slbp	stem-loop binding protein	2.44137	0.28055	0.114915	1.21466	1.67164
1436854_at	22064	Trpc2	transient receptor potential cation channel, subfamily C, member 2	2.4395	0.472481	0.193679	1.38749	1.67164
1458010_at	NA	NA	NA	2.43876	0.47569	0.195054	1.39058	1.67164
1456026_at	212114	Nhlrc3	NHL repeat containing 3	2.43358	0.350764	0.144135	1.27523	1.67164
1444359_at	NA	NA	NA	2.4328	0.313258	0.128765	1.24251	1.67164
1427511_at	NA	NA	NA	2.43058	0.253036	0.104105	1.19171	1.67164
1417854_at	23938	Map2k5	mitogen-activated protein kinase kinase 5	2.42944	0.33071	0.136126	1.25763	1.67164
1454807_a_at	55988	Snx12	sorting nexin 12	2.42742	0.234011	0.0964033	1.1761	1.67164
1424658_at	216965	Taok1	TAO kinase 1	2.42632	0.719793	0.29666	1.64695	1.7665
1456900_at	NA	NA	NA	2.42429	0.333376	0.137515	1.25996	1.7665
1445804_at	NA	NA	NA	2.42312	0.757815	0.312744	1.69093	1.7665
1420935_a_at	51796	Srrm1	serine/arginine repetitive matrix 1	2.42253	0.456449	0.188418	1.37216	1.7665
1455772_at	18667	Pgr	progesterone receptor	2.42172	0.481416	0.198791	1.39611	1.7665
1436898_at	71514	Sfpq	splicing factor proline/glutamine rich (polypyrimidine tract binding protein associated)	2.42103	0.450074	0.185902	1.36611	1.7665
1460495_s_at	64704	Htra2	HtrA serine peptidase 2	2.42007	0.327085	0.135155	1.25448	1.7665
1442397_at	74164	Nfx1	nuclear transcription factor, X-box binding 1	2.41976	0.3691	0.152536	1.29155	1.7665
1437076_at	239410	A930017M01Rik	RIKEN cDNA A930017M01 gene	2.41885	0.314093	0.129852	1.24323	1.7665
1444766_at	380753	Atxn7l1	ataxin 7-like 1	2.41575	0.378834	0.156818	1.30029	1.7665
1457843_at	320343	Lypd6	LY6/PLAUR domain containing 6	2.41156	0.301197	0.124897	1.23217	1.7665
1420220_x_at	78244	Dnajc21	DnaJ (Hsp40) homolog, subfamily C, member 21	2.40957	0.315062	0.130754	1.24406	1.7665
1428355_at	74309	Osbp2	oxysterol binding protein 2	2.40635	0.292175	0.121418	1.22449	1.87457
1439940_at	72932	2900019G14Rik	RIKEN cDNA 2900019G14 gene	2.40514	0.326263	0.135652	1.25376	1.87457
1452588_at	69234	Zfp688	zinc finger protein 688	2.4024	0.335064	0.13947	1.26143	1.87457
1423942_a_at	12325	Camk2g	calcium/calmodulin-dependent protein kinase II gamma	2.40209	0.288835	0.120243	1.22165	1.87457
1437129_at	320319	E330018D03Rik	RIKEN cDNA E330018D03 gene	2.40154	0.540199	0.224938	1.45417	1.87457
1415732_at	193742	Bat5	HLA-B associated transcript 5	2.40019	0.304119	0.126706	1.23466	1.87457
1456149_at	52897	D11Bwg0517e	DNA segment, Chr 11, Brigham & Women's Genetics 0517 expressed	2.3999	0.345764	0.144074	1.27082	1.87457
1428551_at	73681	Trmt11	tRNA methyltransferase 11 homolog (S. cerevisiae)	2.39962	0.293184	0.122179	1.22534	1.87457
1437746_at	74342	Lrrtm1	leucine rich repeat transmembrane neuronal 1	2.39832	0.369601	0.154108	1.292	1.87457
1456495_s_at	99031	Osbpl6	oxysterol binding protein-like 6	2.39652	0.550569	0.229737	1.46466	1.87457
1453087_at	70744	6330403L08Rik	RIKEN cDNA 6330403L08 gene	2.3959	0.324482	0.135432	1.25221	1.87457
1452350_at	78656	Brd8	bromodomain containing 8	2.3945	0.620735	0.259233	1.53766	1.87457
1436512_at	320982	Arl4c	ADP-ribosylation factor-like 4C	2.39412	0.28768	0.120161	1.22068	1.87457
1450875_at	14763	Gpr37	G protein-coupled receptor 37	2.39257	0.37883	0.158336	1.30029	1.87457
1417520_at	18025	Nfe2l3	nuclear factor, erythroid derived 2, like 3	2.39176	0.421787	0.17635	1.33959	1.87457
1460538_at	320873	Cdh10	cadherin 10	2.39067	0.351447	0.147008	1.27584	1.87457
1423450_a_at	15476	Hs3st1	heparan sulfate (glucosamine) 3-O-sulfotransferase 1	2.39005	0.49505	0.207129	1.40937	1.87457
1428563_at	77591	Ddx10	DEAD (Asp-Glu-Ala-Asp) box polypeptide 10	2.38987	0.339518	0.142066	1.26533	1.87457
1426326_at	109910	Zfp91	zinc finger protein 91	2.38986	0.544377	0.227786	1.45839	1.87457
1448768_at	17441	Mog	myelin oligodendrocyte glycoprotein	2.38963	0.462507	0.193548	1.37793	1.87457
1444137_at	319650	A430108G06Rik	RIKEN cDNA A430108G06 gene	2.38937	0.48707	0.203849	1.4016	1.87457
1430047_at	72573	Brctd1	BRCT domain containing 1	2.38747	0.462106	0.193554	1.37755	1.87457
1417607_at	12862	Cox6a2	cytochrome c oxidase, subunit VI a, polypeptide 2	2.38554	0.44578	0.186867	1.36205	1.91314
1430168_at	78617	Cstad	CSA-conditional, T cell activation-dependent protein	2.38466	0.554651	0.232592	1.46881	1.91314
1439256_x_at	664862	Gpr137b-ps	G protein-coupled receptor 137B, pseudogene	2.38378	0.237079	0.0994552	1.1786	1.91314
1418107_at	21400	Tcea2	transcription elongation factor A (SII), 2	2.38315	0.252269	0.105855	1.19108	1.91314
1452906_at	17263	Meg3	maternally expressed 3	2.38179	0.566622	0.237898	1.48105	1.91314
1436680_s_at	107986	Ddb2	damage specific DNA binding protein 2	2.38143	0.267237	0.112217	1.2035	1.91314
1423608_at	16431	Itm2a	integral membrane protein 2A	2.38131	0.418156	0.175599	1.33622	1.91314
1456593_at	NA	NA	NA	2.38009	0.428189	0.179905	1.34554	1.91314
1439871_at	NA	NA	NA	2.3796	0.344117	0.144611	1.26937	1.91314
1437543_at	51886	Fubp1	far upstream element (FUSE) binding protein 1	2.3777	0.469701	0.197544	1.38482	1.91314
1449820_at	12854	Cort	cortistatin	2.37742	0.43248	0.181912	1.34955	1.91314
1448673_at	58998	Pvrl3	poliovirus receptor-related 3	2.37636	0.486964	0.20492	1.40149	1.91314
1457341_at	NA	NA	NA	2.37371	0.437713	0.1844	1.35445	1.91314
1428376_at	67723	4932415G12Rik	RIKEN cDNA 4932415G12 gene	2.37281	0.475527	0.200407	1.39043	1.91314
1437311_at	319317	A930034L06Rik	RIKEN cDNA A930034L06 gene	2.37152	0.630444	0.265839	1.54804	1.91314
1435132_at	68897	Disp1	dispatched homolog 1 (Drosophila)	2.37084	0.441166	0.18608	1.3577	1.91314
1431024_a_at	94246	Arid4b	AT rich interactive domain 4B (RBP1-like)	2.3688	0.393055	0.16593	1.31317	1.91314
1440771_at	74570	Zkscan1	zinc finger with KRAB and SCAN domains 1	2.36568	0.495558	0.209478	1.40987	2.11671
1435481_at	319601	Zfp653	zinc finger protein 653	2.36509	0.35256	0.149068	1.27682	2.11671
1428910_at	69551	2310022B05Rik	RIKEN cDNA 2310022B05 gene	2.36503	0.296327	0.125295	1.22801	2.11671
1434297_at	245269	E130304F04Rik	RIKEN cDNA E130304F04 gene	2.36492	0.355325	0.150248	1.27927	2.11671
1434730_at	101694	AI854517	expressed sequence AI854517	2.35862	0.472734	0.200429	1.38774	2.11671
1435607_at	108068	Grm2	glutamate receptor, metabotropic 2	2.35534	0.387161	0.164376	1.30782	2.11671
1425245_a_at	50782	Rgs11	regulator of G-protein signaling 11	2.35496	0.331821	0.140903	1.2586	2.11671
1422268_a_at	58988	Rps6kb2	ribosomal protein S6 kinase, polypeptide 2	2.35328	0.32116	0.136473	1.24934	2.11671
1450035_a_at	56194	Prpf40a	PRP40 pre-mRNA processing factor 40 homolog A (yeast)	2.34799	0.491307	0.209246	1.40572	2.11671
1440895_at	NA	NA	NA	2.34524	0.358039	0.152666	1.28168	2.11671
1429867_at	71185	4933424C08Rik	RIKEN cDNA 4933424C08 gene	2.34493	0.352032	0.150125	1.27636	2.11671
1438433_at	434204	Whdc1	WAS protein homology region 2 domain containing 1	2.34467	0.522347	0.222781	1.43629	2.11671
1458954_at	621580	621580	predicted gene, 621580	2.3423	0.447858	0.191204	1.36401	2.11671
1438878_at	320480	6430537K16Rik	RIKEN cDNA 6430537K16 gene	2.34211	0.64815	0.276738	1.56716	2.11671
1416907_at	22099	Tsn	translin	2.34169	0.291984	0.12469	1.22432	2.11671
1439169_at	NA	NA	NA	2.34129	0.396958	0.169547	1.31673	2.11671
1447580_at	NA	NA	NA	2.33998	0.416143	0.177841	1.33435	2.11671
1437492_at	210719	Mkx	mohawk homeobox	2.33801	0.265785	0.11368	1.20229	2.11671
1456346_at	NA	NA	NA	2.33726	0.52037	0.222641	1.43432	2.11671
1429257_at	NA	NA	NA	2.33682	0.703724	0.301146	1.6287	2.13479
1416658_at	20378	Frzb	frizzled-related protein	2.33594	0.475484	0.203551	1.39038	2.13479
1460096_at	NA	NA	NA	2.33508	0.415029	0.177736	1.33332	2.13479
1456161_at	67672	0610040B10Rik	RIKEN cDNA 0610040B10 gene	2.33119	0.530546	0.227587	1.44448	2.13479
1437904_at	241490	Rbm45	RNA binding motif protein 45	2.32976	0.428594	0.183965	1.34592	2.13479
1458439_a_at	224170	Dzip3	DAZ interacting protein 3, zinc finger	2.32667	0.412256	0.177187	1.33076	2.13479
1418293_at	15958	Ifit2	interferon-induced protein with tetratricopeptide repeats 2	2.32454	0.393761	0.169393	1.31381	2.13479
1447670_at	67151	Psmd9	proteasome (prosome, macropain) 26S subunit, non-ATPase, 9	2.32407	0.238689	0.102703	1.17992	2.13479
1417663_a_at	29812	Ndrg3	N-myc downstream regulated gene 3	2.32396	0.247518	0.106507	1.18716	2.13479
1426777_a_at	73178	Wasl	Wiskott-Aldrich syndrome-like (human)	2.32154	0.322445	0.138893	1.25045	2.13479
1448623_at	71929	Tmem123	transmembrane protein 123	2.32123	0.291979	0.125787	1.22432	2.13479
1454639_x_at	67945	Rpl41	ribosomal protein L41	2.31784	0.364921	0.15744	1.28781	2.28279
1431403_a_at	78283	Mtap7d2	MAP7 domain containing 2	2.31492	0.494618	0.213666	1.40895	2.28279
1455346_at	17174	Masp1	mannan-binding lectin serine peptidase 1	2.31309	0.341798	0.147767	1.26734	2.28279
1458426_at	NA	NA	NA	2.31269	0.326621	0.14123	1.25407	2.28279
1438717_a_at	99031	Osbpl6	oxysterol binding protein-like 6	2.31251	0.678179	0.293265	1.60012	2.28279
1422728_at	16322	Inha	inhibin alpha	2.31089	0.310047	0.134168	1.23975	2.28279
1441161_at	319552	B230216G23Rik	RIKEN cDNA B230216G23 gene	2.30758	0.371798	0.16112	1.29397	2.28279
1459620_at	626123	9130004C02Rik	RIKEN cDNA 9130004C02 gene	2.30721	0.308235	0.133597	1.23819	2.28279
1443068_at	403348	D130084N16Rik	RIKEN cDNA D130084N16 gene	2.30712	0.319021	0.138277	1.24748	2.28279
1452365_at	234356	Csgalnact1	chondroitin sulfate N-acetylgalactosaminyltransferase 1	2.30686	0.40577	0.175897	1.32479	2.28279
1437645_at	223922	Atf7	activating transcription factor 7	2.30544	0.385931	0.1674	1.3067	2.28279
1428175_at	72745	Tmem161b	transmembrane protein 161B	2.30531	0.281445	0.122086	1.21541	2.28279
1454653_at	211232	Cpne9	copine family member IX	2.30524	0.331537	0.143819	1.25835	2.28279
1437400_at	83814	Nedd4l	neural precursor cell expressed, developmentally down-regulated gene 4-like	2.30452	0.327593	0.142152	1.25492	2.28279
1457285_at	432731	Zfp187	zinc finger protein 187	2.30441	0.383197	0.166289	1.30423	2.28279
1458290_at	NA	NA	NA	2.30285	0.652471	0.283331	1.57186	2.28279
1428738_a_at	66039	D14Ertd449e	DNA segment, Chr 14, ERATO Doi 449, expressed	2.30246	0.931146	0.404413	1.90679	2.28279
1441187_at	319775	E330037M01Rik	RIKEN cDNA E330037M01 gene	2.30114	0.583558	0.253595	1.49854	2.43148
1422825_at	27220	Cartpt	CART prepropeptide	2.29944	0.558359	0.242823	1.47259	2.43148
1429896_at	74756	5830408B19Rik	RIKEN cDNA 5830408B19 gene	2.29829	0.453239	0.197207	1.36911	2.43148
1444008_at	100039284	100039284	predicted gene, 100039284	2.29554	0.316134	0.137717	1.24499	2.43148
1418780_at	56050	Cyp39a1	cytochrome P450, family 39, subfamily a, polypeptide 1	2.29295	0.6958	0.303452	1.61978	2.43148
1448765_at	14360	Fyn	Fyn proto-oncogene	2.2918	0.2697	0.11768	1.20556	2.43148
1453713_s_at	75202	4930546H06Rik	RIKEN cDNA 4930546H06 gene	2.29051	0.397052	0.173347	1.31682	2.43148
1448747_at	67731	Fbxo32	F-box protein 32	2.29024	0.579255	0.252924	1.49408	2.43148
1457156_at	237553	Trhde	TRH-degrading enzyme	2.28997	0.28542	0.124639	1.21876	2.43148
1442916_at	NA	NA	NA	2.28834	0.482398	0.210807	1.39706	2.43148
1434052_at	330941	AI593442	expressed sequence AI593442	2.28504	0.367481	0.16082	1.2901	2.43148
1437647_at	23856	Dido1	death inducer-obliterator 1	2.28443	0.284524	0.124549	1.21801	2.43148
1425292_at	13527	Dtna	dystrobrevin alpha	2.28233	0.333082	0.145939	1.2597	2.44588
1430316_at	75847	4930579E17Rik	RIKEN cDNA 4930579E17 gene	2.2808	0.296537	0.130014	1.22819	2.44588
1419356_at	93691	Klf7	Kruppel-like factor 7 (ubiquitous)	2.27873	0.343981	0.150953	1.26925	2.44588
1417590_at	104086	Cyp27a1	cytochrome P450, family 27, subfamily a, polypeptide 1	2.27792	0.280911	0.123319	1.21496	2.44588
1443850_at	NA	NA	NA	2.27719	0.347061	0.152408	1.27197	2.44588
1448406_at	58521	Eid1	EP300 interacting inhibitor of differentiation 1	2.27667	0.323544	0.142112	1.2514	2.44588
1423038_at	58244	Stx6	syntaxin 6	2.27666	0.229457	0.100787	1.17239	2.44588
1455084_x_at	108037	Shmt2	serine hydroxymethyltransferase 2 (mitochondrial)	2.27572	0.302933	0.133115	1.23365	2.44588
1459377_at	242481	Palm2	paralemmin 2	2.27349	0.368034	0.161881	1.29059	2.44588
1436373_at	269881	Map3k10	mitogen-activated protein kinase kinase kinase 10	2.27156	0.259845	0.11439	1.19735	2.44588
1442695_at	NA	NA	NA	2.27152	0.487343	0.214545	1.40186	2.44588
1436127_at	12919	Crhbp	corticotropin releasing hormone binding protein	2.27055	0.328506	0.144681	1.25571	2.44588
1433787_at	338352	Nell1	NEL-like 1 (chicken)	2.27036	0.331293	0.145921	1.25814	2.44588
1424544_at	223649	Nrbp2	nuclear receptor binding protein 2	2.26919	0.252463	0.111257	1.19124	2.44588
1418157_at	13865	Nr2f1	nuclear receptor subfamily 2, group F, member 1	2.26899	0.324801	0.143147	1.25249	2.44588
1440282_at	68842	Tulp4	tubby like protein 4	2.2661	0.981067	0.432932	1.97392	2.44588
1453189_at	22196	Ube2i	ubiquitin-conjugating enzyme E2I	2.26519	0.513639	0.226753	1.42765	2.44588
1419045_at	66972	Slc25a23	solute carrier family 25 (mitochondrial carrier; phosphate carrier), member 23	2.26477	0.327284	0.144511	1.25465	2.44588
1416332_at	12696	Cirbp	cold inducible RNA binding protein	2.26433	0.536094	0.236756	1.45004	2.44588
1441022_at	23806	Arih1	ariadne ubiquitin-conjugating enzyme E2 binding protein homolog 1 (Drosophila)	2.26417	0.274703	0.121326	1.20975	2.44588
1428684_at	68971	1500001M20Rik	RIKEN cDNA 1500001M20 gene	2.26402	0.344842	0.152314	1.27001	2.44588
1418051_at	13848	Ephb6	Eph receptor B6	2.26302	0.391329	0.172923	1.3116	2.50207
1428894_at	223776	1300018J18Rik	RIKEN cDNA 1300018J18 gene	2.26262	0.469333	0.207429	1.38447	2.50207
1455888_at	242384	Lingo2	leucine rich repeat and Ig domain containing 2	2.26011	0.319222	0.141242	1.24766	2.50207
1458510_at	270156	AU019823	expressed sequence AU019823	2.25915	0.452075	0.200108	1.36801	2.50207
1455783_at	NA	NA	NA	2.25873	0.328373	0.14538	1.2556	2.50207
1456068_at	269116	Nfasc	neurofascin	2.25835	0.421688	0.186724	1.33949	2.50207
1441988_at	243382	Ppm1k	protein phosphatase 1K (PP2C domain containing)	2.25829	0.376868	0.166882	1.29852	2.50207
1434962_x_at	20301	Ccl27	chemokine (C-C motif) ligand 27	2.25797	0.295905	0.131049	1.22765	2.50207
1444486_at	71778	Klhl5	kelch-like 5 (Drosophila)	2.25702	0.289068	0.128075	1.22185	2.50207
1450111_a_at	66387	Nudt8	nudix (nucleoside diphosphate linked moiety X)-type motif 8	2.25623	0.249351	0.110517	1.18867	2.50207
1454837_at	76524	Cln6	ceroid-lipofuscinosis, neuronal 6	2.25606	0.334087	0.148084	1.26058	2.50207
1425240_at	224893	BC011426	cDNA sequence BC011426	2.25587	0.305221	0.135301	1.23561	2.50207
1437759_at	56421	Pfkp	phosphofructokinase, platelet	2.25505	0.456169	0.202288	1.37189	2.50207
1457281_at	78244	Dnajc21	DnaJ (Hsp40) homolog, subfamily C, member 21	2.2549	0.398777	0.176849	1.31839	2.50207
1456351_at	78656	Brd8	bromodomain containing 8	2.2523	0.451571	0.200493	1.36753	2.50207
1430309_at	71175	Nipbl	Nipped-B homolog (Drosophila)	2.25217	0.45613	0.202529	1.37186	2.50207
1453593_at	73569	Vgll3	vestigial like 3 (Drosophila)	2.24953	0.453431	0.201567	1.36929	2.50207
1440500_at	269881	Map3k10	mitogen-activated protein kinase kinase kinase 10	2.24922	0.285211	0.126804	1.21859	2.50207
1451469_at	338349	Cntln	centlein, centrosomal protein	2.24856	0.318895	0.141822	1.24737	2.50207
1441125_at	72895	Setd5	SET domain containing 5	2.24781	0.430891	0.191694	1.34807	2.50207
1415718_at	50724	Sap30l	SAP30-like	2.2467	0.317419	0.141283	1.2461	2.50207
1436549_a_at	15382	Hnrnpa1	heterogeneous nuclear ribonucleoprotein A1	2.24486	0.263097	0.1172	1.20005	2.50207
1429274_at	71897	2310010M24Rik	RIKEN cDNA 2310010M24 gene	2.24361	0.420337	0.187349	1.33824	2.50207
1424436_at	14450	Gart	phosphoribosylglycinamide formyltransferase	2.24347	0.27877	0.124258	1.21316	2.50207
1438213_at	320492	A830018L16Rik	RIKEN cDNA A830018L16 gene	2.24301	0.35066	0.156334	1.27514	2.50207
1439099_at	384569	Nova2	neuro-oncological ventral antigen 2	2.24127	0.336845	0.150292	1.26299	2.50207
1426534_a_at	66251	Arfgap3	ADP-ribosylation factor GTPase activating protein 3	2.23986	0.293752	0.131147	1.22582	2.50207
1454671_at	231070	Insig1	insulin induced gene 1	2.23975	0.418998	0.187074	1.337	2.50207
1457110_at	75735	Pank1	pantothenate kinase 1	2.23845	0.303375	0.135529	1.23403	2.6777
1435418_at	19879	Slc22a8	solute carrier family 22 (organic anion transporter), member 8	2.23749	0.549129	0.245422	1.4632	2.6777
1438863_at	319977	A530079E22Rik	RIKEN cDNA A530079E22 gene	2.23746	0.306151	0.13683	1.2364	2.6777
1448134_at	27355	X99384	cDNA sequence X99384	2.23416	0.250412	0.112084	1.18955	2.6777
1439773_at	17069	Ly6e	lymphocyte antigen 6 complex, locus E	2.23345	0.413718	0.185237	1.33211	2.6777
1447263_at	NA	NA	NA	2.23168	0.334576	0.149921	1.26101	2.6777
1418129_at	74754	Dhcr24	24-dehydrocholesterol reductase	2.23111	0.331858	0.148741	1.25863	2.6777
1438672_at	170736	Parvb	parvin, beta	2.23093	0.312548	0.140097	1.2419	2.6777
1418326_at	20539	Slc7a5	solute carrier family 7 (cationic amino acid transporter, y+ system), member 5	2.23046	0.396076	0.177576	1.31592	2.6777
1436140_at	69440	1700027J05Rik	RIKEN cDNA 1700027J05 gene	2.23001	0.427881	0.191873	1.34526	2.6777
1443500_at	NA	NA	NA	2.22953	0.315982	0.141726	1.24486	2.6777
1447954_at	102747	Lrrc49	leucine rich repeat containing 49	2.22938	0.434991	0.195118	1.3519	2.6777
1423809_at	106795	Tcf19	transcription factor 19	2.22912	0.346691	0.155528	1.27164	2.6777
1452126_at	224585	Zfp160	zinc finger protein 160	2.22873	0.331182	0.148597	1.25804	2.6777
1440022_at	73826	Poldip3	polymerase (DNA-directed), delta interacting protein 3	2.22867	0.390616	0.175268	1.31095	2.6777
1450662_at	21754	Tesk1	testis specific protein kinase 1	2.22851	0.336715	0.151094	1.26288	2.6777
1450093_s_at	16969	Zbtb7a	zinc finger and BTB domain containing 7a	2.22831	0.494673	0.221994	1.409	2.6777
1420655_at	116939	Pnpla3	patatin-like phospholipase domain containing 3	2.22725	0.344539	0.154692	1.26974	2.6777
1456233_at	NA	NA	NA	2.22725	0.314597	0.141249	1.24366	2.6777
1457066_at	20927	Abcc8	ATP-binding cassette, sub-family C (CFTR/MRP), member 8	2.22632	0.391425	0.175817	1.31169	2.6777
1427526_at	67529	Fgfr1op2	FGFR1 oncogene partner 2	2.22589	0.510677	0.229426	1.42472	2.6777
1438044_at	67330	1700047M11Rik	RIKEN cDNA 1700047M11 gene	2.2246	0.38368	0.172471	1.30467	2.6777
1436505_at	228005	Ppig	peptidyl-prolyl isomerase G (cyclophilin G)	2.22443	0.548903	0.246761	1.46297	2.6777
1433589_at	28006	D6Wsu116e	DNA segment, Chr 6, Wayne State University 116, expressed	2.22313	0.299038	0.134512	1.23032	2.6777
1453386_at	69136	Tusc1	tumor suppressor candidate 1	2.22243	0.293731	0.132167	1.22581	2.6777
1435858_at	NA	NA	NA	2.2224	0.635564	0.285982	1.55354	2.6777
1429144_at	74182	Prei4	preimplantation protein 4	2.22075	0.280888	0.126484	1.21494	2.6777
1421863_at	22317	Vamp1	vesicle-associated membrane protein 1	2.21972	0.386502	0.174122	1.30722	2.6777
1458421_at	110862	Kcnq3	potassium voltage-gated channel, subfamily Q, member 3	2.21938	0.338433	0.15249	1.26438	2.6777
1436057_at	17263	Meg3	maternally expressed 3	2.21902	0.438137	0.197446	1.35485	2.6777
1428209_at	406217	Bex4	brain expressed gene 4	2.21775	0.339956	0.153289	1.26572	2.6777
1417636_at	14664	Slc6a9	solute carrier family 6 (neurotransmitter transporter, glycine), member 9	2.21769	0.23555	0.106214	1.17736	2.6777
1457046_s_at	245555	C77370	expressed sequence C77370	2.21768	0.27898	0.125798	1.21334	2.6777
1449304_at	66391	2310061J03Rik	RIKEN cDNA 2310061J03 gene	2.21709	0.378035	0.170509	1.29957	2.6777
1417985_at	67122	Nrarp	Notch-regulated ankyrin repeat protein	2.21693	0.426626	0.19244	1.34409	2.6777
1418006_at	76014	Zc3h18	zinc finger CCCH-type containing 18	2.21544	0.312238	0.140937	1.24163	2.6777
1455374_at	16519	Kcnj3	potassium inwardly-rectifying channel, subfamily J, member 3	2.21483	0.309962	0.139948	1.23968	2.6777
1437250_at	381269	Mreg	melanoregulin	2.2147	0.377858	0.170613	1.29941	2.6777
1441955_s_at	218693	Paip1	polyadenylate binding protein-interacting protein 1	2.21333	0.322037	0.145499	1.25009	2.6777
1422538_at	58193	Extl2	exostoses (multiple)-like 2	2.21319	0.238491	0.107759	1.17976	2.6777
1419765_at	71745	Cul2	cullin 2	2.2129	0.371146	0.16772	1.29338	2.6777
1429503_at	67266	2900024C23Rik	RIKEN cDNA 2900024C23 gene	2.2129	0.296518	0.133995	1.22818	2.6777
1455617_at	68421	Lmbrd1	LMBR1 domain containing 1	2.21193	0.28483	0.12877	1.21827	2.6777
1438112_at	77288	9430021M05Rik	RIKEN cDNA 9430021M05 gene	2.21137	0.384326	0.173795	1.30525	2.6777
1424437_s_at	192663	Abcg4	ATP-binding cassette, sub-family G (WHITE), member 4	2.21097	0.31921	0.144376	1.24765	2.6777
1453478_at	18992	Pou3f2	POU domain, class 3, transcription factor 2	2.21041	0.243173	0.110013	1.18359	2.6777
1426362_at	70652	Tmem144	transmembrane protein 144	2.20995	0.253762	0.114827	1.19231	2.6777
1420354_at	83674	Cnnm1	cyclin M1	2.20934	0.406446	0.183967	1.32542	2.6777
1428379_at	140919	Slc17a6	solute carrier family 17 (sodium-dependent inorganic phosphate cotransporter), member 6	2.20919	0.342021	0.154817	1.26753	2.6777
1430702_at	76061	5830427D03Rik	RIKEN cDNA 5830427D03 gene	2.20912	0.332057	0.150312	1.25881	2.6777
1458045_at	NA	NA	NA	2.20798	0.47986	0.217329	1.39461	2.6777
1436209_at	214063	Dnajc16	DnaJ (Hsp40) homolog, subfamily C, member 16	2.20614	0.285597	0.129456	1.21891	2.6777
1442609_at	NA	NA	NA	2.20535	0.317754	0.144083	1.24639	2.6777
1443086_at	11658	Alcam	activated leukocyte cell adhesion molecule	2.20466	0.571865	0.259388	1.48644	2.6777
1448410_at	63958	Ube4b	ubiquitination factor E4B, UFD2 homolog (S. cerevisiae)	2.20463	0.220459	0.0999985	1.1651	2.6777
1456340_at	66617	Mettl11a	methyltransferase like 11A	2.20393	0.587972	0.266783	1.50313	2.6777
1440418_at	NA	NA	NA	2.20361	0.396488	0.179927	1.3163	2.6777
1452399_at	50779	Rgs6	regulator of G-protein signaling 6	2.20263	0.387652	0.175995	1.30826	2.6777
1457264_at	239510	Phf20l1	PHD finger protein 20-like 1	2.20161	0.396579	0.180131	1.31638	2.6777
1457755_at	14709	Gng8	guanine nucleotide binding protein (G protein), gamma 8	2.20065	0.275604	0.125237	1.2105	2.6777
1438427_at	67544	4932442K08Rik	RIKEN cDNA 4932442K08 gene	2.20046	0.346134	0.157301	1.27115	2.6777
1440553_at	26922	Mecr	mitochondrial trans-2-enoyl-CoA reductase	2.20022	0.655198	0.297788	1.57483	2.6777
1426863_at	19655	Rbmx	RNA binding motif protein, X chromosome	2.20021	0.31993	0.145408	1.24827	2.6777
1451095_at	27053	Asns	asparagine synthetase	2.19958	0.307555	0.139824	1.23761	2.6777
1434300_at	67958	2610101N10Rik	RIKEN cDNA 2610101N10 gene	2.19845	0.399264	0.181611	1.31883	2.6777
1427166_a_at	234847	Spg7	spastic paraplegia 7 homolog (human)	2.19833	0.257095	0.11695	1.19507	2.6777
1438164_x_at	14252	Flot2	flotillin 2	2.19799	0.320263	0.145707	1.24856	2.6777
1459859_x_at	93696	Chrac1	chromatin accessibility complex 1	2.19727	0.26601	0.121064	1.20248	2.6777
1436655_at	66887	Lonp2	lon peptidase 2, peroxisomal	2.19669	0.320778	0.146028	1.249	2.6777
1435743_at	277396	Klhl23	kelch-like 23 (Drosophila)	2.19653	0.297049	0.135236	1.22863	2.6777
1456528_x_at	17975	Ncl	nucleolin	2.19568	0.368799	0.167966	1.29128	2.6777
1429217_at	72611	Zfp655	zinc finger protein 655	2.19532	0.43296	0.197219	1.35	2.6777
1435521_at	76626	Msi2	Musashi homolog 2 (Drosophila)	2.19341	0.491598	0.224125	1.406	2.6777
1444510_at	NA	NA	NA	2.19339	0.306801	0.139875	1.23696	2.6777
1422732_at	67811	Poldip2	polymerase (DNA-directed), delta interacting protein 2	2.19288	0.247055	0.112662	1.18678	2.6777
1449283_a_at	29857	Mapk12	mitogen-activated protein kinase 12	2.19167	0.329529	0.150356	1.2566	2.6777
1459750_s_at	52389	Gpr123	G protein-coupled receptor 123	2.19039	0.411299	0.187775	1.32988	2.6777
1429113_at	69017	Prrt2	proline-rich transmembrane protein 2	2.18978	0.281393	0.128503	1.21537	2.6777
1438476_a_at	107932	Chd4	chromodomain helicase DNA binding protein 4	2.18934	0.357897	0.163472	1.28156	2.6777
1436441_at	NA	NA	NA	2.18918	0.335278	0.153153	1.26162	2.6777
1458176_at	18628	Per3	period homolog 3 (Drosophila)	2.18859	0.447674	0.20455	1.36384	2.6777
1442752_at	NA	NA	NA	2.1879	0.505654	0.231114	1.41977	2.6777
1450417_a_at	67427	Rps20	ribosomal protein S20	2.18743	0.364725	0.166737	1.28764	2.6777
1455281_at	74320	Wdr33	WD repeat domain 33	2.18669	0.286054	0.130816	1.2193	2.6777
1457675_at	72307	2510002D24Rik	RIKEN cDNA 2510002D24 gene	2.18607	0.284605	0.13019	1.21808	2.6777
1437892_at	72739	Zkscan3	zinc finger with KRAB and SCAN domains 3	2.18601	0.308504	0.141127	1.23842	2.6777
1424296_at	14629	Gclc	glutamate-cysteine ligase, catalytic subunit	2.18578	0.285441	0.13059	1.21878	2.6777
1436788_at	11432	Acp2	acid phosphatase 2, lysosomal	2.18572	0.269711	0.123397	1.20557	2.6777
1422733_at	14221	Fjx1	four jointed box 1 (Drosophila)	2.18473	0.362118	0.165749	1.28531	2.6777
1428377_at	74007	Btbd11	BTB (POZ) domain containing 11	2.18464	0.331227	0.151617	1.25808	2.6777
1446914_at	96999	C80425	expressed sequence C80425	2.18451	0.364703	0.16695	1.28762	2.6777
1457633_x_at	12862	Cox6a2	cytochrome c oxidase, subunit VI a, polypeptide 2	2.18391	0.400436	0.183358	1.31991	2.6777
1429470_at	70891	Spdya	speedy homolog A (Drosophila)	2.18288	0.31461	0.144126	1.24368	2.6777
1441989_at	12175	Bnip2	BCL2/adenovirus E1B interacting protein 2	2.18094	0.302938	0.138902	1.23365	2.6777
1458320_at	545527	4932431H17Rik	RIKEN cDNA 4932431H17 gene	2.18067	0.518533	0.237786	1.4325	2.6777
1452789_at	20621	Snn	stannin	2.17994	0.322876	0.148112	1.25082	2.6777
1447404_at	225743	Rnf165	ring finger protein 165	2.17932	0.413643	0.189804	1.33204	2.6777
1418457_at	57266	Cxcl14	chemokine (C-X-C motif) ligand 14	2.17927	0.349505	0.160377	1.27412	2.6777
1424887_at	234825	Klhdc4	kelch domain containing 4	2.17878	0.228265	0.104768	1.17143	2.6777
1421508_at	23963	Odz1	odd Oz/ten-m homolog 1 (Drosophila)	2.17873	0.390047	0.179025	1.31044	2.6777
1419027_s_at	56356	Gltp	glycolipid transfer protein	2.1781	0.451684	0.207375	1.36764	2.6777
1419216_at	12009	Azi1	5-azacytidine induced gene 1	2.17754	0.368258	0.169117	1.29079	2.74062
1435598_at	NA	NA	NA	2.17723	0.362947	0.166701	1.28605	2.74062
1448049_at	108829	Jmjd1c	jumonji domain containing 1C	2.17677	0.482421	0.221623	1.39709	2.74062
1437018_at	239157	Pnma2	paraneoplastic antigen MA2	2.17542	0.27104	0.124592	1.20668	2.74062
1436088_at	223601	0910001A06Rik	RIKEN cDNA 0910001A06 gene	2.17473	0.362486	0.166681	1.28564	2.74062
1452706_a_at	69440	1700027J05Rik	RIKEN cDNA 1700027J05 gene	2.17461	0.282612	0.12996	1.21639	2.74062
1439011_at	NA	NA	NA	2.17424	0.27773	0.127737	1.21229	2.74062
1456334_s_at	232785	A230106D06Rik	RIKEN cDNA A230106D06 gene	2.1732	0.27874	0.128262	1.21314	2.74062
1439067_at	52855	Lair1	leukocyte-associated Ig-like receptor 1	2.17312	0.264231	0.121591	1.201	2.74062
1436884_x_at	14030	Ewsr1	Ewing sarcoma breakpoint region 1	2.17277	0.295238	0.135881	1.22709	2.74062
1437656_at	226970	Arhgef4	Rho guanine nucleotide exchange factor (GEF) 4	2.17261	0.296967	0.136687	1.22856	2.74062
1458618_at	NA	NA	NA	2.17096	0.451693	0.208061	1.36764	2.74062
1434816_at	77573	Vps33a	vacuolar protein sorting 33A (yeast)	2.17012	0.553468	0.25504	1.46761	2.74062
AFFX-BioB-M_at	NA	NA	NA	2.16926	0.255592	0.117825	1.19382	2.74062
1433861_at	319965	Cc2d1b	coiled-coil and C2 domain containing 1B	2.16684	0.358105	0.165266	1.28174	2.74062
1425115_at	19647	Rbbp6	retinoblastoma binding protein 6	2.1654	0.224878	0.10385	1.16868	2.74062
1434721_at	71782	Ankle2	ankyrin repeat and LEM domain containing 2	2.16489	0.330952	0.152872	1.25784	2.74062
1426013_s_at	69217	Plekha4	pleckstrin homology domain containing, family A (phosphoinositide binding specific) member 4	2.16382	0.36482	0.1686	1.28772	2.74062
1455035_s_at	67134	Nol5a	nucleolar protein 5A	2.16365	0.243913	0.112732	1.1842	2.74062
1418431_at	16573	Kif5b	kinesin family member 5B	2.16336	0.50938	0.235457	1.42344	2.74062
1452696_a_at	74476	4933439C10Rik	RIKEN cDNA 4933439C10 gene	2.1631	0.326492	0.150937	1.25396	2.74062
1419332_at	54156	Egfl6	EGF-like-domain, multiple 6	2.16265	0.595363	0.275293	1.51085	2.74062
1452708_a_at	66978	Luc7l	Luc7 homolog (S. cerevisiae)-like	2.16043	0.510363	0.236233	1.42441	2.74062
1438078_at	56077	Dgke	diacylglycerol kinase, epsilon	2.15958	0.306583	0.141964	1.23677	2.74062
1436713_s_at	17263	Meg3	maternally expressed 3	2.15879	0.720216	0.33362	1.64743	2.74062
1442381_at	NA	NA	NA	2.15877	0.37265	0.172622	1.29473	2.74062
1425018_at	68995	Mcts1	malignant T cell amplified sequence 1	2.15717	0.252441	0.117024	1.19122	2.74062
1457002_at	381410	Zfp408	zinc finger protein 408	2.15438	0.31673	0.147017	1.24551	2.74062
1442106_at	104806	Fancm	Fanconi anemia, complementation group M	2.15395	0.315507	0.146479	1.24445	2.74062
1441507_at	20742	Spnb2	spectrin beta 2	2.15381	0.446137	0.207138	1.36239	2.74062
1456771_at	227693	Zer1	zer-1 homolog (C. elegans)	2.15087	0.557592	0.25924	1.47181	2.78914
1436066_at	545156	Kalrn	kalirin, RhoGEF kinase	2.15086	0.257743	0.119833	1.19561	2.78914
1456038_at	269514	Fbxl4	F-box and leucine-rich repeat protein 4	2.15077	0.332169	0.154442	1.2589	2.78914
1419355_at	93691	Klf7	Kruppel-like factor 7 (ubiquitous)	2.15073	0.389253	0.180986	1.30971	2.78914
1426743_at	216190	Appl2	adaptor protein, phosphotyrosine interaction, PH domain and leucine zipper containing 2	2.15027	0.260433	0.121117	1.19784	2.78914
1431248_at	68144	5031426D15Rik	RIKEN cDNA 5031426D15 gene	2.14989	0.538989	0.250705	1.45295	2.78914
1449629_s_at	NA	NA	NA	2.14904	0.311649	0.145018	1.24113	2.78914
1416721_s_at	67996	Sfrs6	splicing factor, arginine/serine-rich 6	2.14898	0.282859	0.131625	1.2166	2.78914
1437968_at	14810	Grin1	glutamate receptor, ionotropic, NMDA1 (zeta 1)	2.14885	0.288619	0.134313	1.22147	2.78914
1418524_at	18536	Pcm1	pericentriolar material 1	2.14751	0.276948	0.128963	1.21163	2.78914
1435628_x_at	192885	BC005512	cDNA sequence BC005512	2.14711	0.399869	0.186235	1.31939	2.78914
1441396_at	26877	B3galt1	UDP-Gal:betaGlcNAc beta 1,3-galactosyltransferase, polypeptide 1	2.14666	0.280019	0.130444	1.21421	2.78914
1440132_s_at	19085	Prkar1b	protein kinase, cAMP dependent regulatory, type I beta	2.14478	0.217662	0.101485	1.16285	2.78914
1444811_at	69276	Sec62	SEC62 homolog (S. cerevisiae)	2.14367	0.435387	0.203104	1.35227	2.78914
1417491_at	13030	Ctsb	cathepsin B	2.14354	0.324339	0.15131	1.25209	2.78914
1459320_at	NA	NA	NA	2.14344	0.403162	0.188091	1.3224	2.78914
1455405_at	19201	Pstpip2	proline-serine-threonine phosphatase-interacting protein 2	2.14295	0.374883	0.174938	1.29673	2.78914
1438292_x_at	11534	Adk	adenosine kinase	2.14253	0.234955	0.109662	1.17687	2.78914
1422848_a_at	54196	Pabpn1	poly(A) binding protein, nuclear 1	2.13955	0.268633	0.125556	1.20466	2.78914
1439336_at	NA	NA	NA	2.13931	0.464665	0.217203	1.38	2.78914
1424475_at	207565	Camkk2	calcium/calmodulin-dependent protein kinase kinase 2, beta	2.1393	0.265191	0.123962	1.20179	2.78914
1439699_at	NA	NA	NA	2.1375	0.447443	0.20933	1.36362	2.78914
1421312_a_at	16581	Kifc2	kinesin family member C2	2.13746	0.319502	0.149478	1.2479	2.78914
1451400_at	237221	Gemin8	gem (nuclear organelle) associated protein 8	2.13664	0.247015	0.115609	1.18675	2.78914
1453746_at	14269	Fnbp1	formin binding protein 1	2.13449	0.365884	0.171415	1.28867	2.78914
1424410_at	76260	Ttc8	tetratricopeptide repeat domain 8	2.13433	0.241655	0.113223	1.18235	2.78914
1427230_at	230991	B930041F14Rik	RIKEN cDNA B930041F14 gene	2.13382	0.28614	0.134098	1.21937	2.78914
1448403_at	107045	Lars	leucyl-tRNA synthetase	2.13339	0.31284	0.14664	1.24215	2.78914
1455831_at	233908	Fus	fusion, derived from t(12;16) malignant liposarcoma (human)	2.13145	0.548365	0.257273	1.46243	2.78914
1430190_at	73332	1700041C02Rik	RIKEN cDNA 1700041C02 gene	2.13016	0.303005	0.142245	1.23371	2.78914
1429430_at	319263	Pcmtd1	protein-L-isoaspartate (D-aspartate) O-methyltransferase domain containing 1	2.12978	0.391885	0.184002	1.31211	2.78914
1429897_a_at	67102	D16Ertd472e	DNA segment, Chr 16, ERATO Doi 472, expressed	2.12787	0.225664	0.106051	1.16932	2.78914
1447460_at	NA	NA	NA	2.1278	0.333883	0.156914	1.2604	2.78914
1448595_a_at	19716	Bex1	brain expressed gene 1	2.12777	0.372593	0.17511	1.29468	2.78914
1430043_at	72795	Ttc19	tetratricopeptide repeat domain 19	2.12662	0.623196	0.293046	1.54028	2.78914
1427232_at	110796	Tshz1	teashirt zinc finger family member 1	2.12576	0.320876	0.150946	1.24909	2.78914
1439397_at	14260	Fmn1	formin 1	2.12567	0.294957	0.138759	1.22685	2.78914
1426561_a_at	114249	Npnt	nephronectin	2.12487	0.280115	0.131827	1.21429	2.78914
1444575_at	NA	NA	NA	2.12465	0.323791	0.152397	1.25161	2.78914
1434094_at	230678	Tmem125	transmembrane protein 125	2.1246	0.377608	0.177731	1.29919	2.78914
1423601_s_at	21453	Tcof1	Treacher Collins Franceschetti syndrome 1, homolog	2.1242	0.321193	0.151207	1.24936	2.78914
1440581_at	193003	A530088H08Rik	RIKEN cDNA A530088H08 gene	2.12321	0.272322	0.128259	1.20775	2.78914
1422885_at	67332	Snrpd3	small nuclear ribonucleoprotein D3	2.12231	0.281483	0.13263	1.21544	2.78914
1454939_at	NA	NA	NA	2.12209	0.207566	0.0978118	1.15474	2.78914
1420580_at	67576	4930429B21Rik	RIKEN cDNA 4930429B21 gene	2.12073	0.357808	0.168719	1.28148	2.78914
1450643_s_at	14081	Acsl1	acyl-CoA synthetase long-chain family member 1	2.12052	0.239734	0.113054	1.18077	2.78914
1433966_x_at	27053	Asns	asparagine synthetase	2.12051	0.333393	0.157223	1.25997	2.78914
1455589_at	73540	1700100M05Rik	RIKEN cDNA 1700100M05 gene	2.11984	0.31111	0.146761	1.24066	2.78914
1431405_a_at	211660	Cspp1	centrosome and spindle pole associated protein 1	2.11812	0.301104	0.142156	1.23209	2.78914
1428764_at	17263	Meg3	maternally expressed 3	2.11811	0.74942	0.353816	1.68112	2.78914
1445137_at	NA	NA	NA	2.1181	0.246933	0.116582	1.18668	2.78914
1455129_at	67154	Mtdh	Metadherin	2.11746	0.278532	0.131541	1.21296	2.78914
1444305_at	668940	Myh7b	myosin, heavy chain 7B, cardiac muscle, beta	2.11595	0.34975	0.165293	1.27434	2.78914
1436257_at	268996	Ss18	synovial sarcoma translocation, Chromosome 18	2.11528	0.415482	0.196419	1.33374	2.96138
1449365_at	94226	S1pr5	sphingosine-1-phosphate receptor 5	2.11292	0.476812	0.225665	1.39166	2.96138
1440555_at	52187	Rragd	Ras-related GTP binding D	2.11223	0.392439	0.185794	1.31261	2.96138
1456822_at	19359	Rad23b	RAD23b homolog (S. cerevisiae)	2.11218	0.401889	0.190272	1.32124	2.96138
1436202_at	72289	Malat1	metastasis associated lung adenocarcinoma transcript 1 (non-coding RNA)	2.11121	0.575648	0.272663	1.49035	2.96138
1429087_at	66209	1110054O05Rik	RIKEN cDNA 1110054O05 gene	2.11054	0.293928	0.139267	1.22597	2.96138
1426225_at	19662	Rbp4	retinol binding protein 4, plasma	2.11049	0.224197	0.10623	1.16813	2.96138
1431202_at	73998	Herc3	hect domain and RLD 3	2.11023	0.303626	0.143883	1.23424	2.96138
1417920_at	93835	Amn	amnionless	2.1102	0.357813	0.169564	1.28148	2.96138
1450181_at	13048	Cux2	cut-like homeobox 2	2.10989	0.340742	0.161498	1.26641	2.96138
1444492_at	19266	Ptprd	protein tyrosine phosphatase, receptor type, D	2.10968	0.307182	0.145606	1.23729	2.96138
1428986_at	72961	Slc17a7	solute carrier family 17 (sodium-dependent inorganic phosphate cotransporter), member 7	2.1085	0.359657	0.170575	1.28312	2.96138
1444430_at	NA	NA	NA	2.10732	0.29565	0.140297	1.22744	2.96138
1447901_x_at	78887	Sfi1	Sfi1 homolog, spindle assembly associated (yeast)	2.10701	0.464772	0.220584	1.3801	2.96138
1415728_at	54196	Pabpn1	poly(A) binding protein, nuclear 1	2.10254	0.325309	0.154722	1.25293	2.96138
1435594_at	56298	Arl6ip2	ADP-ribosylation factor-like 6 interacting protein 2	2.10172	0.282468	0.134399	1.21627	2.96138
1416378_at	59047	Pnkp	polynucleotide kinase 3'- phosphatase	2.10156	0.248063	0.118037	1.18761	2.96138
1437638_at	75956	Srrm2	serine/arginine repetitive matrix 2	2.1002	0.302245	0.143912	1.23306	2.96138
1448498_at	56613	Rps6ka4	ribosomal protein S6 kinase, polypeptide 4	2.09862	0.331377	0.157902	1.25821	2.96138
1436082_at	NA	NA	NA	2.09745	0.331355	0.15798	1.25819	2.96138
1416155_at	15354	Hmgb3	high mobility group box 3	2.09737	0.32105	0.153072	1.24924	2.96138
1443772_at	66573	Dzip1	DAZ interacting protein 1	2.09702	0.577984	0.275622	1.49276	2.96138
1437388_at	171167	Fut10	fucosyltransferase 10	2.09674	0.367017	0.175042	1.28968	2.96138
1451465_at	69459	Ubl7	ubiquitin-like 7 (bone marrow stromal cell-derived)	2.09596	0.25109	0.119797	1.19011	2.96138
1434949_at	74125	Armc8	armadillo repeat containing 8	2.09536	0.350838	0.167435	1.2753	2.96138
1422641_at	76829	Dok5	docking protein 5	2.09419	0.293125	0.13997	1.22529	2.96138
1429694_at	228602	4930402H24Rik	RIKEN cDNA 4930402H24 gene	2.0934	0.438514	0.209474	1.35521	2.96138
1436851_at	320795	Pkn1	protein kinase N1	2.09186	0.430293	0.205698	1.34751	2.96138
1440365_at	NA	NA	NA	2.09159	0.411646	0.19681	1.3302	2.96138
1460045_at	241201	Cdh7	cadherin 7, type 2	2.09123	0.310974	0.148704	1.24055	2.96138
1436278_at	NA	NA	NA	2.09039	0.304101	0.145476	1.23465	2.96138
1439998_at	108829	Jmjd1c	jumonji domain containing 1C	2.09022	0.44196	0.211442	1.35845	2.96138
1453374_at	22682	Zfand5	zinc finger, AN1-type domain 5	2.09003	0.361617	0.17302	1.28486	2.96138
1456419_at	70591	5730455P16Rik	RIKEN cDNA 5730455P16 gene	2.09002	0.285955	0.136819	1.21922	2.96138
1452738_at	69106	Stoml1	stomatin-like 1	2.08995	0.276951	0.132516	1.21163	2.96138
1417388_at	12069	Bex2	brain expressed X-linked 2	2.0899	0.271616	0.129966	1.20716	2.96138
1436424_at	72012	1600020E01Rik	RIKEN cDNA 1600020E01 gene	2.08967	0.329655	0.157754	1.25671	2.96138
1429429_s_at	319263	Pcmtd1	protein-L-isoaspartate (D-aspartate) O-methyltransferase domain containing 1	2.08954	0.250288	0.119781	1.18945	2.96138
1437403_at	320825	Samd5	sterile alpha motif domain containing 5	2.08935	0.378155	0.180992	1.29968	2.96138
1426232_at	235184	BC024479	cDNA sequence BC024479	2.08923	0.369112	0.176673	1.29156	2.96138
1424214_at	231440	9130213B05Rik	RIKEN cDNA 9130213B05 gene	2.08877	0.215354	0.103101	1.16099	2.96138
1432660_at	77599	5830420C07Rik	RIKEN cDNA 5830420C07 gene	2.08797	0.308932	0.147959	1.23879	2.96138
1455998_at	667118	LOC667118	similar to Zinc finger BED domain containing protein 4	2.08787	0.606142	0.290316	1.52218	2.96138
1443508_at	224997	Dlgap1	discs, large (Drosophila) homolog-associated protein 1	2.0874	0.573174	0.274587	1.48779	2.96138
1425179_at	20425	Shmt1	serine hydroxymethyltransferase 1 (soluble)	2.08684	0.356304	0.170738	1.28014	2.96138
1425275_at	65973	Asph	aspartate-beta-hydroxylase	2.08665	0.318455	0.152616	1.247	2.96138
1443369_at	328643	Vwa5b2	von Willebrand factor A domain containing 5B2	2.08502	0.63638	0.305216	1.55442	2.96138
1416021_a_at	16592	Fabp5	fatty acid binding protein 5, epidermal	2.08377	0.231187	0.110947	1.1738	2.96138
1450504_a_at	28169	Agpat3	1-acylglycerol-3-phosphate O-acyltransferase 3	2.08336	0.253837	0.12184	1.19237	2.96138
1451249_at	212528	Trmt1	TRM1 tRNA methyltransferase 1 homolog (S. cerevisiae)	2.08259	0.261622	0.125623	1.19883	2.96138
1424238_at	209011	Sirt7	sirtuin 7 (silent mating type information regulation 2, homolog) 7 (S. cerevisiae)	2.08073	0.244048	0.11729	1.18431	2.96138
1423946_at	213019	Pdlim2	PDZ and LIM domain 2	2.07974	0.517824	0.248985	1.43179	2.96138
1437825_at	241568	Lrrc4c	leucine rich repeat containing 4C	2.07834	0.347558	0.167229	1.27241	2.96138
1437550_at	72162	Dhx36	DEAH (Asp-Glu-Ala-His) box polypeptide 36	2.07792	0.239221	0.115125	1.18036	2.96138
1455565_at	77578	Bcl9	B-cell CLL/lymphoma 9	2.07745	0.230522	0.110964	1.17326	2.96138
1430798_x_at	27395	Mrpl15	mitochondrial ribosomal protein L15	2.0773	0.494101	0.237857	1.40844	2.96138
1434742_s_at	72168	Aifm3	apoptosis-inducing factor, mitochondrion-associated 3	2.07675	0.327195	0.157551	1.25457	2.96138
1417450_a_at	21335	Tacc3	transforming, acidic coiled-coil containing protein 3	2.07558	0.419563	0.202143	1.33752	2.96138
1448817_at	107260	Otub1	OTU domain, ubiquitin aldehyde binding 1	2.07481	0.309936	0.149381	1.23965	2.96138
1428926_at	76291	1110003O08Rik	RIKEN cDNA 1110003O08 gene	2.07475	0.261633	0.126103	1.19883	2.96138
1449038_at	15483	Hsd11b1	hydroxysteroid 11-beta dehydrogenase 1	2.07346	0.349144	0.168387	1.2738	2.96138
1416805_at	68659	1110032E23Rik	RIKEN cDNA 1110032E23 gene	2.07333	0.547635	0.264134	1.46169	2.96138
1439122_at	13209	Ddx6	DEAD (Asp-Glu-Ala-Asp) box polypeptide 6	2.07309	0.428581	0.206735	1.34591	2.96138
1436440_at	78830	Slc25a12	solute carrier family 25 (mitochondrial carrier, Aralar), member 12	2.07265	0.207887	0.1003	1.155	2.96138
1449938_at	19011	Pp11r	placental protein 11 related	2.0725	0.289479	0.139676	1.2222	2.96138
1434374_at	319604	B930006L02Rik	RIKEN cDNA B930006L02 gene	2.0698	0.385891	0.186439	1.30667	3.09201
1457588_at	97124	C76213	expressed sequence C76213	2.06971	0.355201	0.171619	1.27916	3.09201
1422945_a_at	16574	Kif5c	kinesin family member 5C	2.06942	0.49837	0.240826	1.41262	3.09201
1420989_at	66756	4933411K20Rik	RIKEN cDNA 4933411K20 gene	2.06866	0.471876	0.228107	1.38691	3.09201
1436325_at	19883	Rora	RAR-related orphan receptor alpha	2.06779	0.469405	0.227008	1.38454	3.09201
1451083_s_at	234734	Aars	alanyl-tRNA synthetase	2.06767	0.247344	0.119625	1.18702	3.09201
1434292_at	319317	A930034L06Rik	RIKEN cDNA A930034L06 gene	2.06766	0.34005	0.164461	1.2658	3.09201
1433761_at	83679	Pde4dip	phosphodiesterase 4D interacting protein (myomegalin)	2.06758	0.271581	0.131353	1.20713	3.09201
1421011_at	114664	Hsd17b11	hydroxysteroid (17-beta) dehydrogenase 11	2.06757	0.512561	0.247905	1.42658	3.09201
1449980_a_at	14403	Gabrd	gamma-aminobutyric acid (GABA-A) receptor, subunit delta	2.06734	0.304387	0.147237	1.23489	3.09201
1437474_at	229542	Gatad2b	GATA zinc finger domain containing 2B	2.06702	0.268629	0.12996	1.20466	3.09201
AFFX-18SRNAMur/X00686_5_at	NA	NA	NA	2.06701	1.12189	0.54276	2.17632	3.09201
1430675_at	73001	2900055J20Rik	RIKEN cDNA 2900055J20 gene	2.06685	0.350461	0.169563	1.27497	3.09201
1440161_at	NA	NA	NA	2.06646	0.299299	0.144837	1.23055	3.09201
1438241_at	244058	Rgma	RGM domain family, member A	2.06623	0.317134	0.153484	1.24585	3.09201
1426189_at	252864	Dusp15	dual specificity phosphatase-like 15	2.06532	0.296534	0.143578	1.22819	3.09201
1456830_at	66849	Ppp1r2	protein phosphatase 1, regulatory (inhibitor) subunit 2	2.06342	0.292737	0.14187	1.22496	3.09201
1431060_at	67245	Peli1	pellino 1	2.06307	0.341612	0.165585	1.26717	3.09201
1436342_a_at	225896	Ubxn1	UBX domain protein 1	2.06293	0.28407	0.137702	1.21762	3.09201
1429906_at	77966	A930035E12Rik	RIKEN cDNA A930035E12 gene	2.06119	0.672325	0.326183	1.59364	3.09201
1421059_a_at	56737	Alg2	asparagine-linked glycosylation 2 homolog (yeast, alpha-1,3-mannosyltransferase)	2.05987	0.263736	0.128035	1.20058	3.09201
1457305_at	12234	Btrc	beta-transducin repeat containing protein	2.05981	0.224723	0.109098	1.16855	3.09201
1442509_at	NA	NA	NA	2.05962	0.329184	0.159828	1.2563	3.09201
1453514_at	14758	Gpm6b	glycoprotein m6b	2.05943	0.729106	0.354033	1.65761	3.09201
1449318_at	103768	Tubg2	tubulin, gamma 2	2.05757	0.189708	0.0922002	1.14053	3.09201
1434318_a_at	209446	Tcfe3	transcription factor E3	2.05471	0.219964	0.107054	1.16471	3.09201
1459615_at	105442	B130052P14Rik	RIKEN cDNA B130052P14 gene	2.05439	0.408629	0.198905	1.32742	3.09201
1436356_at	74480	Samd4	sterile alpha motif domain containing 4	2.0518	0.214161	0.104378	1.16003	3.09201
1416197_at	20630	Snrpc	U1 small nuclear ribonucleoprotein C	2.05122	0.277198	0.135138	1.21184	3.09201
1416482_at	22129	Ttc3	tetratricopeptide repeat domain 3	2.05111	0.280782	0.136893	1.21485	3.09201
1423426_at	71772	1300012G16Rik	RIKEN cDNA 1300012G16 gene	2.05083	0.333181	0.162462	1.25979	3.09201
1447504_at	NA	NA	NA	2.04861	0.453341	0.221292	1.36921	3.09201
1436458_at	20358	Sema6a	sema domain, transmembrane domain (TM), and cytoplasmic domain, (semaphorin) 6A	2.04839	0.337963	0.16499	1.26397	3.09201
1418392_a_at	55932	Gbp3	guanylate binding protein 3	2.04594	0.422063	0.206293	1.33984	3.09201
1425167_a_at	14699	Gngt1	guanine nucleotide binding protein (G protein), gamma transducing activity polypeptide 1	2.04384	0.395125	0.193325	1.31506	3.09201
1421112_at	18088	Nkx2-2	NK2 transcription factor related, locus 2 (Drosophila)	2.04363	0.519045	0.253981	1.43301	3.09201
1452958_at	72898	Asphd2	aspartate beta-hydroxylase domain containing 2	2.04178	0.314711	0.154136	1.24376	3.09201
1422572_at	56212	Rhog	ras homolog gene family, member G	2.04131	0.353763	0.173302	1.27789	3.09201
1436411_at	268878	Atp13a5	ATPase type 13A5	2.03899	0.448002	0.219717	1.36415	3.09201
1440315_at	56758	Mbnl1	muscleblind-like 1 (Drosophila)	2.0388	0.384548	0.188615	1.30545	3.09201
1430791_at	70753	6330415B21Rik	RIKEN cDNA 6330415B21 gene	2.03842	0.511332	0.250848	1.42536	3.09201
1453309_at	77558	9330179D12Rik	RIKEN cDNA 9330179D12 gene	2.03841	0.430223	0.211058	1.34744	3.09201
1422705_at	65112	Pmepa1	prostate transmembrane protein, androgen induced 1	2.0373	0.216117	0.10608	1.1616	3.09201
1455163_at	231279	Guf1	GUF1 GTPase homolog (S. cerevisiae)	2.03718	0.34261	0.168178	1.26805	3.09201
1423500_a_at	20678	Sox5	SRY-box containing gene 5	2.03715	0.261656	0.128442	1.19885	3.09201
1453240_a_at	72972	Gcap14	granule cell antiserum positive 14	2.03676	0.271214	0.133159	1.20682	3.09201
1434908_at	233208	Scaf1	SR-related CTD-associated factor 1	2.03654	0.25772	0.126548	1.19559	3.09201
1418681_at	67574	Alg13	asparagine-linked glycosylation 13 homolog (S. cerevisiae)	2.03639	0.296727	0.145713	1.22836	3.09201
1454786_at	223739	5031439G07Rik	RIKEN cDNA 5031439G07 gene	2.03633	0.352848	0.173277	1.27708	3.09201
1429223_a_at	69585	Hfe2	hemochromatosis type 2 (juvenile) (human homolog)	2.03623	0.558129	0.274099	1.47236	3.09201
1442341_at	545156	Kalrn	kalirin, RhoGEF kinase	2.03586	0.651139	0.319834	1.57041	3.09201
1417146_at	67873	2410018C20Rik	RIKEN cDNA 2410018C20 gene	2.03584	0.304957	0.149794	1.23538	3.09201
1460473_at	76133	6230400D17Rik	RIKEN cDNA 6230400D17 gene	2.03541	0.355638	0.174725	1.27955	3.09201
1424666_at	237943	Gpatch8	G patch domain containing 8	2.03149	0.410074	0.201859	1.32875	3.2555
1425523_at	67039	Rbm25	RNA binding motif protein 25	2.03132	0.292968	0.144225	1.22516	3.2555
1429189_at	11881	Arsb	arylsulfatase B	2.03083	0.252103	0.124138	1.19094	3.2555
1428151_x_at	70266	Ccbl1	cysteine conjugate-beta lyase 1	2.03068	0.254658	0.125405	1.19305	3.2555
1451435_at	13047	Cux1	cut-like homeobox 1	2.03065	0.305618	0.150502	1.23595	3.2555
1452748_at	74335	Xrcc3	X-ray repair complementing defective repair in Chinese hamster cells 3	2.02999	0.304863	0.150179	1.2353	3.2555
1434252_at	319880	Tmcc3	transmembrane and coiled coil domains 3	2.02935	0.341133	0.1681	1.26675	3.2555
1420418_at	20980	Syt2	synaptotagmin II	2.02874	0.446896	0.220283	1.36311	3.2555
1431596_at	NA	NA	NA	2.02758	0.389777	0.192238	1.31019	3.2555
1437106_at	214899	Jarid1a	jumonji, AT rich interactive domain 1A (Rbp2 like)	2.02745	0.401125	0.197847	1.32054	3.2555
1437829_s_at	13631	Eef2k	eukaryotic elongation factor-2 kinase	2.02738	0.308384	0.152109	1.23832	3.2555
1432713_at	76240	6430709C05Rik	RIKEN cDNA 6430709C05 gene	2.02718	0.323763	0.159711	1.25159	3.2555
1434735_at	217082	Hlf	hepatic leukemia factor	2.02714	0.223461	0.110235	1.16753	3.2555
1440385_at	319699	9530051E23Rik	RIKEN cDNA 9530051E23 gene	2.02676	0.335787	0.165676	1.26206	3.2555
1448796_s_at	21379	Tbrg4	transforming growth factor beta regulated gene 4	2.02676	0.276531	0.13644	1.21128	3.2555
1439240_x_at	22342	Lin7b	lin-7 homolog B (C. elegans)	2.02671	0.353927	0.174632	1.27804	3.2555
1450309_at	56079	Astn2	astrotactin 2	2.02665	0.280818	0.138563	1.21488	3.2555
1428657_at	68750	Rreb1	ras responsive element binding protein 1	2.02556	0.373397	0.184343	1.2954	3.2555
1419640_at	19291	Purb	purine rich element binding protein B	2.02534	0.285743	0.141084	1.21904	3.2555
1451545_at	219249	Tdrd3	tudor domain containing 3	2.02529	0.25989	0.128322	1.19739	3.2555
1447703_x_at	68040	Zfp593	zinc finger protein 593	2.02501	0.259874	0.128332	1.19737	3.2555
1455868_a_at	74237	Tubgcp2	tubulin, gamma complex associated protein 2	2.02472	0.272976	0.134822	1.2083	3.2555
1449626_s_at	67131	Acbd4	acyl-Coenzyme A binding domain containing 4	2.02406	0.248639	0.122842	1.18809	3.2555
1417210_at	26908	Eif2s3y	eukaryotic translation initiation factor 2, subunit 3, structural gene Y-linked	2.02402	0.452846	0.223735	1.36874	3.2555
1451291_at	69917	Obfc2b	oligonucleotide/oligosaccharide-binding fold containing 2B	2.02399	0.242423	0.119775	1.18298	3.2555
1439612_at	12287	Cacna1b	calcium channel, voltage-dependent, N type, alpha 1B subunit	2.02283	0.365253	0.180566	1.28811	3.2555
1439923_at	233276	Tubgcp5	tubulin, gamma complex associated protein 5	2.02193	0.434004	0.214649	1.35098	3.2555
1439540_at	224703	March2	membrane-associated ring finger (C3HC4) 2	2.0212	0.624151	0.308803	1.5413	3.2555
1424776_a_at	246696	Slc25a28	solute carrier family 25, member 28	2.02115	0.234416	0.115981	1.17643	3.2555
1418360_at	22671	Rnf112	ring finger protein 112	2.02062	0.313564	0.155182	1.24277	3.2555
1428046_a_at	22764	Zfx	zinc finger protein X-linked	2.02022	0.617004	0.305414	1.53369	3.2555
1423231_at	64011	Nrgn	neurogranin	2.01939	0.266338	0.13189	1.20275	3.2555
1427233_at	110796	Tshz1	teashirt zinc finger family member 1	2.01903	0.29059	0.143925	1.22314	3.2555
1430147_a_at	75316	Josd3	Josephin domain containing 3	2.01697	0.288963	0.143266	1.22176	3.2555
1424598_at	13209	Ddx6	DEAD (Asp-Glu-Ala-Asp) box polypeptide 6	2.01605	0.476428	0.236318	1.39129	3.2555
1438754_at	NA	NA	NA	2.01567	0.302548	0.150098	1.23332	3.2555
1419188_s_at	20301	Ccl27	chemokine (C-C motif) ligand 27	2.01509	0.229273	0.113778	1.17224	3.2555
1416884_at	12417	Cbx3	chromobox homolog 3 (Drosophila HP1 gamma)	2.01503	0.229501	0.113894	1.17243	3.2555
1421975_a_at	11519	Add2	adducin 2 (beta)	2.01497	0.481392	0.238908	1.39609	3.2555
1453860_s_at	14815	Nr3c1	nuclear receptor subfamily 3, group C, member 1	2.01395	0.481854	0.239258	1.39654	3.2555
1419497_at	12576	Cdkn1b	cyclin-dependent kinase inhibitor 1B	2.0137	0.44619	0.221578	1.36244	3.2555
1446317_at	94246	Arid4b	AT rich interactive domain 4B (RBP1-like)	2.01359	0.276586	0.137359	1.21132	3.2555
1426432_a_at	54403	Slc4a4	solute carrier family 4 (anion exchanger), member 4	2.01109	0.363198	0.180597	1.28627	3.2555
1422964_at	19358	Rad23a	RAD23a homolog (S. cerevisiae)	2.01083	0.283901	0.141186	1.21748	3.2555
1436006_at	15467	Eif2ak1	eukaryotic translation initiation factor 2 alpha kinase 1	2.00959	0.238407	0.118635	1.17969	3.2555
1433581_at	68861	1190002N15Rik	RIKEN cDNA 1190002N15 gene	2.0094	0.407524	0.202809	1.32641	3.2555
1449534_at	20962	Sycp3	synaptonemal complex protein 3	2.00901	0.469386	0.233641	1.38452	3.2555
1433913_at	19777	C80913	expressed sequence C80913	2.00801	0.31117	0.154964	1.24071	3.2555
1438027_at	NA	NA	NA	2.00791	0.385307	0.191894	1.30614	3.2555
1439969_at	242409	4930500O05Rik	RIKEN cDNA 4930500O05 gene	2.00789	0.27407	0.136497	1.20921	3.2555
1443050_at	NA	NA	NA	2.0075	0.328754	0.163763	1.25593	3.2555
1432094_a_at	73288	Ccdc132	coiled-coil domain containing 132	2.00731	0.233155	0.116153	1.1754	3.2555
1436033_at	235493	BC031353	cDNA sequence BC031353	2.00596	0.288716	0.143929	1.22155	3.2555
1442506_at	NA	NA	NA	2.00539	0.416662	0.207771	1.33484	3.2555
1455552_at	227644	Snapc4	small nuclear RNA activating complex, polypeptide 4	2.00501	0.348788	0.173959	1.27349	3.2555
1449238_at	26436	Psg16	pregnancy specific glycoprotein 16	2.00408	0.394197	0.196697	1.31421	3.2555
1417061_at	53945	Slc40a1	solute carrier family 40 (iron-regulated transporter), member 1	2.00368	0.282233	0.140858	1.21608	3.2555
1435902_at	213484	Nudt18	nudix (nucleoside diphosphate linked moiety X)-type motif 18	2.00331	0.291962	0.14574	1.2243	3.2555
1453328_at	72545	2700008G24Rik	RIKEN cDNA 2700008G24 gene	2.00276	0.31242	0.155995	1.24179	3.2555
1456204_at	66487	Snhg8	small nucleolar RNA host gene (non-protein coding) 8	2.00127	0.448092	0.223904	1.36423	3.2555
1438249_at	252870	Usp7	ubiquitin specific peptidase 7	1.99952	0.364597	0.182342	1.28752	3.2555
1429001_at	69656	Pir	pirin	1.99913	0.343203	0.171676	1.26857	3.2555
1424434_at	239706	BC024814	cDNA sequence BC024814	1.99872	0.284645	0.142413	1.21811	3.2555
1436503_at	232400	BC048546	cDNA sequence BC048546	1.9979	0.328959	0.164652	1.25611	3.2555
1439387_x_at	66965	2310061F22Rik	RIKEN cDNA 2310061F22 gene	1.99743	0.26768	0.134012	1.20387	3.2555
1440422_at	15557	Htr1f	5-hydroxytryptamine (serotonin) receptor 1F	1.99699	0.726601	0.363849	1.65474	3.2555
1444490_at	NA	NA	NA	1.99255	0.421166	0.211371	1.33901	3.2555
1455420_at	19359	Rad23b	RAD23b homolog (S. cerevisiae)	1.99212	0.343108	0.172233	1.26849	3.50877
1440323_at	20980	Syt2	synaptotagmin II	1.99186	0.378876	0.190212	1.30033	3.50877
1437822_at	27377	Yme1l1	YME1-like 1 (S. cerevisiae)	1.99168	0.399675	0.200672	1.31921	3.50877
1435391_at	381626	Prr8	proline rich 8	1.9916	0.338465	0.169946	1.26441	3.50877
1440455_at	66259	Camk2n1	calcium/calmodulin-dependent protein kinase II inhibitor 1	1.99149	0.289004	0.14512	1.2218	3.50877
1445381_at	NA	NA	NA	1.98956	0.274868	0.138156	1.20988	3.50877
1442388_at	76798	2410137F16Rik	RIKEN cDNA 2410137F16 gene	1.98738	0.345368	0.173781	1.27048	3.50877
1458656_at	100040174	100040174	predicted gene, 100040174	1.98735	0.252536	0.127072	1.1913	3.50877
1429961_at	76927	1700021C14Rik	RIKEN cDNA 1700021C14 gene	1.98626	0.425843	0.214394	1.34336	3.50877
1458947_at	NA	NA	NA	1.98589	0.314558	0.158397	1.24363	3.50877
1439575_at	381107	E130009J12Rik	RIKEN cDNA E130009J12 gene	1.98583	0.565311	0.284673	1.47971	3.50877
1427553_at	628926	ENSMUSG00000058380	predicted gene, ENSMUSG00000058380	1.98577	0.282514	0.142269	1.21631	3.50877
1452622_a_at	71609	Tradd	TNFRSF1A-associated via death domain	1.98517	0.316629	0.159497	1.24542	3.50877
1418414_at	16510	Kcnh1	potassium voltage-gated channel, subfamily H (eag-related), member 1	1.98499	0.309279	0.155809	1.23909	3.50877
1448801_a_at	21856	Timm44	translocase of inner mitochondrial membrane 44	1.98439	0.277887	0.140036	1.21242	3.50877
1440225_at	224792	Gpr116	G protein-coupled receptor 116	1.98363	0.538176	0.271309	1.45213	3.50877
1427822_a_at	100044236	Copg2as2	coatomer protein complex, subunit gamma 2, antisense 2	1.98225	0.414257	0.208983	1.33261	3.50877
1439862_at	225998	Rorb	RAR-related orphan receptor beta	1.98206	0.21978	0.110885	1.16456	3.50877
1436812_at	243853	Fkrp	fukutin related protein	1.98191	0.287673	0.145149	1.22067	3.50877
1442049_at	NA	NA	NA	1.9817	0.460259	0.232254	1.37579	3.50877
1429216_at	231474	Paqr3	progestin and adipoQ receptor family member III	1.98046	0.349636	0.176543	1.27424	3.50877
1456967_at	330627	Trim66	tripartite motif-containing 66	1.9794	0.313445	0.158354	1.24267	3.50877
1439279_at	73061	3110007F17Rik	RIKEN cDNA 3110007F17 gene	1.9792	0.330589	0.167032	1.25753	3.50877
1443037_at	NA	NA	NA	1.97389	0.409971	0.207697	1.32866	3.54131
1448504_a_at	12417	Cbx3	chromobox homolog 3 (Drosophila HP1 gamma)	1.97169	0.209351	0.106178	1.15617	3.54131
1433905_at	432442	Akap7	A kinase (PRKA) anchor protein 7	1.97138	0.223198	0.113219	1.16732	3.54131
1416206_at	20469	Sipa1	signal-induced proliferation associated gene 1	1.97131	0.306499	0.15548	1.2367	3.54131
1415772_at	17975	Ncl	nucleolin	1.97117	0.21915	0.111177	1.16405	3.54131
1426832_at	236790	Ddx26b	DEAD/H (Asp-Glu-Ala-Asp/His) box polypeptide 26B	1.97038	0.268709	0.136374	1.20473	3.54131
1454703_x_at	83673	Snhg1	small nucleolar RNA host gene (non-protein coding) 1	1.96931	0.247729	0.125795	1.18734	3.54131
1456102_a_at	75717	Cul5	cullin 5	1.96914	0.609222	0.309384	1.52544	3.54131
1435285_at	77015	Mpped2	metallophosphoesterase domain containing 2	1.96836	0.325299	0.165264	1.25292	3.54131
1458830_at	NA	NA	NA	1.96816	0.601121	0.305423	1.51689	3.54131
1424954_a_at	18717	Pip5k1c	phosphatidylinositol-4-phosphate 5-kinase, type 1 gamma	1.96812	0.284158	0.14438	1.2177	3.54131
1437359_at	19826	Rnps1	ribonucleic acid binding protein S1	1.96755	0.463865	0.235758	1.37923	3.54131
1435549_at	68667	Trpm4	transient receptor potential cation channel, subfamily M, member 4	1.96703	0.261019	0.132697	1.19833	3.54131
1459746_at	NA	NA	NA	1.9666	0.511593	0.260141	1.42562	3.54131
1455634_at	NA	NA	NA	1.96625	0.213932	0.108802	1.15985	3.54131
1425533_a_at	29819	Stau2	staufen (RNA binding protein) homolog 2 (Drosophila)	1.96575	0.383502	0.195092	1.30451	3.54131
1445296_at	52480	D7Ertd715e	DNA segment, Chr 7, ERATO Doi 715, expressed	1.9657	0.412643	0.209921	1.33112	3.54131
1433388_at	72951	2900022M07Rik	RIKEN cDNA 2900022M07 gene	1.96547	0.355338	0.18079	1.27929	3.54131
1424547_at	72605	Car10	carbonic anhydrase 10	1.96488	0.266795	0.135782	1.20313	3.54131
1450344_a_at	19218	Ptger3	prostaglandin E receptor 3 (subtype EP3)	1.96486	0.448741	0.228384	1.36485	3.54131
1429403_x_at	74782	Glt8d2	glycosyltransferase 8 domain containing 2	1.96443	0.197063	0.100316	1.14636	3.54131
1437160_at	192167	Nlgn1	neuroligin 1	1.96418	0.257112	0.130901	1.19508	3.54131
1420799_at	18216	Ntsr1	neurotensin receptor 1	1.96236	0.298262	0.151991	1.22966	3.54131
1452781_a_at	71752	Gtf3c2	general transcription factor IIIC, polypeptide 2, beta	1.96199	0.330564	0.168484	1.25751	3.54131
1423194_at	11855	Arhgap5	Rho GTPase activating protein 5	1.96102	0.398648	0.203286	1.31827	3.54131
1435699_at	242083	Ppm1l	protein phosphatase 1 (formerly 2C)-like	1.96086	0.484868	0.247273	1.39946	3.54131
1450813_a_at	21952	Tnni1	troponin I, skeletal, slow 1	1.96068	0.298713	0.152352	1.23005	3.54131
1438050_x_at	668525	EG668525	predicted gene, EG668525	1.9604	0.387592	0.19771	1.30821	3.54131
1428449_at	71752	Gtf3c2	general transcription factor IIIC, polypeptide 2, beta	1.96004	0.253936	0.129557	1.19246	3.54131
1430587_at	71169	4933425L03Rik	RIKEN cDNA 4933425L03 gene	1.95953	0.305432	0.15587	1.23579	3.54131
1446607_at	17761	Mtap7	microtubule-associated protein 7	1.95938	0.403798	0.206085	1.32299	3.54131
1435115_at	384061	Fndc5	fibronectin type III domain containing 5	1.95858	0.337206	0.172168	1.26331	3.54131
1448547_at	192678	Rassf3	Ras association (RalGDS/AF-6) domain family member 3	1.9581	0.325713	0.166341	1.25328	3.54131
1418525_at	18536	Pcm1	pericentriolar material 1	1.95807	0.347403	0.177421	1.27227	3.54131
1437917_at	96893	D530037H12Rik	RIKEN cDNA D530037H12 gene	1.95764	0.642811	0.328361	1.56137	3.54131
1457232_at	213311	Fbxl21	F-box and leucine-rich repeat protein 21	1.95715	0.283505	0.144856	1.21715	3.54131
1441974_at	12326	Camk4	calcium/calmodulin-dependent protein kinase IV	1.95616	0.291222	0.148875	1.22368	3.54131
1455727_at	22184	Zrsr2	zinc finger (CCCH type), RNA binding motif and serine/arginine rich 2	1.95529	0.217269	0.111118	1.16253	3.54131
1444241_at	100044766	LOC100044766	similar to WW domain-containing adapter protein with coiled-coil	1.95518	0.229871	0.11757	1.17273	3.54131
1439967_at	76611	1700071A11Rik	RIKEN cDNA 1700071A11 gene	1.95471	0.282402	0.144472	1.21622	3.54131
1460600_at	245350	AA414768	expressed sequence AA414768	1.95396	0.278106	0.142329	1.2126	3.54131
1437668_at	252837	Ccrl1	chemokine (C-C motif) receptor-like 1	1.95364	0.335874	0.171922	1.26214	3.54131
1445546_at	106267	AI844685	expressed sequence AI844685	1.95286	0.375701	0.192385	1.29747	3.54131
1460284_at	56384	Letm1	leucine zipper-EF-hand containing transmembrane protein 1	1.95278	0.334301	0.171193	1.26077	3.54131
1449439_at	93691	Klf7	Kruppel-like factor 7 (ubiquitous)	1.95044	0.275623	0.141313	1.21052	3.54131
1431642_at	26908	Eif2s3y	eukaryotic translation initiation factor 2, subunit 3, structural gene Y-linked	1.95015	0.551935	0.283022	1.46605	3.54131
1457732_at	NA	NA	NA	1.94976	0.464336	0.23815	1.37968	3.54131
1435976_at	99980	AA408865	expressed sequence AA408865	1.94938	0.186067	0.0954493	1.13766	3.54131
1425927_a_at	107503	Atf5	activating transcription factor 5	1.94934	0.354104	0.181653	1.27819	3.54131
1416831_at	18010	Neu1	neuraminidase 1	1.94857	0.240936	0.123648	1.18176	3.54131
1433258_at	77919	A330102K18Rik	RIKEN cDNA A330102K18 gene	1.94797	0.257183	0.132026	1.19514	3.54131
1434267_at	18004	Nek1	NIMA (never in mitosis gene a)-related expressed kinase 1	1.94652	0.247235	0.127014	1.18693	3.54131
1453402_at	76883	6430500C12Rik	RIKEN cDNA 6430500C12 gene	1.946	0.371844	0.191081	1.294	3.54131
1442403_at	414095	B130034C11Rik	RIKEN cDNA B130034C11 gene	1.94576	0.367833	0.189043	1.29041	3.54131
1426238_at	12153	Bmp1	bone morphogenetic protein 1	1.9454	0.252761	0.129927	1.19148	3.54131
1416590_a_at	19376	Rab34	RAB34, member of RAS oncogene family	1.94387	0.270253	0.139028	1.20602	3.54131
1438992_x_at	11911	Atf4	activating transcription factor 4	1.94386	0.323898	0.166626	1.25171	3.54131
1438736_at	331401	Thoc2	THO complex 2	1.94338	0.272608	0.140275	1.20799	3.54131
1435092_at	11861	Arl4a	ADP-ribosylation factor-like 4A	1.94299	0.307087	0.158048	1.23721	3.54131
1435245_at	216456	Gls2	glutaminase 2 (liver, mitochondrial)	1.94261	0.235207	0.121078	1.17707	3.54131
1438065_at	225283	Rprd1a	regulation of nuclear pre-mRNA domain containing 1A	1.94256	0.573374	0.295164	1.488	3.54131
1424610_at	227682	Trub2	TruB pseudouridine (psi) synthase homolog 2 (E. coli)	1.94241	0.28615	0.147317	1.21938	3.54131
1451639_at	12611	Cebpg	CCAAT/enhancer binding protein (C/EBP), gamma	1.94198	0.331639	0.170774	1.25844	3.54131
1434399_at	207839	Galnt6	UDP-N-acetyl-alpha-D-galactosamine:polypeptide N-acetylgalactosaminyltransferase 6	1.94188	0.392555	0.202152	1.31272	3.54131
1437334_x_at	74108	Parn	poly(A)-specific ribonuclease (deadenylation nuclease)	1.93962	0.315323	0.162569	1.24429	3.54131
1448656_at	12297	Cacnb3	calcium channel, voltage-dependent, beta 3 subunit	1.93874	0.243647	0.125673	1.18398	3.54131
1454753_at	108657	Rnpepl1	arginyl aminopeptidase (aminopeptidase B)-like 1	1.93738	0.266443	0.137528	1.20284	3.54131
1428202_at	66294	1810037C20Rik	RIKEN cDNA 1810037C20 gene	1.93733	0.267371	0.13801	1.20361	3.54131
1435708_at	NA	NA	NA	1.93721	0.286193	0.147735	1.21942	3.54131
1430418_at	66146	Tmem57	transmembrane protein 57	1.93553	0.336659	0.173936	1.26283	3.74809
1434107_at	263876	Spata2	spermatogenesis associated 2	1.9355	0.282805	0.146115	1.21656	3.74809
1442645_at	320707	Atp2b3	ATPase, Ca++ transporting, plasma membrane 3	1.93493	0.315662	0.163139	1.24458	3.74809
1437861_s_at	18754	Prkce	protein kinase C, epsilon	1.93441	0.265788	0.1374	1.20229	3.74809
1460121_at	399612	9630010G10Rik	RIKEN cDNA 9630010G10 gene	1.93382	0.452516	0.234001	1.36843	3.74809
1424510_at	229228	Nudt6	nudix (nucleoside diphosphate linked moiety X)-type motif 6	1.9337	0.408557	0.211282	1.32736	3.74809
1424902_at	72324	Plxdc1	plexin domain containing 1	1.93341	0.241702	0.125013	1.18239	3.74809
1442747_at	NA	NA	NA	1.93244	0.339146	0.175502	1.26501	3.74809
1430375_a_at	20301	Ccl27	chemokine (C-C motif) ligand 27	1.93151	0.241801	0.125188	1.18247	3.74809
1419978_s_at	52666	D10Ertd610e	DNA segment, Chr 10, ERATO Doi 610, expressed	1.93126	0.213101	0.110343	1.15918	3.74809
1434414_at	239554	Foxred2	FAD-dependent oxidoreductase domain containing 2	1.93107	0.318238	0.164799	1.24681	3.74809
1417480_at	71538	Fbxo9	f-box protein 9	1.93092	0.246887	0.12786	1.18664	3.74809
1449961_at	19894	Rph3a	rabphilin 3A	1.92996	0.639902	0.331562	1.55822	3.74809
1419093_at	56720	Tdo2	tryptophan 2,3-dioxygenase	1.92991	0.483809	0.25069	1.39843	3.74809
1444208_at	NA	NA	NA	1.92929	0.343748	0.178174	1.26905	3.74809
1452885_at	72193	Sfrs2ip	splicing factor, arginine/serine-rich 2, interacting protein	1.92829	0.34817	0.180559	1.27294	3.74809
1427742_a_at	23849	Klf6	Kruppel-like factor 6	1.92738	0.494242	0.256433	1.40858	3.74809
1416832_at	67547	Slc39a8	solute carrier family 39 (metal ion transporter), member 8	1.9266	0.375071	0.19468	1.2969	3.74809
1440270_at	14167	Fgf12	fibroblast growth factor 12	1.92548	0.249179	0.129411	1.18853	3.74809
1418171_at	66684	Tceal8	transcription elongation factor A (SII)-like 8	1.92473	0.248582	0.129152	1.18804	3.74809
1459679_s_at	17912	Myo1b	myosin IB	1.92469	0.297419	0.154528	1.22894	3.74809
1435468_at	97440	B3gnt9	UDP-GlcNAc:betaGal beta-1,3-N-acetylglucosaminyltransferase 9	1.92465	0.319087	0.16579	1.24754	3.74809
1443105_at	NA	NA	NA	1.92464	0.256022	0.133024	1.19418	3.74809
1431751_a_at	77015	Mpped2	metallophosphoesterase domain containing 2	1.9236	0.351413	0.182685	1.27581	3.74809
1448007_at	407823	Baz2b	bromodomain adjacent to zinc finger domain, 2B	1.92352	0.28642	0.148904	1.21961	3.74809
1452000_s_at	20226	Sars	seryl-aminoacyl-tRNA synthetase	1.92325	0.274296	0.142621	1.2094	3.74809
1447039_at	NA	NA	NA	1.9229	0.263924	0.137253	1.20074	3.74809
1450839_at	27528	D0H4S114	DNA segment, human D4S114	1.9224	0.30911	0.160794	1.23894	3.74809
1433757_a_at	64652	Nisch	nischarin	1.92214	0.426278	0.221772	1.34376	3.74809
1436222_at	14455	Gas5	growth arrest specific 5	1.92138	0.419601	0.218385	1.33756	3.74809
1442305_at	56055	Gtpbp2	GTP binding protein 2	1.92035	0.242024	0.126031	1.18265	3.74809
1430062_at	214305	Hhipl1	hedgehog interacting protein-like 1	1.92026	0.24805	0.129175	1.1876	3.74809
1441515_at	NA	NA	NA	1.92005	0.32383	0.168657	1.25165	3.74809
1451475_at	67784	Plxnd1	plexin D1	1.91991	0.357776	0.18635	1.28145	3.74809
1440055_at	NA	NA	NA	1.91978	0.244657	0.12744	1.18481	3.74809
1439834_at	68234	2400009B08Rik	RIKEN cDNA 2400009B08 gene	1.91948	0.336503	0.175309	1.26269	3.74809
1455123_at	240690	St18	suppression of tumorigenicity 18	1.91939	0.3936	0.205065	1.31367	3.74809
1449578_at	114741	Supt16h	suppressor of Ty 16 homolog (S. cerevisiae)	1.91859	0.413158	0.215345	1.3316	3.74809
1452856_at	233490	Crebzf	CREB/ATF bZIP transcription factor	1.91829	0.182451	0.0951114	1.13481	3.74809
1418406_at	18584	Pde8a	phosphodiesterase 8A	1.91799	0.297692	0.15521	1.22918	3.74809
1424904_at	219189	1300010F03Rik	RIKEN cDNA 1300010F03 gene	1.91798	0.230778	0.120323	1.17347	3.74809
1441224_at	13497	Drp2	dystrophin related protein 2	1.91764	0.22823	0.119016	1.1714	3.74809
1424692_at	67217	2810055F11Rik	RIKEN cDNA 2810055F11 gene	1.91711	0.301905	0.157479	1.23277	3.74809
1438911_at	235072	Sept7	septin 7	1.91661	0.269119	0.140414	1.20507	3.74809
AFFX-BioC-3_at	NA	NA	NA	1.91661	0.194958	0.101721	1.14469	3.74809
1419817_s_at	52231	Ankzf1	ankyrin repeat and zinc finger domain containing 1	1.9166	0.225161	0.11748	1.16891	3.74809
1438802_at	108655	Foxp1	forkhead box P1	1.91659	0.497078	0.259355	1.41135	3.74809
1429464_at	108079	Prkaa2	protein kinase, AMP-activated, alpha 2 catalytic subunit	1.91651	0.295102	0.153979	1.22697	3.74809
1457298_at	NA	NA	NA	1.91626	0.379216	0.197893	1.30063	3.74809
1435984_at	22700	Zfp40	zinc finger protein 40	1.91609	0.475244	0.248028	1.39015	3.74809
1453068_at	110593	Prdm2	PR domain containing 2, with ZNF domain	1.9149	0.293661	0.153356	1.22575	3.74809
1437920_at	13839	Epha5	Eph receptor A5	1.91451	0.365477	0.190898	1.28831	3.74809
1453081_at	69755	2410022M11Rik	RIKEN cDNA 2410022M11 gene	1.91447	0.258486	0.135017	1.19622	3.74809
1417169_at	53376	Usp2	ubiquitin specific peptidase 2	1.91377	0.21454	0.112104	1.16033	3.74809
1448020_at	109905	Rap1a	RAS-related protein-1a	1.9137	0.247011	0.129075	1.18675	3.74809
1452360_a_at	214899	Jarid1a	jumonji, AT rich interactive domain 1A (Rbp2 like)	1.91334	0.388743	0.203176	1.30925	3.74809
1422768_at	56403	Syncrip	synaptotagmin binding, cytoplasmic RNA interacting protein	1.91292	0.302761	0.158272	1.2335	3.74809
1443327_at	210108	D130043K22Rik	RIKEN cDNA D130043K22 gene	1.91266	0.238421	0.124654	1.1797	3.74809
1439901_at	NA	NA	NA	1.91151	0.325748	0.170415	1.25331	3.74809
1457293_at	75580	Zbtb4	zinc finger and BTB domain containing 4	1.91147	0.336073	0.175819	1.26232	3.74809
1452812_at	330814	Lphn1	latrophilin 1	1.91087	0.257353	0.134679	1.19528	3.74809
1441055_at	242481	Palm2	paralemmin 2	1.91063	0.206409	0.108032	1.15381	3.8768
1423674_at	230484	Usp1	ubiquitin specific peptdiase 1	1.91063	0.222435	0.11642	1.1667	3.8768
1435105_at	68846	Rnf208	ring finger protein 208	1.91026	0.373803	0.195682	1.29576	3.8768
1421164_a_at	16801	Arhgef1	Rho guanine nucleotide exchange factor (GEF) 1	1.91004	0.265925	0.139225	1.20241	3.8768
1450049_a_at	15260	Hira	histone cell cycle regulation defective homolog A (S. cerevisiae)	1.90969	0.373367	0.195512	1.29537	3.8768
1444488_at	NA	NA	NA	1.9096	0.415252	0.217455	1.33353	3.8768
1437043_a_at	73711	1110012M11Rik	RIKEN cDNA 1110012M11 gene	1.90873	0.243334	0.127484	1.18372	3.8768
1426738_at	104418	Dgkz	diacylglycerol kinase zeta	1.90785	0.252823	0.132517	1.19154	3.8768
1430290_at	100042335	ENSMUSG00000067058	predicted gene, ENSMUSG00000067058	1.90743	0.282442	0.148075	1.21625	3.8768
1438007_at	268354	AI851790	expressed sequence AI851790	1.90734	0.233353	0.122344	1.17556	3.8768
1429414_at	71007	D7Ertd443e	DNA segment, Chr 7, ERATO Doi 443, expressed	1.90658	0.382333	0.200533	1.30345	3.8768
1452366_at	234356	Csgalnact1	chondroitin sulfate N-acetylgalactosaminyltransferase 1	1.9064	0.24968	0.130969	1.18894	3.8768
1440770_at	12043	Bcl2	B-cell leukemia/lymphoma 2	1.90632	0.312828	0.164101	1.24214	3.8768
1442437_at	NA	NA	NA	1.90589	0.516828	0.271174	1.43081	3.8768
1459619_at	13822	Epb4.1l2	erythrocyte protein band 4.1-like 2	1.90522	0.281012	0.147496	1.21505	3.8768
1434309_at	110606	Fntb	farnesyltransferase, CAAX box, beta	1.90454	0.278452	0.146205	1.21289	3.8768
1452359_at	100532	Rell1	RELT-like 1	1.90381	0.329274	0.172955	1.25638	3.8768
1436167_at	435684	Shf	Src homology 2 domain containing F	1.90366	0.237998	0.125022	1.17935	3.8768
1427003_at	26931	Ppp2r5c	protein phosphatase 2, regulatory subunit B (B56), gamma isoform	1.90295	0.23321	0.122552	1.17545	3.8768
1417639_at	30805	Slc22a4	solute carrier family 22 (organic cation transporter), member 4	1.90268	0.34574	0.181712	1.2708	3.8768
1437679_a_at	69367	Glrx2	glutaredoxin 2 (thioltransferase)	1.90171	0.270095	0.142028	1.20589	3.8768
1416318_at	66222	Serpinb1a	serine (or cysteine) peptidase inhibitor, clade B, member 1a	1.90055	0.267843	0.140929	1.20401	3.8768
1460150_at	NA	NA	NA	1.90041	0.291262	0.153263	1.22371	3.8768
1424316_at	67283	Slc25a19	solute carrier family 25 (mitochondrial thiamine pyrophosphate carrier), member 19	1.9003	0.246171	0.129544	1.18606	3.8768
1443625_at	70999	Nat11	N-acetyltransferase 11	1.89997	0.42425	0.223292	1.34187	3.8768
AFFX-BioB-5_at	NA	NA	NA	1.8998	0.207037	0.108978	1.15431	3.8768
1447178_at	NA	NA	NA	1.89963	0.284561	0.149798	1.21804	3.8768
1428765_at	17263	Meg3	maternally expressed 3	1.89895	0.402757	0.212095	1.32203	3.8768
1425141_at	212442	Lactb2	lactamase, beta 2	1.8989	0.264887	0.139495	1.20154	3.8768
1459531_at	NA	NA	NA	1.89874	0.264191	0.13914	1.20096	3.8768
1442562_at	622675	Zfp827	zinc finger protein 827	1.89813	0.307893	0.162208	1.2379	3.8768
1434804_at	75914	Exoc6b	exocyst complex component 6B	1.89788	0.256813	0.135315	1.19484	3.8768
1433609_s_at	20931	Surf2	surfeit gene 2	1.89779	0.260622	0.137329	1.19799	3.8768
1453830_at	13626	Eed	embryonic ectoderm development	1.89709	0.353553	0.186366	1.2777	3.8768
1434208_at	108937	Rnf169	ring finger protein 169	1.89702	0.328986	0.173423	1.25613	3.8768
1425774_at	68955	1500001A10Rik	RIKEN cDNA 1500001A10 gene	1.89677	0.24954	0.13156	1.18883	3.8768
1433593_at	383295	Ypel5	yippee-like 5 (Drosophila)	1.89647	0.255753	0.134858	1.19396	3.8768
1423065_at	13435	Dnmt3a	DNA methyltransferase 3A	1.89619	0.334192	0.176244	1.26067	3.8768
1437107_at	270192	Rab6b	RAB6B, member RAS oncogene family	1.89585	0.537674	0.283605	1.45163	3.8768
1451506_at	17260	Mef2c	myocyte enhancer factor 2C	1.89575	0.281589	0.148536	1.21553	3.8768
1436343_at	107932	Chd4	chromodomain helicase DNA binding protein 4	1.89565	0.393387	0.207521	1.31347	3.8768
1428173_at	72205	Eml2	echinoderm microtubule associated protein like 2	1.89491	0.353632	0.186622	1.27777	3.8768
1439832_at	NA	NA	NA	1.89467	0.252889	0.133474	1.19159	3.8768
1435186_s_at	71710	Lrrcc1	leucine rich repeat and coiled-coil domain containing 1	1.89457	0.364704	0.1925	1.28762	3.8768
1456091_at	215474	Sec22c	SEC22 vesicle trafficking protein homolog C (S. cerevisiae)	1.89453	0.323521	0.170766	1.25138	3.8768
1433907_at	208076	Pknox2	Pbx/knotted 1 homeobox 2	1.89452	0.272734	0.14396	1.20809	3.8768
1429796_at	545156	Kalrn	kalirin, RhoGEF kinase	1.89444	0.294406	0.155406	1.22638	3.8768
1440905_at	23908	Hs2st1	heparan sulfate 2-O-sulfotransferase 1	1.89414	0.295387	0.155948	1.22721	3.8768
1456874_at	399558	Flrt2	fibronectin leucine rich transmembrane protein 2	1.89357	0.497542	0.262754	1.41181	3.8768
1430295_at	14674	Gna13	guanine nucleotide binding protein, alpha 13	1.89338	0.275935	0.145737	1.21078	3.8768
1456277_at	320374	7530414M10Rik	RIKEN cDNA 7530414M10 gene	1.89296	0.395599	0.208984	1.31549	3.8768
1443896_at	72238	Tbc1d5	TBC1 domain family, member 5	1.89221	0.237828	0.125688	1.17922	3.8768
1434683_at	NA	NA	NA	1.8922	0.391878	0.207102	1.3121	3.8768
1433528_at	235459	Gtf2a2	general transcription factor II A, 2	1.89197	0.250711	0.132513	1.18979	3.8768
1450100_a_at	56070	Tcerg1	transcription elongation regulator 1 (CA150)	1.89144	0.489045	0.258557	1.40352	3.8768
1433936_at	68332	0610010E21Rik	RIKEN cDNA 0610010E21 gene	1.89078	0.32702	0.172956	1.25442	3.8768
1440001_at	75745	Rian	RNA imprinted and accumulated in nucleus	1.89022	0.382275	0.202239	1.3034	3.8768
1447588_x_at	NA	NA	NA	1.89017	0.316556	0.167475	1.24535	3.8768
1450308_a_at	24127	Xrn1	5'-3' exoribonuclease 1	1.89003	0.338082	0.178877	1.26408	3.8768
1417303_at	192156	Mvd	mevalonate (diphospho) decarboxylase	1.88965	0.327006	0.173051	1.25441	3.8768
1455518_at	NA	NA	NA	1.88964	0.324168	0.17155	1.25194	3.8768
1457150_at	106201	AI428301	expressed sequence AI428301	1.88883	0.32784	0.173568	1.25513	3.8768
1425201_a_at	68180	Hyi	hydroxypyruvate isomerase homolog (E. coli)	1.88875	0.304145	0.16103	1.23469	3.8768
1455422_x_at	18952	Sept4	septin 4	1.88817	0.327396	0.173393	1.25475	3.8768
1435551_at	225288	Fhod3	formin homology 2 domain containing 3	1.88738	0.2482	0.131505	1.18772	3.8768
1450988_at	14160	Lgr5	leucine rich repeat containing G protein coupled receptor 5	1.88675	0.42023	0.222727	1.33814	3.8768
1428568_at	68127	B230217C12Rik	RIKEN cDNA B230217C12 gene	1.88596	0.225365	0.119496	1.16907	3.8768
1447209_at	NA	NA	NA	1.88512	0.218024	0.115655	1.16314	3.8768
1436602_x_at	12287	Cacna1b	calcium channel, voltage-dependent, N type, alpha 1B subunit	1.8849	0.306021	0.162354	1.23629	4.04404
1426493_a_at	16581	Kifc2	kinesin family member C2	1.88401	0.22274	0.118227	1.16695	4.04404
1417582_s_at	56749	Dhodh	dihydroorotate dehydrogenase	1.88349	0.323656	0.171838	1.2515	4.04404
1424182_at	110446	Acat1	acetyl-Coenzyme A acetyltransferase 1	1.88347	0.264467	0.140415	1.20119	4.04404
1456053_at	NA	NA	NA	1.88316	0.262056	0.139158	1.19919	4.04404
1442886_at	NA	NA	NA	1.88294	0.413798	0.219762	1.33219	4.04404
1429772_at	18845	Plxna2	plexin A2	1.88196	0.344801	0.183214	1.26998	4.04404
1441141_at	232566	Amn1	antagonist of mitotic exit network 1 homolog (S. cerevisiae)	1.88174	0.326848	0.173695	1.25427	4.04404
1444139_at	73284	Ddit4l	DNA-damage-inducible transcript 4-like	1.88061	0.489611	0.260347	1.40407	4.04404
1460159_at	320713	Mysm1	myb-like, SWIRM and MPN domains 1	1.88038	0.358575	0.190692	1.28216	4.04404
1451257_at	216739	Acsl6	acyl-CoA synthetase long-chain family member 6	1.88011	0.271669	0.144497	1.2072	4.04404
1436084_at	170729	Scrt1	scratch homolog 1, zinc finger protein (Drosophila)	1.87997	0.231816	0.123309	1.17431	4.04404
1453387_at	78782	4833432E10Rik	RIKEN cDNA 4833432E10 gene	1.87981	0.48356	0.257239	1.39819	4.04404
1437717_x_at	381598	6820431F20Rik	RIKEN cDNA 6820431F20 gene	1.87957	0.378015	0.201118	1.29955	4.04404
1456120_at	70354	3110001I20Rik	RIKEN cDNA 3110001I20 gene	1.87893	0.441888	0.235181	1.35838	4.04404
1429360_at	16599	Klf3	Kruppel-like factor 3 (basic)	1.87822	0.260502	0.138696	1.19789	4.04404
1446670_at	NA	NA	NA	1.87763	0.385323	0.205218	1.30615	4.04404
1448803_at	54214	Golga4	golgi autoantigen, golgin subfamily a, 4	1.87739	0.324025	0.172594	1.25182	4.04404
1444835_at	216976	BC030499	cDNA sequence BC030499	1.87699	0.287492	0.153167	1.22052	4.04404
1435695_a_at	68252	A030007L17Rik	RIKEN cDNA A030007L17 gene	1.87678	0.195464	0.104149	1.14509	4.04404
1417214_at	80718	Rab27b	RAB27b, member RAS oncogene family	1.87628	0.310683	0.165585	1.24029	4.04404
1455878_at	70036	2700023E23Rik	RIKEN cDNA 2700023E23 gene	1.87593	0.330666	0.176268	1.25759	4.04404
1439715_at	72085	Osgepl1	O-sialoglycoprotein endopeptidase-like 1	1.87289	0.39692	0.211929	1.31669	4.04404
1427286_at	52897	D11Bwg0517e	DNA segment, Chr 11, Brigham & Women's Genetics 0517 expressed	1.87177	0.307803	0.164445	1.23782	4.04404
1424886_at	19266	Ptprd	protein tyrosine phosphatase, receptor type, D	1.87166	0.216356	0.115596	1.1618	4.04404
1460004_x_at	58244	Stx6	syntaxin 6	1.87091	0.24459	0.130733	1.18476	4.04404
1424553_at	74770	Hhatl	hedgehog acyltransferase-like	1.87026	0.334469	0.178836	1.26091	4.04404
1428454_at	192197	Bcas3	breast carcinoma amplified sequence 3	1.8687	0.206426	0.110465	1.15383	4.04404
1436117_at	231570	A830010M20Rik	RIKEN cDNA A830010M20 gene	1.86807	0.238416	0.127627	1.1797	4.04404
1451914_a_at	11519	Add2	adducin 2 (beta)	1.8677	0.425553	0.227848	1.34309	4.04404
1434504_at	231125	Zfyve28	zinc finger, FYVE domain containing 28	1.86754	0.30031	0.160805	1.23141	4.04404
1455270_at	11488	Adam11	a disintegrin and metallopeptidase domain 11	1.86653	0.209662	0.112327	1.15642	4.04404
1450652_at	13038	Ctsk	cathepsin K	1.86578	0.19968	0.107022	1.14844	4.04404
1454628_at	320678	A930037G23Rik	RIKEN cDNA A930037G23 gene	1.86409	0.239408	0.128432	1.18051	4.21601
1426756_at	108148	Galnt2	UDP-N-acetyl-alpha-D-galactosamine:polypeptide N-acetylgalactosaminyltransferase 2	1.86408	0.265467	0.142412	1.20202	4.21601
1444973_at	NA	NA	NA	1.86378	0.455604	0.244452	1.37136	4.21601
1453103_at	226251	Ablim1	actin-binding LIM protein 1	1.86322	0.345175	0.185257	1.27031	4.21601
1432352_at	67974	Ccny	cyclin Y	1.86313	0.470857	0.252724	1.38593	4.21601
1427059_at	223693	Tmem184b	transmembrane protein 184b	1.86311	0.251966	0.13524	1.19083	4.21601
1456767_at	233067	Lrfn3	leucine rich repeat and fibronectin type III domain containing 3	1.86307	0.254969	0.136854	1.19331	4.21601
1441340_at	216543	Cep68	centrosomal protein 68	1.86258	0.285215	0.153128	1.21859	4.21601
1440450_at	15482	Hspa1l	heat shock protein 1-like	1.86246	0.422643	0.226928	1.34038	4.21601
1445695_at	NA	NA	NA	1.86159	0.363545	0.195287	1.28658	4.21601
1437221_at	382985	Rrm2b	ribonucleotide reductase M2 B (TP53 inducible)	1.8615	0.400363	0.215076	1.31984	4.21601
1439986_at	320127	Dgki	diacylglycerol kinase, iota	1.8612	0.294556	0.158261	1.22651	4.21601
1436263_at	17433	Mobp	myelin-associated oligodendrocytic basic protein	1.86118	0.562411	0.30218	1.47674	4.21601
1441284_at	NA	NA	NA	1.86082	0.49096	0.263841	1.40538	4.21601
1427304_at	228545	Vps18	vacuolar protein sorting 18 (yeast)	1.86071	0.226331	0.121637	1.16986	4.21601
1443592_at	98819	AA617406	expressed sequence AA617406	1.85993	0.315618	0.169693	1.24455	4.21601
1425139_at	230784	Sesn2	sestrin 2	1.85986	0.287093	0.154363	1.22018	4.21601
1424732_s_at	73067	Tmem192	transmembrane protein 192	1.85969	0.231308	0.12438	1.1739	4.21601
1433203_at	77069	6030400A10Rik	RIKEN cDNA 6030400A10 gene	1.85793	0.396126	0.213208	1.31597	4.21601
1436610_at	106585	Ankrd12	ankyrin repeat domain 12	1.8572	0.280173	0.150858	1.21434	4.21601
1447483_s_at	72091	Snhg7	small nucleolar RNA host gene (non-protein coding) 7	1.85695	0.415151	0.223566	1.33344	4.21601
1426403_at	226977	Actr1b	ARP1 actin-related protein 1 homolog B, centractin beta (yeast)	1.85662	0.246015	0.132507	1.18593	4.21601
1438404_at	108089	Rnf144a	ring finger protein 144A	1.8564	0.295043	0.158933	1.22692	4.21601
1430436_at	77574	3321401G04Rik	RIKEN cDNA 3321401G04 gene	1.85572	0.419317	0.225959	1.33729	4.21601
1437110_at	67246	2810474O19Rik	RIKEN cDNA 2810474O19 gene	1.85545	0.362084	0.195147	1.28528	4.21601
1457275_at	233335	Dmn	desmuslin	1.85542	0.433395	0.233583	1.35041	4.21601
1435087_at	230761	Zfp362	zinc finger protein 362	1.85531	0.246541	0.132885	1.18636	4.21601
1457292_at	75316	Josd3	Josephin domain containing 3	1.85493	0.423002	0.228042	1.34071	4.21601
1429688_at	272322	Arntl2	aryl hydrocarbon receptor nuclear translocator-like 2	1.85359	0.34869	0.188116	1.2734	4.21601
1447808_s_at	57738	Slc15a2	solute carrier family 15 (H+/peptide transporter), member 2	1.85332	0.235077	0.126841	1.17697	4.21601
1423803_s_at	68077	Gltscr2	glioma tumor suppressor candidate region gene 2	1.85328	0.222689	0.120159	1.16691	4.21601
1453354_at	227197	Ndufs1	NADH dehydrogenase (ubiquinone) Fe-S protein 1	1.85207	0.441169	0.238203	1.3577	4.21601
1454648_s_at	28109	D10Wsu102e	DNA segment, Chr 10, Wayne State University 102, expressed	1.85195	0.265534	0.143381	1.20208	4.21601
1418908_at	18484	Pam	peptidylglycine alpha-amidating monooxygenase	1.85169	0.390464	0.210869	1.31082	4.21601
1442325_at	224617	Tbc1d24	TBC1 domain family, member 24	1.85133	0.238709	0.128939	1.17994	4.21601
1451583_a_at	216829	BC025076	cDNA sequence BC025076	1.85064	0.365921	0.197727	1.2887	4.21601
1452295_at	65112	Pmepa1	prostate transmembrane protein, androgen induced 1	1.84994	0.22031	0.119091	1.16498	4.21601
1439272_at	209707	Lcorl	ligand dependent nuclear receptor corepressor-like	1.84959	0.219898	0.11889	1.16465	4.21601
1447448_s_at	23849	Klf6	Kruppel-like factor 6	1.84807	0.327564	0.177246	1.25489	4.21601
1456138_at	320343	Lypd6	LY6/PLAUR domain containing 6	1.84778	0.273057	0.147775	1.20836	4.21601
1418078_at	19192	Psme3	proteaseome (prosome, macropain) 28 subunit, 3	1.84709	0.274749	0.148746	1.20978	4.21601
1455636_at	268890	Lsamp	limbic system-associated membrane protein	1.84705	0.232878	0.126081	1.17518	4.21601
1448474_at	59125	Nek7	NIMA (never in mitosis gene a)-related expressed kinase 7	1.84592	0.230855	0.125063	1.17353	4.28205
1419253_at	17768	Mthfd2	methylenetetrahydrofolate dehydrogenase (NAD+ dependent), methenyltetrahydrofolate cyclohydrolase	1.84502	0.377182	0.204433	1.2988	4.28205
1442849_at	16971	Lrp1	low density lipoprotein receptor-related protein 1	1.84477	0.507578	0.275144	1.42166	4.28205
1424369_at	228769	Psmf1	proteasome (prosome, macropain) inhibitor subunit 1	1.84445	0.292917	0.15881	1.22511	4.28205
1439767_at	244310	Dlgap2	discs, large (Drosophila) homolog-associated protein 2	1.84392	0.359726	0.195088	1.28318	4.28205
1422909_at	67241	Smc6	structural maintenance of chromosomes 6	1.84353	0.362829	0.196812	1.28594	4.28205
1433669_at	56399	Akap8	A kinase (PRKA) anchor protein 8	1.84344	0.275877	0.149653	1.21073	4.28205
1439380_x_at	17263	Meg3	maternally expressed 3	1.84322	0.340455	0.184707	1.26616	4.28205
1440090_at	104750	AI035719	expressed sequence AI035719	1.84219	0.339607	0.184349	1.26541	4.28205
1421025_at	55979	Agpat1	1-acylglycerol-3-phosphate O-acyltransferase 1 (lysophosphatidic acid acyltransferase, alpha)	1.84089	0.216007	0.117338	1.16151	4.28205
1423305_at	56219	Extl1	exostoses (multiple)-like 1	1.84013	0.301859	0.164042	1.23273	4.28205
1432415_at	67295	Rab3c	RAB3C, member RAS oncogene family	1.83999	0.346445	0.188286	1.27142	4.28205
1446190_at	13175	Dclk1	doublecortin-like kinase 1	1.83974	0.465385	0.252962	1.38069	4.28205
1441949_x_at	106957	Slc39a6	solute carrier family 39 (metal ion transporter), member 6	1.83946	0.373127	0.202847	1.29516	4.28205
1450916_at	29819	Stau2	staufen (RNA binding protein) homolog 2 (Drosophila)	1.83934	0.257712	0.140111	1.19558	4.28205
1437197_at	234214	Sorbs2	sorbin and SH3 domain containing 2	1.83886	0.260359	0.141587	1.19778	4.28205
1424497_at	68742	Tmem219	transmembrane protein 219	1.83812	0.291606	0.158643	1.224	4.28205
1451599_at	230784	Sesn2	sestrin 2	1.8376	0.270728	0.147327	1.20642	4.28205
1421402_at	116871	Mta3	metastasis associated 3	1.83759	0.245537	0.133619	1.18553	4.28205
1436241_s_at	15260	Hira	histone cell cycle regulation defective homolog A (S. cerevisiae)	1.8374	0.313133	0.170422	1.2424	4.28205
1433789_at	399101	Snhg3	small nucleolar RNA host gene (non-protein coding) 3	1.83556	0.243296	0.132546	1.18369	4.28205
1449355_a_at	13859	Eps15l1	epidermal growth factor receptor pathway substrate 15-like 1	1.83542	0.269922	0.147063	1.20574	4.28205
1449019_at	11640	Akap1	A kinase (PRKA) anchor protein 1	1.83541	0.264368	0.144038	1.20111	4.28205
1456906_at	NA	NA	NA	1.8354	0.357549	0.194807	1.28125	4.28205
1435679_at	71648	Optn	optineurin	1.83533	0.333389	0.181651	1.25997	4.28205
1434046_at	433470	AA467197	expressed sequence AA467197	1.83503	0.391188	0.213178	1.31147	4.28205
1423622_a_at	56706	Ccnl1	cyclin L1	1.83457	0.270462	0.147426	1.20619	4.28205
1416840_at	68041	Mid1ip1	Mid1 interacting protein 1 (gastrulation specific G12-like (zebrafish))	1.83395	0.227634	0.124122	1.17091	4.28205
1455392_at	320111	Prr18	proline rich region 18	1.83367	0.385532	0.210251	1.30634	4.28205
1448352_at	269593	Luzp1	leucine zipper protein 1	1.83349	0.424759	0.231667	1.34235	4.28205
1456984_at	100047360	LOC100047360	similar to sex comb on midleg-like 2 (Drosophila)	1.83295	0.273383	0.14915	1.20864	4.28205
1442659_at	211712	Pcdh9	protocadherin 9	1.83275	0.326166	0.177965	1.25368	4.28205
1449590_a_at	17532	Mras	muscle and microspikes RAS	1.83269	0.197805	0.107932	1.14695	4.28205
1455267_at	26381	Esrrg	estrogen-related receptor gamma	1.83258	0.265717	0.144996	1.20223	4.28205
1424386_at	225362	Reep2	receptor accessory protein 2	1.83247	0.298464	0.162876	1.22983	4.28205
1418015_at	80913	Pum2	pumilio 2 (Drosophila)	1.83186	0.482871	0.263596	1.39752	4.28205
1438455_at	241989	Pabpc4l	poly(A) binding protein, cytoplasmic 4-like	1.83171	0.319501	0.174427	1.2479	4.28205
1453093_at	74563	Rasgef1c	RasGEF domain family, member 1C	1.83074	0.215639	0.117788	1.16122	4.28205
1416016_at	16912	Psmb9	proteasome (prosome, macropain) subunit, beta type 9 (large multifunctional peptidase 2)	1.83025	0.240478	0.131391	1.18138	4.28205
1438809_at	11949	Atp5c1	ATP synthase, H+ transporting, mitochondrial F1 complex, gamma polypeptide 1	1.83007	0.339287	0.185395	1.26513	4.28205
1417416_at	16485	Kcna1	potassium voltage-gated channel, shaker-related subfamily, member 1	1.82938	0.310244	0.169589	1.23992	4.28205
1420609_at	57438	March7	membrane-associated ring finger (C3HC4) 7	1.82891	0.2153	0.117721	1.16095	4.28205
1417551_at	12752	Cln3	ceroid lipofuscinosis, neuronal 3, juvenile (Batten, Spielmeyer-Vogt disease)	1.82883	0.285214	0.155954	1.21859	4.28205
1425142_a_at	11991	Hnrnpd	heterogeneous nuclear ribonucleoprotein D	1.82843	0.261521	0.14303	1.19874	4.28205
1437210_a_at	14312	Brd2	bromodomain containing 2	1.82839	0.222329	0.121598	1.16661	4.28205
1438871_at	NA	NA	NA	1.82809	0.422104	0.230899	1.33988	4.28205
1451592_at	232934	P42pop	Myb protein P42POP	1.826	0.312354	0.171059	1.24173	4.58358
1447481_at	NA	NA	NA	1.82506	0.450305	0.246734	1.36633	4.58358
1440974_at	320854	9030203C11Rik	RIKEN cDNA 9030203C11 gene	1.82414	0.252974	0.138681	1.19166	4.58358
1460033_at	320400	A330023F24Rik	RIKEN cDNA A330023F24 gene	1.82403	0.385772	0.211494	1.30656	4.58358
1416896_at	20111	Rps6ka1	ribosomal protein S6 kinase polypeptide 1	1.82346	0.227968	0.125019	1.17118	4.58358
1451234_at	212483	BC021381	cDNA sequence BC021381	1.82303	0.332616	0.182452	1.2593	4.58358
1452180_at	269424	Phf17	PHD finger protein 17	1.82278	0.205114	0.112528	1.15278	4.58358
1451756_at	14254	Flt1	FMS-like tyrosine kinase 1	1.82204	0.216016	0.118557	1.16152	4.58358
1422735_at	15220	Foxq1	forkhead box Q1	1.82201	0.288077	0.158109	1.22101	4.58358
1452378_at	72289	Malat1	metastasis associated lung adenocarcinoma transcript 1 (non-coding RNA)	1.82185	0.443276	0.24331	1.35969	4.58358
1436377_at	107173	Gpr137	G protein-coupled receptor 137	1.82166	0.322783	0.177192	1.25074	4.58358
1419833_s_at	106952	Centd3	centaurin, delta 3	1.8212	0.418108	0.229578	1.33617	4.58358
1451893_s_at	14924	Magi1	membrane associated guanylate kinase, WW and PDZ domain containing 1	1.82048	0.283424	0.155687	1.21708	4.58358
1426431_at	16450	Jag2	jagged 2	1.82025	0.261096	0.143439	1.19839	4.58358
1430356_at	72280	2210402A03Rik	RIKEN cDNA 2210402A03 gene	1.81916	0.371457	0.204192	1.29366	4.58358
1447568_at	384281	Gatc	glutamyl-tRNA(Gln) amidotransferase, subunit C homolog (bacterial)	1.81794	0.335844	0.184738	1.26212	4.58358
1442641_at	NA	NA	NA	1.81785	0.409202	0.225101	1.32795	4.58358
1454727_at	106877	Afap1l1	actin filament associated protein 1-like 1	1.81667	0.243985	0.134304	1.18426	4.58358
1418921_at	94332	Cadm3	cell adhesion molecule 3	1.81623	0.245674	0.135266	1.18565	4.58358
1421654_a_at	16905	Lmna	lamin A	1.81618	0.313236	0.172469	1.24249	4.58358
1425518_at	56508	Rapgef4	Rap guanine nucleotide exchange factor (GEF) 4	1.81589	0.291766	0.160674	1.22414	4.58358
1441072_at	NA	NA	NA	1.81577	0.442134	0.243496	1.35861	4.58358
1439103_at	214498	Cdc73	cell division cycle 73, Paf1/RNA polymerase II complex component, homolog (S. cerevisiae)	1.81512	0.227392	0.125277	1.17072	4.58358
1438130_at	70439	Taf15	TAF15 RNA polymerase II, TATA box binding protein (TBP)-associated factor	1.81436	0.551179	0.303787	1.46528	4.58358
1425638_at	216991	Centa2	centaurin, alpha 2	1.81382	0.310325	0.171089	1.23999	4.58358
1429222_at	76832	Hyls1	hydrolethalus syndrome 1	1.81293	0.281583	0.155319	1.21553	4.58358
1457112_at	329274	A230106N23Rik	RIKEN cDNA A230106N23 gene	1.81185	0.341654	0.188566	1.26721	4.58358
1437001_at	56637	Gsk3b	glycogen synthase kinase 3 beta	1.81134	0.260714	0.143934	1.19807	4.58358
1429244_at	330173	2610524H06Rik	RIKEN cDNA 2610524H06 gene	1.8105	0.248995	0.137529	1.18838	4.58358
1442060_at	213760	Prepl	prolyl endopeptidase-like	1.81007	0.338087	0.186782	1.26408	4.58358
1436282_at	654788	4732440D04Rik	RIKEN cDNA 4732440D04 gene	1.80919	0.362995	0.200639	1.28609	4.58358
1436642_x_at	17261	Mef2d	myocyte enhancer factor 2D	1.80918	0.278423	0.153895	1.21287	4.58358
1454421_at	74634	4930423D22Rik	RIKEN cDNA 4930423D22 gene	1.80912	0.289938	0.160265	1.22259	4.58358
1421043_s_at	16800	Arhgef2	rho/rac guanine nucleotide exchange factor (GEF) 2	1.80891	0.248835	0.137561	1.18825	4.58358
1446550_at	14852	Gspt1	G1 to S phase transition 1	1.80889	0.274808	0.151921	1.20983	4.58358
1442542_at	14051	Eya4	eyes absent 4 homolog (Drosophila)	1.80869	0.302646	0.167329	1.2334	4.58358
1452983_at	74360	Cep57	centrosomal protein 57	1.80841	0.295962	0.163659	1.2277	4.58358
1427899_at	74132	Rnf6	ring finger protein (C3H2C3 type) 6	1.80798	0.258899	0.143198	1.19657	4.58358
1436735_at	106338	Nsun3	NOL1/NOP2/Sun domain family member 3	1.80733	0.277446	0.153512	1.21205	4.58358
1456517_at	224090	Tmem44	transmembrane protein 44	1.80555	0.29335	0.162471	1.22548	4.7456
1439661_at	71781	Slc16a14	solute carrier family 16 (monocarboxylic acid transporters), member 14	1.80532	0.294846	0.163321	1.22675	4.7456
1451804_a_at	68732	Lrrc16a	leucine rich repeat containing 16A	1.80525	0.22702	0.125755	1.17041	4.7456
1440263_at	654309	Nrp	neural regeneration protein	1.80457	0.245008	0.135771	1.1851	4.7456
1423784_at	353172	Gars	glycyl-tRNA synthetase	1.80301	0.19882	0.110271	1.14776	4.7456
1416816_at	59125	Nek7	NIMA (never in mitosis gene a)-related expressed kinase 7	1.80288	0.254876	0.141371	1.19323	4.7456
1454592_at	77244	9430012M22Rik	RIKEN cDNA 9430012M22 gene	1.8022	0.345828	0.191892	1.27088	4.7456
1420985_at	192195	Ash1l	ash1 (absent, small, or homeotic)-like (Drosophila)	1.80208	0.32638	0.181113	1.25386	4.7456
1438091_a_at	51788	H2afz	H2A histone family, member Z	1.80169	0.229271	0.127254	1.17224	4.7456
1453166_at	215999	Ccdc109a	coiled-coil domain containing 109A	1.80104	0.262201	0.145583	1.19931	4.7456
1452678_a_at	70266	Ccbl1	cysteine conjugate-beta lyase 1	1.80104	0.342886	0.190382	1.26829	4.7456
1455031_at	78334	Cdc2l6	cell division cycle 2-like 6 (CDK8-like)	1.80088	0.269496	0.149647	1.20539	4.7456
1445164_at	NA	NA	NA	1.80087	0.451526	0.250727	1.36749	4.7456
1428383_a_at	268721	2310021P13Rik	RIKEN cDNA 2310021P13 gene	1.80063	0.270755	0.150366	1.20644	4.7456
1451499_at	320405	Cadps2	Ca2+-dependent activator protein for secretion 2	1.8	0.241848	0.13436	1.18251	4.7456
1435592_at	226982	Eif5b	eukaryotic translation initiation factor 5B	1.79995	0.220614	0.122566	1.16523	4.7456
1424877_a_at	17025	Alad	aminolevulinate, delta-, dehydratase	1.79943	0.250204	0.139046	1.18938	4.7456
1443541_at	381438	EG381438	predicted gene, EG381438	1.79912	0.230628	0.128189	1.17335	4.7456
1455605_at	52822	Rufy3	RUN and FYVE domain containing 3	1.7989	0.260258	0.144676	1.19769	4.7456
1441839_s_at	239706	BC024814	cDNA sequence BC024814	1.79879	0.34075	0.189433	1.26641	4.7456
1454642_a_at	12238	Commd3	COMM domain containing 3	1.79839	0.223569	0.124316	1.16762	4.7456
1426548_a_at	66632	Atpbd4	ATP binding domain 4	1.79829	0.318631	0.177186	1.24715	4.7456
1430220_at	67392	4833420G17Rik	RIKEN cDNA 4833420G17 gene	1.79816	0.262178	0.145803	1.19929	4.7456
1451769_s_at	12937	Pcdha6	protocadherin alpha 6	1.79816	0.297041	0.165192	1.22862	4.7456
1421107_at	58231	Stk4	serine/threonine kinase 4	1.79645	0.213348	0.118761	1.15938	4.7456
1427457_a_at	12153	Bmp1	bone morphogenetic protein 1	1.79549	0.350372	0.195141	1.27489	4.7456
AFFX-r2-Ec-bioB-M_at	NA	NA	NA	1.79461	0.225797	0.12582	1.16942	4.7456
1452834_at	72446	2600010E01Rik	RIKEN cDNA 2600010E01 gene	1.79457	0.272234	0.151699	1.20768	4.7456
1452871_at	72774	Neil1	nei endonuclease VIII-like 1 (E. coli)	1.79375	0.29159	0.162559	1.22399	4.7456
1453569_s_at	232944	Mark4	MAP/microtubule affinity-regulating kinase 4	1.79311	0.276955	0.154455	1.21164	4.7456
1436358_at	230649	Atpaf1	ATP synthase mitochondrial F1 complex assembly factor 1	1.79277	0.223906	0.124894	1.16789	4.7456
1454851_at	64658	Mrps25	mitochondrial ribosomal protein S25	1.79242	0.19684	0.109818	1.14619	4.7456
1429344_at	74564	9.13002e+15	hypothetical 9130022E09	1.7922	0.36697	0.20476	1.28964	4.7456
1439152_at	234814	Mthfsd	methenyltetrahydrofolate synthetase domain containing	1.79136	0.240155	0.134063	1.18112	4.7456
1436964_at	52480	D7Ertd715e	DNA segment, Chr 7, ERATO Doi 715, expressed	1.79014	0.274623	0.153409	1.20968	4.7456
1455509_at	192950	AB182283	cDNA sequence AB182283	1.78916	0.243617	0.136163	1.18396	4.7456
1428823_at	69692	Hddc2	HD domain containing 2	1.78876	0.200988	0.112362	1.14949	4.7456
1438478_a_at	19055	Ppp3ca	protein phosphatase 3, catalytic subunit, alpha isoform	1.78808	0.197015	0.110182	1.14632	4.89801
1443904_at	328035	Fads6	fatty acid desaturase domain family, member 6	1.7876	0.236581	0.132345	1.1782	4.89801
1443867_at	106585	Ankrd12	ankyrin repeat domain 12	1.78662	0.272189	0.152348	1.20764	4.89801
1440842_at	320556	C230085N15Rik	RIKEN cDNA C230085N15 gene	1.78648	0.290949	0.162862	1.22344	4.89801
1418236_s_at	11793	Atg5	autophagy-related 5 (yeast)	1.78632	0.209248	0.117139	1.15609	4.89801
1458659_at	100039175	ENSMUSG00000043248	predicted gene, ENSMUSG00000043248	1.7862	0.655596	0.367034	1.57527	4.89801
1426423_at	108037	Shmt2	serine hydroxymethyltransferase 2 (mitochondrial)	1.78508	0.267601	0.14991	1.20381	4.89801
1420961_a_at	117198	Ivns1abp	influenza virus NS1A binding protein	1.78457	0.500854	0.280658	1.41505	4.89801
1442561_at	NA	NA	NA	1.78388	0.326412	0.182979	1.25389	4.89801
1458296_at	NA	NA	NA	1.78371	0.363554	0.203819	1.28659	4.89801
1455745_at	26889	Cln8	ceroid-lipofuscinosis, neuronal 8	1.78355	0.365766	0.205077	1.28857	4.89801
1435741_at	218461	Pde8b	phosphodiesterase 8B	1.78324	0.286791	0.160826	1.21992	4.89801
1416591_at	19376	Rab34	RAB34, member of RAS oncogene family	1.78323	0.295883	0.165925	1.22764	4.89801
1460675_at	140559	Igsf8	immunoglobulin superfamily, member 8	1.78307	0.238888	0.133976	1.18008	4.89801
1456505_at	109880	Braf	Braf transforming gene	1.78261	0.359515	0.201679	1.28299	4.89801
1451715_at	16658	Mafb	v-maf musculoaponeurotic fibrosarcoma oncogene family, protein B (avian)	1.78252	0.321282	0.18024	1.24944	4.89801
1449048_s_at	19341	Rab4a	RAB4A, member RAS oncogene family	1.78185	0.212247	0.119116	1.15849	4.89801
1436494_x_at	212528	Trmt1	TRM1 tRNA methyltransferase 1 homolog (S. cerevisiae)	1.78148	0.217475	0.122075	1.1627	4.89801
1417026_at	67199	Pfdn1	prefoldin 1	1.78137	0.203831	0.114424	1.15175	4.89801
1459434_at	NA	NA	NA	1.78134	0.301017	0.168984	1.23201	4.89801
1439946_at	NA	NA	NA	1.78114	0.24252	0.13616	1.18306	4.89801
1456857_at	66236	1500011B03Rik	RIKEN cDNA 1500011B03 gene	1.78081	0.966672	0.542828	1.95433	4.89801
1448663_s_at	192156	Mvd	mevalonate (diphospho) decarboxylase	1.77987	0.345186	0.193939	1.27032	4.89801
1440484_at	210801	Unc5d	unc-5 homolog D (C. elegans)	1.77878	0.283224	0.159224	1.21691	4.89801
1439877_at	NA	NA	NA	1.77872	0.334867	0.188263	1.26126	4.89801
1417334_at	54402	Stk19	serine/threonine kinase 19	1.77861	0.21665	0.121809	1.16203	4.89801
1440020_at	NA	NA	NA	1.77856	0.578578	0.325307	1.49338	4.89801
1435653_at	NA	NA	NA	1.77848	0.285747	0.160669	1.21904	4.89801
1440833_at	69562	Cdc2l5	cell division cycle 2-like 5 (cholinesterase-related cell division controller)	1.77819	0.241941	0.13606	1.18258	4.89801
1424614_at	233575	Frag1	FGF receptor activating protein 1	1.77808	0.219809	0.123621	1.16458	4.89801
1441972_at	67786	6230424C14Rik	RIKEN cDNA 6230424C14 gene	1.77682	0.348163	0.195948	1.27294	4.89801
1426613_a_at	20639	Snrpb2	U2 small nuclear ribonucleoprotein B	1.7767	0.250724	0.141118	1.1898	4.89801
1435832_at	192198	Lrrc4	leucine rich repeat containing 4	1.77652	0.241357	0.13586	1.1821	4.89801
1460243_at	20773	Sptlc2	serine palmitoyltransferase, long chain base subunit 2	1.77525	0.224555	0.126492	1.16842	4.89801
1430128_a_at	70335	Reep6	receptor accessory protein 6	1.77513	0.252934	0.142488	1.19163	4.89801
1441728_at	20265	Scn1a	sodium channel, voltage-gated, type I, alpha	1.775	0.549758	0.309722	1.46384	4.89801
1442903_at	106967	4732423E21Rik	RIKEN cDNA 4732423E21 gene	1.77486	0.320312	0.180472	1.2486	4.89801
1433630_at	208158	Map6d1	MAP6 domain containing 1	1.77414	0.324203	0.182738	1.25197	4.89801
1435746_at	20817	Srpk2	serine/arginine-rich protein specific kinase 2	1.77358	0.225118	0.126929	1.16887	4.89801
1452969_at	67972	Atp2b1	ATPase, Ca++ transporting, plasma membrane 1	1.77357	0.265151	0.149502	1.20176	4.89801
1449383_at	11565	Adssl1	adenylosuccinate synthetase like 1	1.77349	0.228398	0.128785	1.17153	4.89801
1424074_at	70533	Btf3l4	basic transcription factor 3-like 4	1.77337	0.235087	0.132565	1.17698	4.89801
1421545_a_at	64009	Syne1	synaptic nuclear envelope 1	1.77292	0.39039	0.220196	1.31075	4.89801
1417344_at	73024	2900064A13Rik	RIKEN cDNA 2900064A13 gene	1.77221	0.207051	0.116832	1.15433	4.89801
1449055_x_at	59092	Pcbp4	poly(rC) binding protein 4	1.77138	0.232478	0.131241	1.17485	4.89801
1421064_at	56217	Mpp5	membrane protein, palmitoylated 5 (MAGUK p55 subfamily member 5)	1.77114	0.282596	0.159556	1.21638	4.89801
1434984_at	216166	6330514A18Rik	RIKEN cDNA 6330514A18 gene	1.76991	0.297758	0.168234	1.22923	4.89801
1456875_at	69053	1810013L24Rik	RIKEN cDNA 1810013L24 gene	1.76946	0.286684	0.162017	1.21983	4.89801
1453182_a_at	77626	Smpd4	sphingomyelin phosphodiesterase 4	1.76925	0.29824	0.168568	1.22964	4.89801
1436328_at	67897	Rnmt	RNA (guanine-7-) methyltransferase	1.7692	0.291882	0.16498	1.22424	4.89801
1437667_a_at	12014	Bach2	BTB and CNC homology 2	1.76819	0.235222	0.13303	1.17709	4.95689
1424402_at	52822	Rufy3	RUN and FYVE domain containing 3	1.76796	0.199033	0.112578	1.14793	4.95689
1423406_at	64051	Sv2a	synaptic vesicle glycoprotein 2 a	1.76756	0.268604	0.151963	1.20464	4.95689
1417128_at	67220	Plekho1	pleckstrin homology domain containing, family O member 1	1.76692	0.325052	0.183965	1.25271	4.95689
1435526_at	240832	Tor1aip2	torsin A interacting protein 2	1.76608	0.252254	0.142833	1.19107	4.95689
1452736_at	71843	R3hcc1	R3H domain and coiled-coil containing 1	1.7659	0.226847	0.12846	1.17027	4.95689
1427450_x_at	17912	Myo1b	myosin IB	1.76574	0.2912	0.164917	1.22366	4.95689
1435950_at	15460	Hr	hairless	1.76557	0.280422	0.158828	1.21455	4.95689
1417037_at	56452	Orc6l	origin recognition complex, subunit 6-like (S. cerevisiae)	1.76512	0.202772	0.114877	1.15091	4.95689
1427426_at	226922	Kcnq5	potassium voltage-gated channel, subfamily Q, member 5	1.76489	0.281948	0.159754	1.21584	4.95689
1417248_at	19765	Ralbp1	ralA binding protein 1	1.76453	0.241422	0.13682	1.18216	4.95689
1422739_at	23908	Hs2st1	heparan sulfate 2-O-sulfotransferase 1	1.76277	0.2488	0.141142	1.18822	4.95689
1447946_at	23792	Adam23	a disintegrin and metallopeptidase domain 23	1.7627	0.247102	0.140184	1.18682	4.95689
1460228_at	22282	Usf2	upstream transcription factor 2	1.7624	0.292186	0.165789	1.2245	4.95689
1460546_at	213469	Lgi3	leucine-rich repeat LGI family, member 3	1.76204	0.259174	0.147087	1.19679	4.95689
1434605_at	226982	Eif5b	eukaryotic translation initiation factor 5B	1.7619	0.223379	0.126783	1.16746	4.95689
1417529_at	19337	Rab33a	RAB33A, member of RAS oncogene family	1.76123	0.220919	0.125435	1.16548	4.95689
1426485_at	67812	Ubxn4	UBX domain protein 4	1.76059	0.304027	0.172684	1.23459	4.95689
1433577_at	225583	A730017C20Rik	RIKEN cDNA A730017C20 gene	1.76018	0.254817	0.144767	1.19318	4.95689
1457813_at	NA	NA	NA	1.76014	0.27862	0.158294	1.21303	4.95689
1438305_at	116837	Rims1	regulating synaptic membrane exocytosis 1	1.76001	0.25552	0.145181	1.19377	4.95689
1457190_at	NA	NA	NA	1.75999	0.494644	0.281048	1.40897	4.95689
1429148_at	18029	Nfic	nuclear factor I/C	1.75973	0.255039	0.144931	1.19337	4.95689
1434014_at	242557	Atg4c	autophagy-related 4C (yeast)	1.7593	0.241538	0.137292	1.18225	4.95689

## Sheet: WTAPPsa
ProbeSet	GeneID	GeneSymbol	GeneName	Score	Numerator	Denominator	FoldChange	QValue
1420621_a_at	11820	App	amyloid beta (A4) precursor protein	-29.8492	-4.86272	0.162909	0.0343696	0
1440153_at	NA	NA	NA	-14.5914	-2.92637	0.200554	0.131545	0
1436387_at	320588	C330006P03Rik	RIKEN cDNA C330006P03 gene	-7.65464	-1.88089	0.245719	0.271516	0
1427442_a_at	11820	App	amyloid beta (A4) precursor protein	-7.47432	-1.41964	0.189936	0.373804	0
1425671_at	26556	Homer1	homer homolog 1 (Drosophila)	-5.97458	-2.04762	0.342721	0.241884	0
1449519_at	13197	Gadd45a	growth arrest and DNA-damage-inducible 45 alpha	-5.78808	-0.801362	0.13845	0.573807	0
1456161_at	67672	0610040B10Rik	RIKEN cDNA 0610040B10 gene	5.60974	0.858087	0.152964	1.81263	0
1436329_at	13655	Egr3	early growth response 3	-4.96835	-0.833499	0.167762	0.561167	0
1422660_at	19652	Rbm3	RNA binding motif protein 3	4.80052	0.90835	0.189219	1.8769	0
1426772_x_at	21580	Tcrb-J	T-cell receptor beta, joining region	4.79867	0.612218	0.127581	1.52861	0
1424638_at	12575	Cdkn1a	cyclin-dependent kinase inhibitor 1A (P21)	-4.68175	-0.944259	0.201689	0.519696	0
1455531_at	213006	Mfsd4	major facilitator superfamily domain containing 4	4.61351	0.529432	0.114757	1.44336	0
1418687_at	11838	Arc	activity regulated cytoskeletal-associated protein	-4.48214	-1.1484	0.256218	0.451124	0
1452160_at	99929	Tiparp	TCDD-inducible poly(ADP-ribose) polymerase	-4.45102	-0.688886	0.15477	0.620333	0
1416041_at	20393	Sgk1	serum/glucocorticoid regulated kinase 1	-4.44893	-1.09546	0.246229	0.467988	0
1421679_a_at	12575	Cdkn1a	cyclin-dependent kinase inhibitor 1A (P21)	-4.35191	-1.09599	0.251842	0.467814	0
1437247_at	14284	Fosl2	fos-like antigen 2	-4.33579	-1.04673	0.241417	0.484063	0
1433607_at	228942	Cbln4	cerebellin 4 precursor protein	-4.22916	-1.12982	0.267151	0.456971	0
1418937_at	13371	Dio2	deiodinase, iodothyronine, type II	-4.08566	-0.859861	0.210458	0.551006	0
1427682_a_at	13654	Egr2	early growth response 2	-4.04835	-1.40056	0.345959	0.378781	0
1426081_a_at	13371	Dio2	deiodinase, iodothyronine, type II	-4.04219	-0.829907	0.205311	0.562566	0
1433691_at	53412	Ppp1r3c	protein phosphatase 1, regulatory (inhibitor) subunit 3C	-4.02611	-0.439785	0.109233	0.737244	0
1416832_at	67547	Slc39a8	solute carrier family 39 (metal ion transporter), member 8	4.0048	0.51251	0.127974	1.42653	1.06369
1423795_at	71514	Sfpq	splicing factor proline/glutamine rich (polypyrimidine tract binding protein associated)	-3.95233	-0.586486	0.14839	0.665963	0
1449037_at	12916	Crem	cAMP responsive element modulator	-3.91969	-0.613484	0.156513	0.653616	0
1435186_s_at	71710	Lrrcc1	leucine rich repeat and coiled-coil domain containing 1	3.90971	0.537759	0.137545	1.45172	1.06369
1425226_x_at	21580	Tcrb-J	T-cell receptor beta, joining region	3.87598	0.527781	0.136167	1.44171	1.06369
1449070_x_at	494504	Apcdd1	adenomatosis polyposis coli down-regulated 1	3.85307	0.66517	0.172634	1.58576	1.06369
1422134_at	14282	Fosb	FBJ osteosarcoma oncogene B	-3.83927	-0.956554	0.24915	0.515286	0
1440864_at	103288	AI836737	expressed sequence AI836737	3.82257	0.659531	0.172536	1.57957	1.06369
1420964_at	13803	Enc1	ectodermal-neural cortex 1	-3.77697	-0.798302	0.21136	0.575026	0
1434595_at	94090	Trim9	tripartite motif-containing 9	-3.76022	-0.573673	0.152564	0.671904	0
1448594_at	22402	Wisp1	WNT1 inducible signaling pathway protein 1	-3.7475	-0.697207	0.186046	0.616765	0
1447930_at	217578	Baz1a	bromodomain adjacent to zinc finger domain 1A	-3.72995	-0.496411	0.133088	0.708868	0
1427963_s_at	103142	Rdh9	retinol dehydrogenase 9	3.7064	0.461533	0.124523	1.377	1.06369
1439503_at	22690	Zfp28	zinc finger protein 28	3.69595	0.618307	0.167293	1.53507	1.06369
1438201_at	381511	Ppm2c	protein phosphatase 2C, magnesium dependent, catalytic subunit	-3.66034	-0.483122	0.131988	0.715428	0
1422860_at	67405	Nts	neurotensin	-3.6187	-1.62982	0.450388	0.323129	0
1425993_a_at	15505	Hsph1	heat shock 105kDa/110kDa protein 1	-3.60292	-0.588109	0.163231	0.665214	0
1427683_at	13654	Egr2	early growth response 2	-3.60264	-1.40223	0.389222	0.378345	0
1423566_a_at	15505	Hsph1	heat shock 105kDa/110kDa protein 1	-3.57991	-0.778802	0.217548	0.582851	0
1430660_at	319830	1500004A13Rik	RIKEN cDNA 1500004A13 gene	-3.5763	-0.698549	0.195327	0.616191	0
1416029_at	21847	Klf10	Kruppel-like factor 10	-3.57068	-0.670039	0.18765	0.62849	0
1418322_at	12916	Crem	cAMP responsive element modulator	-3.56787	-0.727913	0.204019	0.603777	0
1427127_x_at	15511	Hspa1b	heat shock protein 1B	-3.56605	-1.50757	0.422757	0.351703	0
1416432_at	170768	Pfkfb3	6-phosphofructo-2-kinase/fructose-2,6-biphosphatase 3	-3.5586	-0.674097	0.189427	0.626724	0
1423796_at	71514	Sfpq	splicing factor proline/glutamine rich (polypyrimidine tract binding protein associated)	-3.52464	-0.549233	0.155827	0.683383	0
1435484_at	53881	Slc5a3	solute carrier family 5 (inositol transporters), member 3	-3.51127	-0.789756	0.22492	0.578442	0
1439837_at	227331	Gigyf2	GRB10 interacting GYF protein 2	-3.49943	-0.583085	0.166623	0.667535	0
1433837_at	213393	8430408G22Rik	RIKEN cDNA 8430408G22 gene	-3.47028	-0.928862	0.267662	0.525272	0
1435194_at	15525	Hspa4	heat shock protein 4	-3.46063	-0.464335	0.134176	0.724805	0
1426519_at	18451	P4ha1	procollagen-proline, 2-oxoglutarate 4-dioxygenase (proline 4-hydroxylase), alpha 1 polypeptide	-3.41532	-0.996548	0.291788	0.501198	0
1434228_at	381511	Ppm2c	protein phosphatase 2C, magnesium dependent, catalytic subunit	-3.40081	-0.633634	0.186319	0.644551	0
1458711_at	NA	NA	NA	-3.39974	-0.576378	0.169536	0.670646	0
1423162_s_at	114715	Spred1	sprouty protein with EVH-1 domain 1, related sequence	-3.39661	-0.530922	0.156309	0.692112	0
1444008_at	100039284	100039284	predicted gene, 100039284	3.39548	0.432909	0.127496	1.34995	1.19469
1435171_at	100040353	2810416G20Rik	RIKEN cDNA 2810416G20 gene	3.37877	0.462775	0.136965	1.37819	1.19469
1427464_s_at	14828	Hspa5	heat shock protein 5	-3.36991	-0.865658	0.256879	0.548796	0
1439011_at	NA	NA	NA	3.36824	0.481527	0.142961	1.39622	1.19469
1439884_at	75686	Nudt16	nudix (nucleoside diphosphate linked moiety X)-type motif 16	3.36519	0.541305	0.160854	1.45529	1.19469
1427126_at	15511	Hspa1b	heat shock protein 1B	-3.36483	-1.65123	0.49073	0.31837	1.5253
1416064_a_at	14828	Hspa5	heat shock protein 5	-3.35289	-0.757853	0.22603	0.591376	1.5253
1435119_at	NA	NA	NA	-3.3515	-1.50148	0.448002	0.353191	1.5253
1425631_at	53412	Ppp1r3c	protein phosphatase 1, regulatory (inhibitor) subunit 3C	-3.34275	-0.874607	0.261643	0.545402	1.5253
1416155_at	15354	Hmgb3	high mobility group box 3	3.34122	0.422575	0.126473	1.34032	1.19469
1421961_a_at	56323	Dnajb5	DnaJ (Hsp40) homolog, subfamily B, member 5	-3.31811	-0.612337	0.184544	0.654136	1.5253
1449304_at	66391	2310061J03Rik	RIKEN cDNA 2310061J03 gene	3.2999	0.607899	0.184217	1.52404	1.19469
1452205_x_at	21580	Tcrb-J	T-cell receptor beta, joining region	3.29081	0.543153	0.165052	1.45715	1.19469
1456038_at	269514	Fbxl4	F-box and leucine-rich repeat protein 4	3.27978	0.484048	0.147585	1.39866	1.19469
1425287_at	230162	Zfp189	zinc finger protein 189	-3.27798	-0.577237	0.176096	0.670246	1.5253
1440361_at	100042132	OTTMUSG00000006514	predicted gene, OTTMUSG00000006514	3.2617	0.788849	0.241852	1.7277	1.19469
1452318_a_at	15511	Hspa1b	heat shock protein 1B	-3.26011	-1.42539	0.437223	0.372318	1.5253
1455940_x_at	83669	Wdr6	WD repeat domain 6	3.25576	0.5187	0.159318	1.43266	1.19469
1425281_a_at	14605	Tsc22d3	TSC22 domain family, member 3	-3.25548	-0.99695	0.306238	0.501058	1.5253
1427685_a_at	20975	Synj2	synaptojanin 2	-3.25248	-0.620352	0.190732	0.650512	1.5253
1434055_at	231605	Galnt9	UDP-N-acetyl-alpha-D-galactosamine:polypeptide N-acetylgalactosaminyltransferase 9	-3.25042	-0.674336	0.207461	0.62662	1.5253
1420372_at	20650	Sntb2	syntrophin, basic 2	-3.24762	-0.449354	0.138364	0.732371	1.5253
1435418_at	19879	Slc22a8	solute carrier family 22 (organic anion transporter), member 8	3.2446	0.746016	0.229926	1.67715	1.19469
1452161_at	99929	Tiparp	TCDD-inducible poly(ADP-ribose) polymerase	-3.23491	-0.547975	0.169394	0.68398	1.5253
1440975_at	67622	Mxra7	matrix-remodelling associated 7	3.22906	0.436145	0.135069	1.35298	1.19469
1455599_at	328232	Gfod1	glucose-fructose oxidoreductase domain containing 1	-3.22617	-0.526564	0.163217	0.694206	1.5253
1425854_x_at	21580	Tcrb-J	T-cell receptor beta, joining region	3.21981	0.607447	0.188659	1.52356	1.19469
1429060_at	72289	Malat1	metastasis associated lung adenocarcinoma transcript 1 (non-coding RNA)	3.2181	0.674512	0.2096	1.59606	1.19469
1417146_at	67873	2410018C20Rik	RIKEN cDNA 2410018C20 gene	3.21752	0.457566	0.142211	1.37322	1.19469
1460495_s_at	64704	Htra2	HtrA serine peptidase 2	3.21737	0.392184	0.121896	1.31238	1.19469
1420123_at	102791	Tcta	T-cell leukemia translocation altered gene	3.21431	0.39773	0.123737	1.31743	1.19469
1434637_x_at	20467	Sin3b	transcriptional regulator, SIN3B (yeast)	3.20993	0.441433	0.137521	1.35795	1.19469
1442077_at	76963	2310076G05Rik	RIKEN cDNA 2310076G05 gene	-3.19833	-0.751064	0.23483	0.594165	1.5253
1416795_at	68631	Cryl1	crystallin, lambda 1	3.19285	0.434623	0.136124	1.35156	1.19469
1425217_a_at	20975	Synj2	synaptojanin 2	-3.19243	-0.671246	0.210262	0.627964	1.5253
1459894_at	544963	Iqgap2	IQ motif containing GTPase activating protein 2	-3.19125	-0.837696	0.262498	0.559537	1.5253
1434817_s_at	75137	Rprd2	Regulation of nuclear pre-mRNA domain containing 2	3.18307	1.19321	0.374861	2.28661	1.19469
1456187_at	241919	Slc7a14	solute carrier family 7 (cationic amino acid transporter, y+ system), member 14	-3.18018	-0.552109	0.173609	0.682022	1.5253
1436952_at	16601	Klf9	Kruppel-like factor 9	-3.17826	-0.73462	0.231139	0.600976	1.5253
1434223_at	230751	1810007P19Rik	RIKEN cDNA 1810007P19 gene	3.17091	0.430831	0.13587	1.34801	1.19469
1423648_at	71853	Pdia6	protein disulfide isomerase associated 6	-3.16864	-0.615489	0.194244	0.652709	1.5253
1424671_at	72287	Plekhf1	pleckstrin homology domain containing, family F (with FYVE domain) member 1	-3.16538	-0.690146	0.21803	0.619791	1.5253
1418174_at	13170	Dbp	D site albumin promoter binding protein	3.13802	0.607949	0.193737	1.52409	1.19469
1449773_s_at	17873	Gadd45b	growth arrest and DNA-damage-inducible 45 beta	-3.12867	-0.452164	0.144523	0.730945	1.5253
1447223_at	NA	NA	NA	3.12808	0.627493	0.2006	1.54488	1.19469
1450344_a_at	19218	Ptger3	prostaglandin E receptor 3 (subtype EP3)	3.11489	0.790021	0.253627	1.7291	1.19469
1451780_at	17060	Blnk	B-cell linker	-3.11181	-0.592426	0.19038	0.663227	1.5253
1450111_a_at	66387	Nudt8	nudix (nucleoside diphosphate linked moiety X)-type motif 8	3.10837	0.41606	0.133851	1.33428	1.19469
1426721_s_at	99929	Tiparp	TCDD-inducible poly(ADP-ribose) polymerase	-3.10179	-0.571283	0.184178	0.673018	1.5253
1455039_a_at	20467	Sin3b	transcriptional regulator, SIN3B (yeast)	3.09692	0.470359	0.15188	1.38545	1.19469
1430798_x_at	27395	Mrpl15	mitochondrial ribosomal protein L15	3.09459	0.647412	0.209208	1.56636	1.19469
1457157_at	269437	Plch1	phospholipase C, eta 1	3.07968	0.499029	0.162039	1.41326	1.19469
1450708_at	20254	Scg2	secretogranin II	-3.07302	-0.461206	0.150082	0.726379	1.5253
1451355_at	230379	Asah3l	N-acylsphingosine amidohydrolase 3-like	-3.0704	-0.694859	0.226309	0.61777	1.5253
1449121_at	14105	Fusip1	FUS interacting protein (serine-arginine rich) 1	-3.06972	-0.473165	0.154139	0.720383	1.5253
1459557_at	NA	NA	NA	-3.06404	-0.673719	0.219879	0.626888	1.5253
1451917_a_at	13175	Dclk1	doublecortin-like kinase 1	-3.0554	-1.15306	0.377385	0.44967	1.5253
1443934_at	234912	9230110C19Rik	RIKEN cDNA 9230110C19 gene	-3.0551	-0.602532	0.197222	0.658597	1.5253
1416332_at	12696	Cirbp	cold inducible RNA binding protein	3.05303	0.782141	0.256185	1.71968	1.19469
1420772_a_at	14605	Tsc22d3	TSC22 domain family, member 3	-3.04992	-0.892739	0.292709	0.538591	1.5253
1436492_x_at	399595	6430514M23Rik	RIKEN cDNA 6430514M23 gene	3.04426	0.660902	0.217098	1.58107	1.19469
1437128_a_at	240041	A630033E08Rik	RIKEN cDNA A630033E08 gene	3.034	0.435641	0.143586	1.35251	1.19469
1436176_at	319830	1500004A13Rik	RIKEN cDNA 1500004A13 gene	-3.0333	-0.572804	0.188838	0.672309	1.5253
1456150_at	338523	Jhdm1d	jumonji C domain-containing histone demethylase 1 homolog D (S. cerevisiae)	-3.02953	-0.438251	0.14466	0.738029	1.5253
1450971_at	17873	Gadd45b	growth arrest and DNA-damage-inducible 45 beta	-3.02652	-0.436403	0.144193	0.738975	1.5253
1454822_x_at	494504	Apcdd1	adenomatosis polyposis coli down-regulated 1	3.01974	0.628376	0.208089	1.54582	1.19469
1451566_at	235050	Zfp810	zinc finger protein 810	3.01655	0.509898	0.169034	1.42395	1.19469
1428915_at	68346	Sirt5	sirtuin 5 (silent mating type information regulation 2 homolog) 5 (S. cerevisiae)	3.01214	0.384438	0.12763	1.30535	1.19469
1429202_at	66299	2610019N06Rik	RIKEN cDNA 2610019N06 gene	3.01101	0.553682	0.183886	1.46783	1.19469
1428684_at	68971	1500001M20Rik	RIKEN cDNA 1500001M20 gene	3.01096	0.548087	0.182031	1.46215	1.19469
1438982_s_at	76917	Flywch2	FLYWCH family member 2	2.99682	0.496278	0.165601	1.41057	1.19469
1439630_x_at	282619	Sbsn	suprabasin	2.98943	0.39565	0.132349	1.31554	1.19469
1418408_at	66361	Zfand1	zinc finger, AN1-type domain 1	2.98418	0.455614	0.152677	1.37137	1.19469
1429573_at	70887	Dmrtc1a	DMRT-like family C1a	2.9839	0.465995	0.15617	1.38127	1.19469
1452588_at	69234	Zfp688	zinc finger protein 688	2.98145	0.419688	0.140767	1.33764	1.19469
1417612_at	15939	Ier5	immediate early response 5	-2.97786	-0.478004	0.160519	0.71797	1.5253
1452094_at	18451	P4ha1	procollagen-proline, 2-oxoglutarate 4-dioxygenase (proline 4-hydroxylase), alpha 1 polypeptide	-2.97567	-0.533743	0.179369	0.69076	1.5253
1429224_at	70481	Pnma1	paraneoplastic antigen MA1	2.97537	0.532892	0.179101	1.44683	1.19469
1416067_at	15982	Ifrd1	interferon-related developmental regulator 1	-2.96963	-0.366617	0.123455	0.775599	1.5253
1436763_a_at	16601	Klf9	Kruppel-like factor 9	-2.96922	-0.408845	0.137694	0.753226	1.5253
1427652_x_at	20975	Synj2	synaptojanin 2	-2.96899	-0.561936	0.189268	0.677393	1.5253
1437076_at	239410	A930017M01Rik	RIKEN cDNA A930017M01 gene	2.96721	0.455169	0.1534	1.37094	1.19469
1449007_at	12228	Btg3	B-cell translocation gene 3	-2.95745	-0.441941	0.149433	0.736144	1.5253
1422168_a_at	12064	Bdnf	brain derived neurotrophic factor	-2.94185	-0.760971	0.258671	0.590099	1.5253
1453713_s_at	75202	4930546H06Rik	RIKEN cDNA 4930546H06 gene	2.94132	0.576013	0.195834	1.49072	1.19469
1428352_at	70807	Arrdc2	arrestin domain containing 2	-2.94129	-0.649692	0.220886	0.637416	1.5253
1434447_at	17295	Met	met proto-oncogene	2.92725	0.798926	0.272927	1.73981	1.19469
1446771_at	53857	Tuba8	tubulin, alpha 8	-2.92619	-0.673211	0.230064	0.627109	1.5253
1454295_at	268903	Nrip1	nuclear receptor interacting protein 1	-2.92471	-0.595584	0.203639	0.661777	1.5253
1426159_x_at	21580	Tcrb-J	T-cell receptor beta, joining region	2.92045	0.447834	0.153344	1.36399	1.19469
1437072_at	232201	Arhgap25	Rho GTPase activating protein 25	-2.91913	-0.365857	0.125331	0.776008	1.5253
1448962_at	17880	Myh11	myosin, heavy polypeptide 11, smooth muscle	2.91641	0.412252	0.141356	1.33076	1.19469
1428923_at	76487	Ppp1r3g	protein phosphatase 1, regulatory (inhibitor) subunit 3G	-2.91417	-0.623379	0.213913	0.649149	1.5253
1427251_at	11938	Atp2a2	ATPase, Ca++ transporting, cardiac muscle, slow twitch 2	-2.91235	-0.457004	0.156919	0.728498	1.5253
1435597_at	237877	Atad5	ATPase family, AAA domain containing 5	2.90975	0.526627	0.180987	1.44056	1.19469
1415770_at	83669	Wdr6	WD repeat domain 6	2.90491	0.527666	0.181646	1.44159	1.19469
1436540_at	NA	NA	NA	2.90174	0.746035	0.2571	1.67718	1.19469
1458656_at	100040174	100040174	predicted gene, 100040174	2.90169	0.598158	0.206141	1.51378	1.19469
1452344_at	20975	Synj2	synaptojanin 2	-2.90161	-0.452423	0.155921	0.730815	1.5253
1438239_at	17318	Mid1	midline 1	-2.89253	-0.498244	0.172252	0.707968	1.5253
1452011_a_at	67883	Uxs1	UDP-glucuronate decarboxylase 1	-2.89166	-0.621402	0.214895	0.650039	1.5253
1423284_at	67729	Mansc1	MANSC domain containing 1	2.88435	0.432687	0.150012	1.34974	1.19469
1417985_at	67122	Nrarp	Notch-regulated ankyrin repeat protein	2.88122	0.469542	0.162967	1.38467	1.19469
1430168_at	78617	Cstad	CSA-conditional, T cell activation-dependent protein	2.88091	0.688642	0.239037	1.61177	1.19469
1447194_at	NA	NA	NA	2.87768	0.426494	0.148207	1.34396	1.19469
1452933_at	109346	Ankrd39	ankyrin repeat domain 39	2.87529	0.450596	0.156713	1.3666	1.19469
1442570_at	NA	NA	NA	-2.86344	-0.555196	0.193891	0.680565	1.88002
1435185_at	71710	Lrrcc1	leucine rich repeat and coiled-coil domain containing 1	2.86086	0.601374	0.210207	1.51716	1.19469
1456698_s_at	50926	Hnrpdl	heterogeneous nuclear ribonucleoprotein D-like	2.86067	0.556977	0.194702	1.47118	1.19469
1448673_at	58998	Pvrl3	poliovirus receptor-related 3	2.85855	0.723357	0.25305	1.65102	1.19469
1435931_at	NA	NA	NA	-2.8566	-0.484052	0.169451	0.714966	1.88002
1417575_at	68149	Otub2	OTU domain, ubiquitin aldehyde binding 2	-2.84914	-0.475765	0.166985	0.719085	1.88002
1445339_at	233649	Cnga4	cyclic nucleotide gated channel alpha 4	2.84212	0.65395	0.230092	1.57347	1.57738
1418102_at	15205	Hes1	hairy and enhancer of split 1 (Drosophila)	-2.82942	-0.383992	0.135714	0.766314	1.88002
1443633_at	73516	1700086O06Rik	RIKEN cDNA 1700086O06 gene	2.82752	0.573044	0.202667	1.48766	1.65657
1416125_at	14229	Fkbp5	FK506 binding protein 5	-2.82752	-0.606509	0.214502	0.656784	1.88002
1444450_at	242681	9530096D07Rik	RIKEN cDNA 9530096D07 gene	2.81588	0.407886	0.144852	1.32674	1.65657
1457490_at	NA	NA	NA	2.81059	0.530179	0.188636	1.44411	1.65657
1425264_s_at	17196	Mbp	myelin basic protein	-2.80719	-0.440312	0.156852	0.736975	1.88002
1439239_at	22342	Lin7b	lin-7 homolog B (C. elegans)	2.80625	0.760106	0.270862	1.69362	1.65657
1420405_at	28250	Slco1a4	solute carrier organic anion transporter family, member 1a4	2.80081	0.499529	0.178352	1.41375	1.65657
1418527_a_at	14105	Fusip1	FUS interacting protein (serine-arginine rich) 1	-2.79885	-0.823369	0.294181	0.565121	1.88002
1431828_a_at	20975	Synj2	synaptojanin 2	-2.78868	-0.671241	0.240702	0.627966	1.88002
1441075_at	329416	Nostrin	nitric oxide synthase trafficker	-2.78761	-0.710676	0.254941	0.611034	1.88002
1417576_a_at	68149	Otub2	OTU domain, ubiquitin aldehyde binding 2	-2.78447	-0.763708	0.274275	0.58898	1.88002
1426094_at	214951	Rhbdl1	rhomboid, veinlet-like 1 (Drosophila)	2.78181	0.365169	0.13127	1.28803	1.65657
1418932_at	18030	Nfil3	nuclear factor, interleukin 3, regulated	-2.7797	-0.705793	0.25391	0.613106	1.88002
1451489_at	71998	Slc25a35	solute carrier family 25, member 35	2.77623	0.480439	0.173055	1.39517	1.65657
1432229_a_at	75796	Cdyl2	chromodomain protein, Y chromosome-like 2	-2.77195	-0.446515	0.161083	0.733813	1.88002
1427539_a_at	52696	Zwint	ZW10 interactor	-2.76102	-0.729205	0.264107	0.603236	1.88002
1457137_at	NA	NA	NA	2.74982	0.715136	0.260066	1.64164	1.65657
1438211_s_at	13170	Dbp	D site albumin promoter binding protein	2.74749	0.592267	0.215566	1.50761	1.65657
1422776_at	20725	Serpinb8	serine (or cysteine) peptdiase inhibitor, clade B, member 8	-2.74644	-0.367179	0.133692	0.775297	1.88002
1437716_x_at	110033	Kif22	kinesin family member 22	2.74604	0.477627	0.173933	1.39245	1.65657
1424217_at	18789	Papola	poly (A) polymerase alpha	-2.74408	-0.375791	0.136946	0.770683	1.88002
1424759_at	66412	Arrdc4	arrestin domain containing 4	2.74338	0.556391	0.202812	1.47059	1.65657
1439408_a_at	19014	Med1	mediator complex subunit 1	-2.74094	-0.488418	0.178194	0.712806	1.88002
1425099_a_at	11865	Arntl	aryl hydrocarbon receptor nuclear translocator-like	-2.73914	-0.311496	0.11372	0.805806	1.88002
1457472_at	227331	Gigyf2	GRB10 interacting GYF protein 2	-2.73539	-0.632553	0.231248	0.645034	1.88002
1460314_s_at	15077	Hist2h3c1	histone cluster 2, H3c1	-2.73484	-0.673813	0.246381	0.626848	1.88002
1429796_at	545156	Kalrn	kalirin, RhoGEF kinase	2.73298	0.533202	0.195099	1.44714	1.65657
1435259_s_at	51875	Tmem141	transmembrane protein 141	2.7328	0.351032	0.128451	1.27547	1.65657
1455655_a_at	230908	Tardbp	TAR DNA binding protein	-2.73228	-0.508395	0.18607	0.703004	1.88002
1441917_s_at	94346	Tmem40	transmembrane protein 40	2.73083	0.707741	0.259167	1.63325	1.65657
1425528_at	18933	Prrx1	paired related homeobox 1	2.72873	0.470302	0.172352	1.3854	1.65657
1445415_at	NA	NA	NA	2.72852	0.434804	0.159355	1.35173	1.65657
1415872_at	59013	Hnrnph1	heterogeneous nuclear ribonucleoprotein H1	-2.72833	-0.410727	0.150541	0.752244	1.88002
1435402_at	235283	Gramd1b	GRAM domain containing 1B	-2.72708	-0.464802	0.170439	0.72457	1.88002
1451425_a_at	54484	Mkrn1	makorin, ring finger protein, 1	2.72616	0.642887	0.235821	1.56145	1.65657
1450436_s_at	56323	Dnajb5	DnaJ (Hsp40) homolog, subfamily B, member 5	-2.72536	-0.53612	0.196715	0.689623	1.88002
1447979_at	52850	Sgsm1	small G protein signaling modulator 1	-2.72423	-0.410526	0.150694	0.752349	1.88002
1436277_at	433809	Rnf207	ring finger protein 207	2.72275	0.4613	0.169424	1.37678	1.65657
1459694_at	100115	AI428898	expressed sequence AI428898	2.72107	0.422058	0.155107	1.33984	1.65657
1456781_at	NA	NA	NA	-2.72052	-0.469184	0.172461	0.722373	1.88002
1444703_at	69964	2810403D21Rik	RIKEN cDNA 2810403D21 gene	2.71195	0.456382	0.168286	1.3721	1.65657
1417613_at	15939	Ier5	immediate early response 5	-2.70725	-0.525735	0.194195	0.694605	1.88002
1422130_at	18164	Nptx1	neuronal pentraxin 1	-2.70658	-0.369819	0.136637	0.773879	1.88002
1440227_at	53881	Slc5a3	solute carrier family 5 (inositol transporters), member 3	-2.7056	-0.817414	0.302119	0.567458	1.88002
1429966_at	269423	3110057O12Rik	RIKEN cDNA 3110057O12 gene	2.6999	0.415719	0.153976	1.33396	1.65657
1422053_at	16323	Inhba	inhibin beta-A	-2.69846	-0.568118	0.210534	0.674496	1.88002
1439119_a_at	218236	BC010304	cDNA sequence BC010304	-2.69822	-0.424412	0.157293	0.745142	1.88002
1421768_a_at	26556	Homer1	homer homolog 1 (Drosophila)	-2.69821	-0.731606	0.271145	0.602233	1.88002
1448446_at	54006	Deaf1	deformed epidermal autoregulatory factor 1 (Drosophila)	2.69647	0.501471	0.185973	1.41566	1.65657
1429286_at	68888	1190003M12Rik	RIKEN cDNA 1190003M12 gene	2.69577	0.812948	0.301565	1.7568	1.65657
1425964_x_at	15507	Hspb1	heat shock protein 1	-2.69351	-0.95599	0.354924	0.515488	1.88002
1460645_at	66917	Chordc1	cysteine and histidine-rich domain (CHORD)-containing, zinc-binding protein 1	-2.68821	-0.56473	0.210076	0.676082	1.88002
1421396_at	18548	Pcsk1	proprotein convertase subtilisin/kexin type 1	-2.68548	-0.670358	0.249624	0.628351	1.88002
1438026_at	434377	Zfp560	zinc finger protein 560	2.68359	0.360633	0.134384	1.28399	1.95582
1425710_a_at	26556	Homer1	homer homolog 1 (Drosophila)	-2.68326	-0.495929	0.184824	0.709105	1.88002
1450665_at	14390	Gabpa	GA repeat binding protein, alpha	-2.68006	-0.578285	0.215773	0.669759	1.88002
1438040_a_at	22027	Hsp90b1	heat shock protein 90, beta (Grp94), member 1	-2.67865	-0.909017	0.339356	0.532548	1.88002
1450213_at	29863	Pde7b	phosphodiesterase 7B	-2.67158	-0.799062	0.299097	0.574723	1.88002
1429862_at	329502	Pla2g4e	phospholipase A2, group IVE	2.67021	0.675066	0.252813	1.59667	1.95582
1449184_at	21946	Pglyrp1	peptidoglycan recognition protein 1	-2.66926	-0.603676	0.226158	0.658075	1.88002
1424355_a_at	20467	Sin3b	transcriptional regulator, SIN3B (yeast)	2.66287	0.420797	0.158024	1.33867	2.00669
1429231_at	100034360	9330171B17Rik	RIKEN cDNA 9330171B17 gene	2.65981	0.551193	0.20723	1.4653	2.00669
1422520_at	18040	Nefm	neurofilament, medium polypeptide	-2.6593	-0.456029	0.171485	0.72899	1.88002
1449429_at	14226	Fkbp1b	FK506 binding protein 1b	2.65705	0.354261	0.133328	1.27833	2.00669
1430190_at	73332	1700041C02Rik	RIKEN cDNA 1700041C02 gene	2.65635	0.422179	0.158932	1.33995	2.00669
1444359_at	NA	NA	NA	2.65176	0.434627	0.163901	1.35156	2.00669
1436021_at	213006	Mfsd4	major facilitator superfamily domain containing 4	2.64968	0.487721	0.184068	1.40223	2.00669
1428202_at	66294	1810037C20Rik	RIKEN cDNA 1810037C20 gene	2.64908	0.386427	0.145872	1.30715	2.00669
1426641_at	217410	Trib2	tribbles homolog 2 (Drosophila)	-2.64648	-0.63178	0.238724	0.64538	1.95268
1445099_at	NA	NA	NA	2.63822	0.422584	0.160178	1.34033	2.00669
1429546_at	72962	Tymp	thymidine phosphorylase	2.63666	0.550894	0.208936	1.46499	2.00669
1443969_at	384783	Irs2	insulin receptor substrate 2	-2.63483	-0.557409	0.211554	0.679521	1.95268
1452918_at	76539	D19Ertd737e	DNA segment, Chr 19, ERATO Doi 737, expressed	2.63123	0.287766	0.109365	1.22075	2.00669
1438889_at	NA	NA	NA	2.63116	0.463558	0.17618	1.37894	2.00669
1428375_at	67723	4932415G12Rik	RIKEN cDNA 4932415G12 gene	2.62864	0.455949	0.173454	1.37169	2.00669
1428233_at	432508	Cpsf6	cleavage and polyadenylation specific factor 6	-2.62565	-0.597838	0.227691	0.660743	1.95268
1441334_at	NA	NA	NA	2.61468	0.424282	0.162269	1.3419	2.00669
1423608_at	16431	Itm2a	integral membrane protein 2A	2.61435	0.490863	0.187757	1.40529	2.00669
1433885_at	544963	Iqgap2	IQ motif containing GTPase activating protein 2	-2.61342	-0.399263	0.152774	0.758246	1.95268
1457682_at	71544	9030420J04Rik	RIKEN cDNA 9030420J04 gene	2.61257	0.37743	0.144467	1.29903	2.00669
1435704_at	320295	C920006O11Rik	RIKEN cDNA C920006O11 gene	2.61238	0.492707	0.188605	1.40708	2.00669
1438648_x_at	68888	1190003M12Rik	RIKEN cDNA 1190003M12 gene	2.61232	0.75961	0.290779	1.69303	2.00669
1419231_s_at	268482	Krt12	keratin 12	2.61196	0.500854	0.191754	1.41505	2.00669
1423160_at	114715	Spred1	sprouty protein with EVH-1 domain 1, related sequence	-2.60494	-0.480409	0.184423	0.716774	1.95268
1448968_at	28018	Ubfd1	ubiquitin family domain containing 1	-2.60416	-0.345875	0.132817	0.78683	1.95268
1436411_at	268878	Atp13a5	ATPase type 13A5	2.5954	0.601604	0.231796	1.5174	2.00669
1417719_at	60406	Sap30	sin3 associated polypeptide	-2.59485	-0.465445	0.179372	0.724248	1.95268
1425725_s_at	26931	Ppp2r5c	protein phosphatase 2, regulatory subunit B (B56), gamma isoform	-2.59344	-0.456446	0.176	0.72878	1.95268
1434965_at	52013	D19Ertd386e	DNA segment, Chr 19, ERATO Doi 386, expressed	-2.59343	-0.323352	0.124681	0.799211	1.95268
1436357_at	NA	NA	NA	2.59068	0.435511	0.168107	1.35239	2.00669
1447580_at	NA	NA	NA	2.58778	0.394806	0.152565	1.31477	2.00669
1435386_at	22371	Vwf	Von Willebrand factor homolog	2.58652	0.587341	0.227077	1.50248	2.43334
1419081_at	66795	Atg10	autophagy-related 10 (yeast)	2.58492	0.491201	0.190025	1.40561	2.43334
1436893_a_at	57438	March7	membrane-associated ring finger (C3HC4) 7	2.57957	0.385471	0.149432	1.30629	2.43334
1417169_at	53376	Usp2	ubiquitin specific peptidase 2	2.57895	0.369502	0.143276	1.29191	2.43334
1428588_a_at	107733	Mrpl41	mitochondrial ribosomal protein L41	2.57816	0.317111	0.122999	1.24583	2.43334
1428834_at	319520	Dusp4	dual specificity phosphatase 4	-2.57675	-0.785809	0.304961	0.580027	1.95268
1421065_at	16452	Jak2	Janus kinase 2	-2.575	-0.412015	0.160006	0.751573	1.95268
1451190_a_at	104175	Sbk1	SH3-binding kinase 1	-2.57486	-0.519234	0.201655	0.697742	1.95268
1440895_at	NA	NA	NA	2.57437	0.45658	0.177357	1.37228	2.43334
1448829_at	67241	Smc6	structural maintenance of chromosomes 6	2.57282	0.456386	0.177387	1.3721	2.43334
1431596_at	NA	NA	NA	2.56979	0.537831	0.20929	1.45179	2.43334
1416288_at	15502	Dnaja1	DnaJ (Hsp40) homolog, subfamily A, member 1	-2.56973	-0.377114	0.146753	0.769976	1.95268
1435854_at	226115	Opalin	oligodendrocytic myelin paranodal and inner loop protein	2.56917	0.607179	0.236333	1.52328	2.43334
1418848_at	11832	Aqp7	aquaporin 7	-2.56852	-0.332708	0.129533	0.794044	1.95268
1436060_at	100039495	OTTMUSG00000025463	predicted gene, OTTMUSG00000025463	2.56332	0.375101	0.146334	1.29693	2.43334
1434493_at	69126	1810022K09Rik	RIKEN cDNA 1810022K09 gene	2.5633	0.590487	0.230363	1.50576	2.43334
1447839_x_at	11535	Adm	adrenomedullin	-2.55954	-0.528949	0.206657	0.69306	1.95268
1448546_at	192678	Rassf3	Ras association (RalGDS/AF-6) domain family member 3	2.55757	0.47482	0.185653	1.38975	2.43334
1424966_at	94346	Tmem40	transmembrane protein 40	2.55561	0.588789	0.23039	1.50398	2.43334
1436468_at	27801	Zdhhc8	zinc finger, DHHC domain containing 8	2.55529	0.406061	0.15891	1.32506	2.43334
1418250_at	80981	Arl4d	ADP-ribosylation factor-like 4D	-2.5547	-0.510305	0.199752	0.702074	1.95268
1428889_at	69113	Alkbh3	alkB, alkylation repair homolog 3 (E. coli)	2.55239	0.394974	0.154747	1.31492	2.43334
1438157_s_at	18035	Nfkbia	nuclear factor of kappa light polypeptide gene enhancer in B-cells inhibitor, alpha	-2.55024	-0.521936	0.204662	0.696436	1.95268
1457284_at	NA	NA	NA	2.54868	0.469497	0.184211	1.38463	2.43334
1421594_a_at	83671	Sytl2	synaptotagmin-like 2	2.54855	0.395053	0.15501	1.31499	2.43334
1439766_x_at	22341	Vegfc	vascular endothelial growth factor C	2.54733	0.469011	0.184119	1.38416	2.59105
1437003_at	NA	NA	NA	-2.54275	-0.404723	0.159167	0.755381	1.95582
1431510_s_at	67899	Cmc1	COX assembly mitochondrial protein homolog (S. cerevisiae)	2.53949	0.418862	0.164939	1.33687	2.59105
1430991_at	66263	1810014B01Rik	RIKEN cDNA 1810014B01 gene	-2.53783	-0.674903	0.265937	0.626374	1.95582
1418107_at	21400	Tcea2	transcription elongation factor A (SII), 2	2.53607	0.449689	0.177317	1.36575	2.59105
1430630_at	NA	NA	NA	2.5355	0.378357	0.149224	1.29986	2.59105
1455589_at	73540	1700100M05Rik	RIKEN cDNA 1700100M05 gene	2.53436	0.465967	0.18386	1.38124	2.59105
1419111_at	69260	Ing2	inhibitor of growth family, member 2	2.53264	0.306776	0.121129	1.23694	2.59105
1427308_at	13131	Dab1	disabled homolog 1 (Drosophila)	-2.53251	-0.375934	0.148443	0.770606	1.95582
1427089_at	72949	Ccnt2	cyclin T2	-2.52912	-0.397289	0.157086	0.759283	2.15987
1423100_at	14281	Fos	FBJ osteosarcoma oncogene	-2.52638	-0.692902	0.274266	0.618608	2.15987
1450743_s_at	56403	Syncrip	synaptotagmin binding, cytoplasmic RNA interacting protein	-2.52475	-0.471687	0.186825	0.721121	2.15987
1437199_at	240672	Dusp5	dual specificity phosphatase 5	-2.52319	-0.50849	0.201526	0.702958	2.15987
1434976_x_at	13685	Eif4ebp1	eukaryotic translation initiation factor 4E binding protein 1	2.52317	0.498018	0.197377	1.41227	2.59105
1422943_a_at	15507	Hspb1	heat shock protein 1	-2.52316	-0.89149	0.353323	0.539057	2.15987
1419230_at	268482	Krt12	keratin 12	2.51423	0.513051	0.204059	1.42707	2.60777
1425197_at	19255	Ptpn2	protein tyrosine phosphatase, non-receptor type 2	-2.51107	-0.509635	0.202955	0.7024	2.15987
1440843_at	320593	A230051N06Rik	RIKEN cDNA A230051N06 gene	2.5104	0.379352	0.151112	1.30076	2.60777
1435912_at	224111	Ubxn7	UBX domain protein 7	-2.50953	-0.336383	0.134042	0.792025	2.15987
1428345_at	74411	Ppapdc2	phosphatidic acid phosphatase type 2 domain containing 2	-2.50359	-0.377793	0.1509	0.769614	2.15987
1439033_at	319885	Zcchc7	zinc finger, CCHC domain containing 7	-2.50355	-0.453697	0.181221	0.730169	2.15987
1424543_at	17973	Nck1	non-catalytic region of tyrosine kinase adaptor protein 1	-2.50223	-0.310933	0.124262	0.80612	2.15987
1423978_at	104175	Sbk1	SH3-binding kinase 1	-2.50218	-0.453659	0.181306	0.730189	2.15987
1422818_at	18003	Nedd9	neural precursor cell expressed, developmentally down-regulated gene 9	-2.50142	-0.416887	0.16666	0.749039	2.15987
1435407_at	100041581	Zkscan16	zinc finger with KRAB and SCAN domains 16	2.50108	0.485974	0.194305	1.40053	2.60777
1436209_at	214063	Dnajc16	DnaJ (Hsp40) homolog, subfamily C, member 16	2.50005	0.35967	0.143865	1.28313	2.60777
1424251_a_at	50926	Hnrpdl	heterogeneous nuclear ribonucleoprotein D-like	2.50003	0.488459	0.195381	1.40294	2.60777
1423723_s_at	230908	Tardbp	TAR DNA binding protein	-2.49821	-0.455181	0.182203	0.729419	2.15987
1444215_at	NA	NA	NA	-2.49784	-0.443277	0.177464	0.735462	2.15987
1456006_at	12125	Bcl2l11	BCL2-like 11 (apoptosis facilitator)	2.4973	0.373002	0.149362	1.29505	2.60777
1431043_at	72330	Kbtbd5	kelch repeat and BTB (POZ) domain containing 5	2.4957	0.446539	0.178923	1.36277	2.60777
1430690_at	71331	5430411C19Rik	RIKEN cDNA 5430411C19 gene	2.49353	0.435342	0.174588	1.35223	2.60777
1433936_at	68332	0610010E21Rik	RIKEN cDNA 0610010E21 gene	2.49008	0.418299	0.167986	1.33635	2.60777
1417680_at	16493	Kcna5	potassium voltage-gated channel, shaker-related subfamily, member 5	-2.48558	-0.549416	0.221041	0.683297	2.43334
1448593_at	22402	Wisp1	WNT1 inducible signaling pathway protein 1	-2.4839	-0.580307	0.233627	0.668822	2.43334
1457690_at	545156	Kalrn	kalirin, RhoGEF kinase	-2.48274	-0.35165	0.141638	0.783687	2.43334
1424481_s_at	494468	Armcx5	armadillo repeat containing, X-linked 5	2.48012	0.464094	0.187126	1.37945	2.60777
1418139_at	13193	Dcx	doublecortin	2.47898	0.468964	0.189176	1.38411	2.60777
1444452_at	320876	D930002L09Rik	RIKEN cDNA D930002L09 gene	2.47826	0.571016	0.23041	1.48557	2.60777
1433530_at	67945	Rpl41	ribosomal protein L41	2.47542	0.32661	0.131941	1.25406	2.60777
1451546_s_at	94346	Tmem40	transmembrane protein 40	2.47117	0.346492	0.140214	1.27147	2.60777
1438954_x_at	14205	Figf	c-fos induced growth factor	2.46776	0.412691	0.167233	1.33117	2.60777
1419586_at	19889	Rp2h	retinitis pigmentosa 2 homolog (human)	-2.46698	-0.532173	0.215718	0.691513	2.59105
1443500_at	NA	NA	NA	2.46662	0.444514	0.180212	1.36086	2.60777
1436449_at	NA	NA	NA	2.46022	0.455351	0.185085	1.37112	2.60777
1439376_x_at	23857	Dmtf1	cyclin D binding myb-like transcription factor 1	-2.45911	-0.378822	0.154048	0.769065	2.59105
1442051_at	15077	Hist2h3c1	histone cluster 2, H3c1	-2.45889	-0.75755	0.308086	0.5915	2.59105
1436662_at	58178	Sorcs1	VPS10 domain receptor protein SORCS 1	2.45659	0.380576	0.15492	1.30186	2.74036
1416129_at	74155	Errfi1	ERBB receptor feedback inhibitor 1	-2.45603	-0.353213	0.143815	0.782839	2.63611
1436812_at	243853	Fkrp	fukutin related protein	2.45392	0.332288	0.135411	1.25901	2.74036
1435374_at	75796	Cdyl2	chromodomain protein, Y chromosome-like 2	-2.45387	-0.440358	0.179454	0.736952	2.63611
1456233_at	NA	NA	NA	2.45372	0.429846	0.175182	1.34709	2.74036
1426640_s_at	217410	Trib2	tribbles homolog 2 (Drosophila)	-2.4504	-0.452648	0.184724	0.7307	2.63611
1447944_at	74570	Zkscan1	zinc finger with KRAB and SCAN domains 1	-2.44873	-0.496627	0.20281	0.708762	2.63611
1450068_at	22385	Baz1b	bromodomain adjacent to zinc finger domain, 1B	-2.44834	-0.426076	0.174027	0.744283	2.63611
1451924_a_at	13614	Edn1	endothelin 1	2.44783	0.320194	0.130807	1.2485	2.74036
1425767_a_at	20474	Six4	sine oculis-related homeobox 4 homolog (Drosophila)	-2.43978	-0.303415	0.124362	0.810332	2.68655
1426614_at	228880	Prkcbp1	protein kinase C binding protein 1	-2.43886	-0.406056	0.166494	0.754684	2.68655
1455878_at	70036	2700023E23Rik	RIKEN cDNA 2700023E23 gene	2.43663	0.499535	0.20501	1.41376	2.74036
1442905_at	NA	NA	NA	2.43436	0.506146	0.207918	1.42025	2.74036
1431228_s_at	75135	4930526I15Rik	RIKEN cDNA 4930526I15 gene	2.43431	0.272432	0.111913	1.20784	2.74036
1457341_at	NA	NA	NA	2.43398	0.569362	0.233923	1.48387	2.74036
1416111_at	12522	Cd83	CD83 antigen	2.43189	0.366007	0.150503	1.28878	2.8327
1425141_at	212442	Lactb2	lactamase, beta 2	2.4313	0.306076	0.12589	1.23634	2.8327
1434347_s_at	NA	NA	NA	2.42962	0.590236	0.242933	1.50549	2.8327
1429867_at	71185	4933424C08Rik	RIKEN cDNA 4933424C08 gene	2.42872	0.386017	0.158939	1.30678	2.8327
1453386_at	69136	Tusc1	tumor suppressor candidate 1	2.42743	0.395374	0.162877	1.31528	2.8327
1418938_at	13371	Dio2	deiodinase, iodothyronine, type II	-2.42358	-0.732898	0.302402	0.601694	2.68655
1448395_at	20377	Sfrp1	secreted frizzled-related protein 1	2.42128	0.382656	0.158038	1.30374	2.8327
1428777_at	114715	Spred1	sprouty protein with EVH-1 domain 1, related sequence	-2.42061	-0.363265	0.150071	0.777403	2.68655
1452354_at	72792	2810459M11Rik	RIKEN cDNA 2810459M11 gene	2.41934	0.30097	0.124402	1.23197	2.8327
1425031_at	246179	Fktn	fukutin	-2.41779	-0.419722	0.173597	0.747569	2.68655
1427221_at	102680	Slc6a20a	solute carrier family 6 (neurotransmitter transporter), member 20A	2.41513	0.474405	0.19643	1.38935	2.8327
1448979_at	17828	Muted	muted	2.41429	0.297565	0.123251	1.22907	2.8327
1423067_at	80280	Cdk5rap3	CDK5 regulatory subunit associated protein 3	2.41044	0.304886	0.126486	1.23532	2.8327
1440952_at	NA	NA	NA	-2.40988	-0.300837	0.124835	0.811781	2.68655
1449039_a_at	50926	Hnrpdl	heterogeneous nuclear ribonucleoprotein D-like	2.4074	0.480652	0.199656	1.39537	2.8327
1433789_at	399101	Snhg3	small nucleolar RNA host gene (non-protein coding) 3	2.40736	0.37065	0.153965	1.29293	2.8327
1420660_at	54562	Lrrc6	leucine rich repeat containing 6 (testis)	2.40691	0.460823	0.191459	1.37633	2.8327
1434421_at	320563	Islr2	immunoglobulin superfamily containing leucine-rich repeat 2	-2.40576	-0.633471	0.263315	0.644624	2.74036
1456718_at	99887	Tmem56	transmembrane protein 56	-2.40501	-0.362577	0.150759	0.777774	2.74036
1422635_at	11423	Ache	acetylcholinesterase	2.40455	0.381095	0.158489	1.30233	2.92447
1416147_at	15525	Hspa4	heat shock protein 4	-2.40425	-0.801925	0.333545	0.573583	2.74036
1440734_at	140810	Ttbk2	tau tubulin kinase 2	-2.40252	-0.373052	0.155275	0.772147	2.74036
1417168_a_at	53376	Usp2	ubiquitin specific peptidase 2	2.39977	0.341742	0.142406	1.26729	2.92447
1455007_s_at	108682	Gpt2	glutamic pyruvate transaminase (alanine aminotransferase) 2	-2.39925	-0.510892	0.212938	0.701789	2.74036
1448991_a_at	226180	Ina	internexin neuronal intermediate filament protein, alpha	-2.3985	-0.345189	0.143919	0.787205	2.74036
1426822_at	214952	Rhot2	ras homolog gene family, member T2	-2.39727	-0.28793	0.120108	0.819076	2.74036
1416251_at	17219	Mcm6	minichromosome maintenance deficient 6 (MIS5 homolog, S. pombe) (S. cerevisiae)	2.39569	0.322457	0.134599	1.25046	2.92447
1423625_a_at	67713	Dnajc19	DnaJ (Hsp40) homolog, subfamily C, member 19	2.39472	0.31818	0.132867	1.24676	2.92447
1458470_at	NA	NA	NA	2.39211	0.534949	0.223631	1.44889	2.92447
1438078_at	56077	Dgke	diacylglycerol kinase, epsilon	2.39141	0.358376	0.14986	1.28198	2.92447
1456341_a_at	16601	Klf9	Kruppel-like factor 9	-2.38728	-0.287492	0.120427	0.819325	2.74036
1455225_at	64009	Syne1	synaptic nuclear envelope 1	-2.38647	-0.364097	0.152567	0.776955	2.74036
1438295_at	NA	NA	NA	2.38425	0.511808	0.214662	1.42584	2.92447
1455343_at	233765	Plekha7	pleckstrin homology domain containing, family A member 7	2.38292	0.524699	0.220191	1.43863	2.92447
1419647_a_at	15937	Ier3	immediate early response 3	-2.38075	-0.440431	0.184997	0.736915	2.8327
1416516_at	14086	Fscn1	fascin homolog 1, actin bundling protein (Strongylocentrotus purpuratus)	-2.37859	-0.466924	0.196303	0.723506	2.8327
1444468_at	74229	Paqr8	progestin and adipoQ receptor family member VIII	-2.37561	-0.424781	0.178809	0.744952	2.8327
1416455_a_at	12955	Cryab	crystallin, alpha B	-2.37451	-0.700908	0.295181	0.615185	2.8327
1447962_at	NA	NA	NA	2.37267	0.337429	0.142215	1.2635	2.92447
1429840_at	66774	4933439G12Rik	RIKEN cDNA 4933439G12 gene	2.37034	0.480371	0.202659	1.3951	3.17802
1437101_at	50523	Lats2	large tumor suppressor 2	-2.36941	-0.480201	0.202667	0.716878	2.92447
1448555_at	71919	Rpap3	RNA polymerase II associated protein 3	2.36891	0.269722	0.113859	1.20558	3.17802
1430252_at	73168	3110027N22Rik	RIKEN cDNA 3110027N22 gene	2.36816	0.610778	0.257912	1.52708	3.17802
1448705_at	81630	Zbtb22	zinc finger and BTB domain containing 22	2.36769	0.389334	0.164437	1.30979	3.17802
1457975_at	70359	Gtpbp3	GTP binding protein 3	-2.36567	-0.371534	0.157053	0.77296	2.92447
1453222_at	382034	Gse1	genetic suppressor element 1	-2.36442	-0.388712	0.1644	0.763811	2.92447
1454814_s_at	328099	AU021838	expressed sequence AU021838	-2.36436	-0.421992	0.17848	0.746393	2.92447
1420093_s_at	50926	Hnrpdl	heterogeneous nuclear ribonucleoprotein D-like	2.36339	0.461436	0.195243	1.37691	3.17802
1427552_a_at	14874	Gstz1	glutathione transferase zeta 1 (maleylacetoacetate isomerase)	2.36282	0.390319	0.165192	1.31068	3.17802
1440851_at	66753	4933407N01Rik	RIKEN cDNA 4933407N01 gene	2.361	0.318705	0.134987	1.24721	3.17802
1418382_at	494504	Apcdd1	adenomatosis polyposis coli down-regulated 1	2.36079	0.594526	0.251833	1.50998	3.17802
1436978_at	216795	Wnt9a	wingless-type MMTV integration site 9A	2.35652	0.491266	0.208471	1.40568	3.17802
1436269_s_at	64704	Htra2	HtrA serine peptidase 2	2.35435	0.345588	0.146787	1.27067	3.17802
1419516_at	108160	D0HXS9928E	DNA segment, human DXS9928E	2.3539	0.409346	0.173901	1.32808	3.17802
1427172_at	237222	Ofd1	oral-facial-digital syndrome 1 gene homolog (human)	2.3532	0.523535	0.222478	1.43747	3.17802
1436533_at	20822	Trove2	TROVE domain family, member 2	-2.35247	-0.428233	0.182035	0.743172	3.17802
1428112_at	74840	Armet	arginine-rich, mutated in early stage tumors	-2.34801	-0.709756	0.302281	0.611423	3.17802
1421342_at	16539	Kcns2	K+ voltage-gated channel, subfamily S, 2	-2.34735	-0.452181	0.192635	0.730937	3.17802
1435285_at	77015	Mpped2	metallophosphoesterase domain containing 2	2.34523	0.358837	0.153007	1.28239	3.17802
1420367_at	68184	Denr	density-regulated protein	2.34456	0.481343	0.205302	1.39604	3.17802
1438385_s_at	108682	Gpt2	glutamic pyruvate transaminase (alanine aminotransferase) 2	-2.34333	-0.467295	0.199415	0.72332	3.17802
1425721_at	83946	Phip	pleckstrin homology domain interacting protein	-2.34283	-0.519269	0.221641	0.697725	3.17802
1458028_at	66274	1810012P15Rik	RIKEN cDNA 1810012P15 gene	2.339	0.350519	0.149859	1.27502	3.46213
1456389_at	24136	Zeb2	zinc finger E-box binding homeobox 2	2.3387	0.44777	0.191461	1.36393	3.46213
1457232_at	213311	Fbxl21	F-box and leucine-rich repeat protein 21	2.33845	0.347932	0.148788	1.27273	3.46213
1428173_at	72205	Eml2	echinoderm microtubule associated protein like 2	2.33677	0.44741	0.191465	1.36359	3.46213
1451469_at	338349	Cntln	centlein, centrosomal protein	2.33676	0.414165	0.177239	1.33253	3.46213
1459897_a_at	282619	Sbsn	suprabasin	2.33567	0.342919	0.146818	1.26832	3.46213
1435598_at	NA	NA	NA	2.33204	0.477797	0.204884	1.39262	3.46213
1434222_at	217692	Sipa1l1	signal-induced proliferation-associated 1 like 1	-2.33097	-0.368955	0.158284	0.774343	3.48953
1428013_at	77877	6030458C11Rik	RIKEN cDNA 6030458C11 gene	2.32622	0.293111	0.126003	1.22528	3.46213
1456799_at	330780	E130110O22Rik	RIKEN cDNA E130110O22 gene	2.32416	0.443821	0.19096	1.3602	3.46213
1425422_a_at	74108	Parn	poly(A)-specific ribonuclease (deadenylation nuclease)	2.32406	0.398931	0.171653	1.31853	3.46213
1429156_at	66311	2610036L11Rik	RIKEN cDNA 2610036L11 gene	2.3215	0.536049	0.230906	1.45	3.46213
1423146_at	15208	Hes5	hairy and enhancer of split 5 (Drosophila)	2.32109	0.418948	0.180497	1.33695	3.46213
1452661_at	22042	Tfrc	transferrin receptor	2.31847	0.607318	0.261948	1.52343	3.46213
1443713_at	12661	Chl1	cell adhesion molecule with homology to L1CAM	-2.31837	-0.364046	0.157027	0.776983	3.64148
1431005_at	28109	D10Wsu102e	DNA segment, Chr 10, Wayne State University 102, expressed	-2.31742	-0.495609	0.213862	0.709262	3.64148
1434855_at	245847	Amdhd2	amidohydrolase domain containing 2	2.31737	0.331135	0.142893	1.258	3.46213
1443878_at	192786	Rapgef6	Rap guanine nucleotide exchange factor (GEF) 6	-2.31698	-0.395347	0.170631	0.760306	3.64148
1418908_at	18484	Pam	peptidylglycine alpha-amidating monooxygenase	2.31697	0.387377	0.167192	1.30801	3.46213
1434206_s_at	26931	Ppp2r5c	protein phosphatase 2, regulatory subunit B (B56), gamma isoform	-2.3166	-0.431418	0.186229	0.741532	3.64148
1427414_at	19087	Prkar2a	protein kinase, cAMP dependent regulatory, type II alpha	-2.31404	-0.424854	0.183598	0.744914	3.64148
1447936_at	69221	2410006H16Rik	RIKEN cDNA 2410006H16 gene	2.31347	0.430027	0.18588	1.34726	3.46213
1456634_at	320706	9830001H06Rik	RIKEN cDNA 9830001H06 gene	2.31344	0.558404	0.241374	1.47264	3.46213
1454658_at	216136	Ilvbl	ilvB (bacterial acetolactate synthase)-like	2.31005	0.317406	0.137402	1.24609	3.46213
1430074_x_at	71508	8430426H19Rik	RIKEN cDNA 8430426H19 gene	-2.31	-0.375171	0.162412	0.771014	3.64148
1426604_at	24014	Rnasel	ribonuclease L (2', 5'-oligoisoadenylate synthetase-dependent)	2.30931	0.28778	0.124618	1.22076	3.46213
1441807_s_at	NA	NA	NA	2.30842	0.424	0.183675	1.34164	3.46213
1449799_s_at	67451	Pkp2	plakophilin 2	-2.3079	-0.583733	0.252927	0.667235	3.64148
1434537_at	108116	Slco3a1	solute carrier organic anion transporter family, member 3a1	-2.30766	-0.368685	0.159766	0.774488	3.64148
1455637_x_at	245305	EG245305	predicted gene, EG245305	2.30707	0.371479	0.161018	1.29368	3.46213
1429116_at	235504	Slc17a5	solute carrier family 17 (anion/sugar transporter), member 5	2.3056	0.388826	0.168644	1.30933	3.46213
1421962_at	56323	Dnajb5	DnaJ (Hsp40) homolog, subfamily B, member 5	-2.30497	-0.43184	0.187352	0.741315	3.64148
1453802_at	77569	Limch1	LIM and calponin homology domains 1	-2.30281	-0.540981	0.234922	0.687303	3.64148
1434070_at	16449	Jag1	jagged 1	2.30153	0.453436	0.197015	1.3693	3.46213
1437573_at	NA	NA	NA	2.30107	0.472699	0.205426	1.3877	3.46213
1427359_at	338523	Jhdm1d	jumonji C domain-containing histone demethylase 1 homolog D (S. cerevisiae)	-2.30005	-0.683787	0.297292	0.622529	3.64148
1425937_a_at	192231	Hexim1	hexamethylene bis-acetamide inducible 1	-2.2998	-0.340018	0.147846	0.790032	3.64148
1436033_at	235493	BC031353	cDNA sequence BC031353	2.29938	0.390502	0.169829	1.31085	3.46213
1453558_at	75040	4930504H06Rik	RIKEN cDNA 4930504H06 gene	2.29596	0.502091	0.218684	1.41626	3.46213
1452003_at	56275	Rbm14	RNA binding motif protein 14	-2.29272	-0.46222	0.201603	0.725868	3.64148
1426189_at	252864	Dusp15	dual specificity phosphatase-like 15	2.29202	0.37715	0.16455	1.29877	3.46213
1418953_at	50759	Fbxo16	F-box protein 16	2.29074	0.296806	0.129567	1.22842	3.46213
1431214_at	67527	LOC67527	murine leukemia retrovirus	-2.28639	-0.706119	0.308836	0.612967	3.64148
1459859_x_at	93696	Chrac1	chromatin accessibility complex 1	2.28628	0.304938	0.133377	1.23537	3.46213
1433633_at	270110	Irf2bp2	interferon regulatory factor 2 binding protein 2	-2.28445	-0.449751	0.196875	0.732169	3.64148
1453373_at	331461	Il1rapl1	interleukin 1 receptor accessory protein-like 1	2.2837	0.35463	0.155287	1.27866	3.46213
1443989_at	94090	Trim9	tripartite motif-containing 9	-2.28325	-0.389503	0.170592	0.763392	3.64148
1437334_x_at	74108	Parn	poly(A)-specific ribonuclease (deadenylation nuclease)	2.28084	0.440493	0.193128	1.35707	3.46213
1457281_at	78244	Dnajc21	DnaJ (Hsp40) homolog, subfamily C, member 21	-2.28009	-0.633301	0.277753	0.6447	3.64148
1455686_at	NA	NA	NA	2.27936	0.456626	0.200331	1.37233	3.46213
1457774_at	66566	2310079N02Rik	RIKEN cDNA 2310079N02 gene	2.27854	0.353411	0.155104	1.27758	3.46213
1423423_at	14827	Pdia3	protein disulfide isomerase associated 3	-2.27705	-0.51096	0.224396	0.701755	3.64148
1420401_a_at	56089	Ramp3	receptor (calcitonin) activity modifying protein 3	2.27017	0.323381	0.142448	1.25126	3.46213
1460206_at	56149	Grasp	GRP1 (general receptor for phosphoinositides 1)-associated scaffold protein	-2.26982	-0.465721	0.205179	0.724109	3.64148
1416967_at	20674	Sox2	SRY-box containing gene 2	2.26952	0.302573	0.13332	1.23334	3.46213
1441662_at	81906	Cyp4x1	cytochrome P450, family 4, subfamily x, polypeptide 1	2.26943	0.422365	0.186111	1.34012	3.46213
1420655_at	116939	Pnpla3	patatin-like phospholipase domain containing 3	2.26436	0.297757	0.131497	1.22923	3.46213
1427520_a_at	17879	Myh1	myosin, heavy polypeptide 1, skeletal muscle, adult	2.26312	0.434338	0.19192	1.35129	3.46213
1435948_at	100040525	100040525	predicted gene, 100040525	2.26312	0.400272	0.176868	1.31976	3.46213
1423667_at	232087	Mat2a	methionine adenosyltransferase II, alpha	-2.26166	-0.37237	0.164645	0.772512	3.86557
1457984_at	12918	Crh	corticotropin releasing hormone	-2.26073	-0.524915	0.232189	0.695	3.86557
1423619_at	19416	Rasd1	RAS, dexamethasone-induced 1	-2.25915	-0.680004	0.301	0.624164	3.86557
1438251_x_at	56213	Htra1	HtrA serine peptidase 1	-2.25886	-0.378932	0.167753	0.769007	3.86557
1456010_x_at	15208	Hes5	hairy and enhancer of split 5 (Drosophila)	2.25593	0.469241	0.208004	1.38438	3.46213
1422682_s_at	114228	Prss1	protease, serine, 1 (trypsin 1)	2.25497	0.637406	0.282667	1.55553	3.82678
1427574_s_at	27059	Sh3d19	SH3 domain protein D19	-2.25467	-0.450322	0.199729	0.73188	3.86557
1448651_at	53893	Nudt5	nudix (nucleoside diphosphate linked moiety X)-type motif 5	-2.25462	-0.436396	0.193556	0.738978	3.86557
1440917_at	68037	2900093K20Rik	RIKEN cDNA 2900093K20 gene	2.25243	0.418616	0.185851	1.33664	3.82678
1417239_at	12626	Cetn3	centrin 3	2.25145	0.329081	0.146164	1.25621	3.82678
1448454_at	67996	Sfrs6	splicing factor, arginine/serine-rich 6	-2.25091	-0.374394	0.16633	0.771429	3.86557
1436458_at	20358	Sema6a	sema domain, transmembrane domain (TM), and cytoplasmic domain, (semaphorin) 6A	2.24983	0.396062	0.176041	1.31591	3.82678
1460240_a_at	15381	Hnrnpc	heterogeneous nuclear ribonucleoprotein C	-2.24962	-0.392718	0.174571	0.761693	3.86557
1435745_at	223739	5031439G07Rik	RIKEN cDNA 5031439G07 gene	-2.24929	-0.303408	0.134891	0.810336	3.86557
1438953_at	14205	Figf	c-fos induced growth factor	2.24915	0.377135	0.167679	1.29876	3.82678
1437250_at	381269	Mreg	melanoregulin	2.24789	0.39738	0.176779	1.31711	3.82678
1455491_at	432467	Hnrnph3	heterogeneous nuclear ribonucleoprotein H3	-2.24633	-0.282837	0.125911	0.821973	3.86557
1436338_at	NA	NA	NA	-2.24573	-0.328133	0.146114	0.796567	3.86557
1440330_at	50709	Hist1h1e	histone cluster 1, H1e	-2.24293	-0.448477	0.199951	0.732816	3.86557
1441228_at	381823	Apold1	apolipoprotein L domain containing 1	-2.2413	-0.286798	0.127961	0.819719	3.86557
1448530_at	66355	Gmpr	guanosine monophosphate reductase	2.23851	0.309838	0.138413	1.23957	3.82678
1423103_at	53970	Rfx5	regulatory factor X, 5 (influences HLA class II expression)	2.23702	0.332864	0.148798	1.25951	3.82678
1426255_at	18039	Nefl	neurofilament, light polypeptide	-2.23683	-0.299366	0.133835	0.812609	3.86557
1422324_a_at	19227	Pthlh	parathyroid hormone-like peptide	-2.23386	-0.402736	0.180287	0.756422	3.86557
1435292_at	210789	Tbc1d4	TBC1 domain family, member 4	-2.2326	-0.369595	0.165544	0.774	4.05764
1435902_at	213484	Nudt18	nudix (nucleoside diphosphate linked moiety X)-type motif 18	2.23259	0.301378	0.13499	1.23232	3.82678
1442039_at	252838	Tox	thymocyte selection-associated high mobility group box	2.23182	0.621936	0.278668	1.53894	3.82678
1416798_a_at	56520	Nme4	non-metastatic cells 4, protein expressed in	2.23117	0.332795	0.149157	1.25945	3.82678
1426690_a_at	20787	Srebf1	sterol regulatory element binding transcription factor 1	2.23068	0.402192	0.180301	1.32151	3.82678
1418571_at	27279	Tnfrsf12a	tumor necrosis factor receptor superfamily, member 12a	-2.22963	-0.377116	0.169138	0.769975	4.05764
1444137_at	319650	A430108G06Rik	RIKEN cDNA A430108G06 gene	2.22907	0.436748	0.195933	1.35355	3.82678
1430292_a_at	66291	1810030N24Rik	RIKEN cDNA 1810030N24 gene	2.22566	0.313987	0.141076	1.24314	3.82678
1440756_at	NA	NA	NA	2.22265	0.352527	0.158606	1.27679	3.82678
1439621_at	NA	NA	NA	2.22203	0.546185	0.245805	1.46022	3.82678
1439066_at	11600	Angpt1	angiopoietin 1	2.22106	0.428292	0.192832	1.34564	3.82678
1429961_at	76927	1700021C14Rik	RIKEN cDNA 1700021C14 gene	2.22012	0.361521	0.162839	1.28478	3.82678
1418141_at	13193	Dcx	doublecortin	2.219	0.429993	0.193778	1.34723	3.82678
1448714_at	24018	Rngtt	RNA guanylyltransferase and 5'-phosphatase	-2.21843	-0.360974	0.162716	0.778639	4.29515
1452053_a_at	67878	Tmem33	transmembrane protein 33	-2.21709	-0.438957	0.197988	0.737668	4.29515
1428630_x_at	68977	Haghl	hydroxyacylglutathione hydrolase-like	2.21707	0.319124	0.143939	1.24757	3.82678
1438972_x_at	100042332	LOC100042332	hypothetical protein LOC100042332	2.21693	0.436176	0.196748	1.35301	3.82678
1456764_at	210027	Slc35f3	solute carrier family 35, member F3	-2.21508	-0.380741	0.171886	0.768043	4.29515
1456710_at	93882	Pcdhb11	protocadherin beta 11	2.21505	0.599772	0.270771	1.51548	3.82678
1455109_at	81004	Tbl1xr1	transducin (beta)-like 1X-linked receptor 1	2.21483	0.343992	0.155313	1.26926	3.82678
1426370_at	67420	Far1	fatty acyl CoA reductase 1	-2.21394	-0.559664	0.252791	0.67846	4.29515
1428373_at	76500	Ihpk2	inositol hexaphosphate kinase 2	2.21373	0.377936	0.170724	1.29948	3.82678
1418007_at	67367	1810007M14Rik	RIKEN cDNA 1810007M14 gene	-2.21066	-0.332404	0.150364	0.794212	4.29515
1449523_at	12055	Bcl7c	B-cell CLL/lymphoma 7C	2.20817	0.398644	0.180531	1.31827	3.82678
1435744_at	103012	6720401G13Rik	RIKEN cDNA 6720401G13 gene	2.20733	0.551858	0.250011	1.46597	3.82678
1450444_a_at	22259	Nr1h3	nuclear receptor subfamily 1, group H, member 3	-2.20465	-0.259929	0.1179	0.835129	4.29515
1433543_at	68743	Anln	anillin, actin binding protein	-2.2035	-0.510117	0.231503	0.702165	4.29515
1458281_at	NA	NA	NA	2.20248	0.398469	0.180918	1.31811	4.05764
1455937_at	243499	Lrrtm4	leucine rich repeat transmembrane neuronal 4	2.20193	0.487014	0.221176	1.40154	4.05764
1416173_at	64934	Pes1	pescadillo homolog 1, containing BRCT domain (zebrafish)	-2.20038	-0.423134	0.1923	0.745803	4.49922
1435671_at	328099	AU021838	expressed sequence AU021838	2.19954	0.35341	0.160675	1.27758	4.05764
1431614_at	72677	2810049E08Rik	RIKEN cDNA 2810049E08 gene	2.19931	0.505762	0.229964	1.41987	4.05764
1429551_at	69034	4930579G22Rik	RIKEN cDNA 4930579G22 gene	2.19891	0.372457	0.169382	1.29455	4.05764
1417372_a_at	67245	Peli1	pellino 1	-2.19626	-0.283653	0.129153	0.821508	4.49922
1434369_a_at	12955	Cryab	crystallin, alpha B	-2.19561	-0.618418	0.281662	0.651385	4.49922
1442196_at	78433	A930006K02Rik	RIKEN cDNA A930006K02 gene	-2.19558	-0.454885	0.207182	0.729568	4.49922
1429001_at	69656	Pir	pirin	2.19418	0.352903	0.160836	1.27713	4.05764
1428894_at	223776	1300018J18Rik	RIKEN cDNA 1300018J18 gene	2.19246	0.492941	0.224834	1.40731	4.05764
1438803_s_at	74718	Snx16	sorting nexin 16	-2.19153	-0.236338	0.107842	0.848897	4.49922
1453478_at	18992	Pou3f2	POU domain, class 3, transcription factor 2	2.18838	0.252282	0.115283	1.19109	4.29515
1439651_at	NA	NA	NA	2.18561	0.537735	0.246033	1.45169	4.29515
1448792_a_at	13107	Cyp2f2	cytochrome P450, family 2, subfamily f, polypeptide 2	2.1848	0.455637	0.208549	1.37139	4.29515
1415909_at	20867	Stip1	stress-induced phosphoprotein 1	-2.18094	-0.461729	0.211711	0.726115	4.49922
1417408_at	14066	F3	coagulation factor III	-2.17881	-0.312757	0.143544	0.805102	4.49922
1455460_at	100040120	100040120	predicted gene, 100040120	2.17464	0.492069	0.226276	1.40646	4.29515
1449372_at	100037258	Dnajc3	DnaJ (Hsp40) homolog, subfamily C, member 3	-2.17448	-0.615584	0.283094	0.652665	4.49922
1428224_at	50926	Hnrpdl	heterogeneous nuclear ribonucleoprotein D-like	2.17441	0.553015	0.254328	1.46715	4.29515
1435594_at	56298	Arl6ip2	ADP-ribosylation factor-like 6 interacting protein 2	2.17293	0.285886	0.131567	1.21916	4.29515
1457050_at	78643	1700129O19Rik	RIKEN cDNA 1700129O19 gene	2.16838	0.339271	0.156463	1.26512	4.29515
1449172_a_at	22342	Lin7b	lin-7 homolog B (C. elegans)	2.16838	0.396041	0.182644	1.31589	4.29515
1442397_at	74164	Nfx1	nuclear transcription factor, X-box binding 1	2.1682	0.357105	0.164702	1.28085	4.29515
1440965_at	327942	Pigl	phosphatidylinositol glycan anchor biosynthesis, class L	2.16705	0.284298	0.131191	1.21782	4.29515
1457279_at	NA	NA	NA	2.16551	0.450858	0.2082	1.36685	4.47561
1429832_at	66101	Ppih	peptidyl prolyl isomerase H	2.1636	0.376286	0.173917	1.298	4.47561
1441878_s_at	66431	1810049H13Rik	RIKEN cDNA 1810049H13 gene	2.16305	0.36709	0.169709	1.28975	4.47561
1440865_at	213002	Ifitm6	interferon induced transmembrane protein 6	2.16122	0.352715	0.163202	1.27696	4.47561
1434980_at	320207	Pik3r5	phosphoinositide-3-kinase, regulatory subunit 5, p101	2.16112	0.355955	0.164708	1.27983	4.47561
1429637_at	73663	2210419I08Rik	RIKEN cDNA 2210419I08 gene	2.15984	0.459954	0.212958	1.3755	4.47561
1453145_at	66776	4933439C20Rik	RIKEN cDNA 4933439C20 gene	2.1567	1.09797	0.509097	2.14053	4.47561
1440468_at	98303	D630023F18Rik	RIKEN cDNA D630023F18 gene	2.15537	0.349687	0.16224	1.27428	4.47561
1440485_at	NA	NA	NA	2.15393	0.461079	0.214064	1.37657	4.47561
1415732_at	193742	Bat5	HLA-B associated transcript 5	2.15299	0.27511	0.12778	1.21009	4.47561
1448745_s_at	16939	Lor	loricrin	2.15152	0.481791	0.22393	1.39648	4.47561
1440889_at	217294	BC006965	cDNA sequence BC006965	2.15141	0.390797	0.181647	1.31112	4.47561
1439925_at	17112	Tm4sf1	transmembrane 4 superfamily member 1	2.15115	0.420775	0.195605	1.33865	4.47561
1457229_at	70771	Gpr173	G-protein coupled receptor 173	2.15059	0.358581	0.166736	1.28216	4.47561
1456900_at	NA	NA	NA	2.15041	0.322002	0.14974	1.25006	4.47561
1444742_at	NA	NA	NA	2.14899	0.460177	0.214136	1.37571	4.47561
1432064_at	140629	Ubox5	U box domain containing 5	2.1469	0.357656	0.166592	1.28134	4.47561
1457177_at	NA	NA	NA	2.14524	0.655244	0.305441	1.57488	4.47561
1437668_at	252837	Ccrl1	chemokine (C-C motif) receptor-like 1	2.14195	0.519602	0.242584	1.43356	4.47561
1434434_s_at	56070	Tcerg1	transcription elongation regulator 1 (CA150)	2.14024	0.310007	0.144847	1.23971	4.47561
1431008_at	68395	0610037M15Rik	RIKEN cDNA 0610037M15 gene	2.13943	0.680313	0.317988	1.60249	4.47561
1437986_x_at	234730	Fuk	fucokinase	2.13771	0.313109	0.146469	1.24238	4.47561
1434777_at	16918	Mycl1	v-myc myelocytomatosis viral oncogene homolog 1, lung carcinoma derived (avian)	2.13115	0.376476	0.176654	1.29817	4.47561
1443773_at	56531	Ylpm1	YLP motif containing 1	2.13091	0.367007	0.17223	1.28967	4.47561
1445536_at	98661	AW061096	expressed sequence AW061096	2.12991	0.266264	0.125012	1.20269	4.47561
1455117_at	71567	Mcm9	minichromosome maintenance complex component 9	2.12928	0.331275	0.155581	1.25812	4.47561
1449026_at	15975	Ifnar1	interferon (alpha and beta) receptor 1	2.12922	0.420904	0.19768	1.33877	4.47561
1456351_at	78656	Brd8	bromodomain containing 8	2.12907	0.448608	0.210706	1.36472	4.47561
1417486_at	20420	Shd	src homology 2 domain-containing transforming protein D	2.12888	0.388013	0.182262	1.30859	4.47561
1418902_at	68038	Chid1	chitinase domain containing 1	2.12793	0.363852	0.170988	1.28686	4.47561
1447954_at	102747	Lrrc49	leucine rich repeat containing 49	2.12777	0.581524	0.273302	1.49643	4.47561
1440234_at	66274	1810012P15Rik	RIKEN cDNA 1810012P15 gene	2.12645	0.440211	0.207016	1.3568	4.47561
1449267_at	68038	Chid1	chitinase domain containing 1	2.12412	0.262085	0.123385	1.19921	4.47561
1425440_x_at	71699	Slc41a3	solute carrier family 41, member 3	2.12326	0.328327	0.154633	1.25556	4.47561

## Sheet: APPsaAPP
ProbeSet	GeneID	GeneSymbol	GeneName	Score	Numerator	Denominator	FoldChange	QValue
1440153_at	NA	NA	NA	12.2403	2.37944	0.194394	5.20333	0
1456187_at	241919	Slc7a14	solute carrier family 7 (cationic amino acid transporter, y+ system), member 14	9.48807	1.39928	0.147478	2.63769	0
1444705_at	NA	NA	NA	-6.52938	-1.69251	0.259215	0.309387	0
1420621_a_at	11820	App	amyloid beta (A4) precursor protein	-5.17605	-1.00105	0.1934	0.499637	0
1433607_at	228942	Cbln4	cerebellin 4 precursor protein	5.04477	0.724741	0.143662	1.6526	0
1427442_a_at	11820	App	amyloid beta (A4) precursor protein	4.81792	0.80022	0.166092	1.74137	0
1451006_at	22436	Xdh	xanthine dehydrogenase	4.74617	1.09029	0.22972	2.12917	0
1442939_at	51869	Rif1	Rap1 interacting factor 1 homolog (yeast)	4.55782	0.492768	0.108115	1.40714	0
1425567_a_at	11747	Anxa5	annexin A5	4.44077	0.481743	0.108482	1.39643	0
1426599_a_at	20525	Slc2a1	solute carrier family 2 (facilitated glucose transporter), member 1	4.29691	0.447228	0.104081	1.36342	0
1424268_at	228608	Smox	spermine oxidase	4.22579	0.398903	0.0943973	1.31851	0
1420772_a_at	14605	Tsc22d3	TSC22 domain family, member 3	4.17655	0.729219	0.174598	1.65774	0
1425281_a_at	14605	Tsc22d3	TSC22 domain family, member 3	4.04434	0.828838	0.204938	1.77625	0
1424658_at	216965	Taok1	TAO kinase 1	4.02064	0.667701	0.166068	1.58854	0
1434773_a_at	20525	Slc2a1	solute carrier family 2 (facilitated glucose transporter), member 1	3.94511	0.413891	0.104913	1.33227	0
1422869_at	17289	Mertk	c-mer proto-oncogene tyrosine kinase	3.85521	0.525534	0.136318	1.43947	0
1429413_at	70574	Cpm	carboxypeptidase M	3.70636	0.331234	0.0893691	1.25809	0
1435119_at	NA	NA	NA	3.60113	1.15089	0.319591	2.2205	2.05338
1426753_at	269424	Phf17	PHD finger protein 17	3.56974	0.612313	0.171529	1.52871	2.05338
1427345_a_at	20887	Sult1a1	sulfotransferase family 1A, phenol-preferring, member 1	3.55535	0.685259	0.19274	1.60799	2.05338
1427912_at	109857	Cbr3	carbonyl reductase 3	3.54049	0.483981	0.136699	1.3986	2.05338
1428046_a_at	22764	Zfx	zinc finger protein X-linked	3.44815	0.913623	0.264961	1.88377	3.59342
1455007_s_at	108682	Gpt2	glutamic pyruvate transaminase (alanine aminotransferase) 2	3.42921	0.451592	0.13169	1.36755	3.59342
1423306_at	106878	2010002N04Rik	RIKEN cDNA 2010002N04 gene	3.36322	0.750424	0.223127	1.68229	3.59342
1418306_at	12960	Crybb1	crystallin, beta B1	3.27799	0.420088	0.128154	1.33801	4.79122
1449961_at	19894	Rph3a	rabphilin 3A	3.25952	0.59952	0.183929	1.51521	4.79122
1421321_a_at	56349	Net1	neuroepithelial cell transforming gene 1	3.20288	0.33179	0.103591	1.25857	4.79122
1428923_at	76487	Ppp1r3g	protein phosphatase 1, regulatory (inhibitor) subunit 3G	3.20052	0.528934	0.165265	1.44286	4.79122
1435737_a_at	67203	Nde1	nuclear distribution gene E homolog 1 (A nidulans)	3.19435	0.374304	0.117177	1.29621	4.79122
1438717_a_at	99031	Osbpl6	oxysterol binding protein-like 6	3.17838	0.694868	0.218624	1.61874	4.79122
1437657_at	244891	Scaper	S phase cyclin A-associated protein in the ER	3.1431	0.765225	0.243462	1.69964	4.79122
1441961_at	213582	Mtap9	microtubule-associated protein 9	3.1402	0.420224	0.133821	1.33813	4.79122
1452708_a_at	66978	Luc7l	Luc7 homolog (S. cerevisiae)-like	3.12581	0.636568	0.203649	1.55463	4.79122
1427640_a_at	12395	Runx1t1	runt-related transcription factor 1; translocated to, 1 (cyclin D-related)	3.11545	0.635085	0.20385	1.55303	4.79122
1444468_at	74229	Paqr8	progestin and adipoQ receptor family member VIII	3.11341	0.447294	0.143667	1.36348	4.79122
1416125_at	14229	Fkbp5	FK506 binding protein 5	3.10668	0.628523	0.202313	1.54598	4.79122
