# Supplementary material for: Comparative transcriptome profiling of amyloid precursor protein family members in the adult cortex
Source: BMC Genomics. 2011 Mar 24;12:160. doi: 10.1186/1471-2164-12-160 (PMC3080314; doi:10.1186/1471-2164-12-160)
Supplement: Additional file 3 — Result from the GO term and pathway analysis using DAVID for WT/APP-/-, WT/APPα/α, WT/APLP2-/-. Annotation clusters are displayed with their respective enrichment score. For each annotation cluster, the gene groups (GO terms, pathways) that belong to the cluster are listed including test statistics and genes in the gene group that were significant in the respective pairwise comparison (WT/APP-/- (= WTAPP), WT/APPα/α (WTAPPsa), WT/APLP2-/- (= WTAPLP2)). [file 1471-2164-12-160-S3.XLS]

## Sheet: WTAPP
Annotation Cluster 1	Enrichment Score: 3.653762148244607
Category	Term	Count	%	PValue	Genes	List Total	Pop Hits	Pop Total	Fold Enrichment	Bonferroni	Benjamini	FDR
GOTERM_BP_FAT	GO:0045664~regulation of neuron differentiation	10	2.98507	4.48563e-05	HES1, ZFP91, ASCL1, BDNF, NRP1, TNFRSF12A, BCL2, POU3F2, CIT, NEFM	224	102	13588	5.94713	0.067836	0.067836	0.0748922
GOTERM_BP_FAT	GO:0050767~regulation of neurogenesis	10	2.98507	0.000325181	HES1, ZFP91, ASCL1, BDNF, NRP1, TNFRSF12A, BCL2, POU3F2, CIT, NEFM	224	132	13588	4.59551	0.399094	0.119556	0.54173
GOTERM_BP_FAT	GO:0051960~regulation of nervous system development	10	2.98507	0.000749487	HES1, ZFP91, ASCL1, BDNF, NRP1, TNFRSF12A, BCL2, POU3F2, CIT, NEFM	224	148	13588	4.0987	0.690914	0.177733	1.24445
Annotation Cluster 2	Enrichment Score: 1.979793744586552
Category	Term	Count	%	PValue	Genes	List Total	Pop Hits	Pop Total	Fold Enrichment	Bonferroni	Benjamini	FDR
GOTERM_BP_FAT	GO:0045941~positive regulation of transcription	17	5.07463	0.00524581	MAF, ENY2, SOX10, KLF7, ING2, EGR2, RORB, NR4A3, CITED4, CITED2, HES1, FOS, INHBA, ASCL1, MLL5, FOXC2, POU3F2	224	475	13588	2.17102	0.999735	0.402371	8.40977
GOTERM_BP_FAT	GO:0010628~positive regulation of gene expression	17	5.07463	0.0067307	MAF, ENY2, SOX10, KLF7, ING2, EGR2, RORB, NR4A3, CITED4, CITED2, HES1, FOS, INHBA, ASCL1, MLL5, FOXC2, POU3F2	224	488	13588	2.11318	0.999974	0.444313	10.6667
GOTERM_BP_FAT	GO:0045935~positive regulation of nucleobase, nucleoside, nucleotide and nucleic acid metabolic process	17	5.07463	0.0100814	MAF, ENY2, SOX10, KLF7, ING2, EGR2, RORB, NR4A3, CITED4, CITED2, HES1, FOS, INHBA, ASCL1, MLL5, FOXC2, POU3F2	224	510	13588	2.02202	1	0.456809	15.5688
GOTERM_BP_FAT	GO:0051173~positive regulation of nitrogen compound metabolic process	17	5.07463	0.0132434	MAF, ENY2, SOX10, KLF7, ING2, EGR2, RORB, NR4A3, CITED4, CITED2, HES1, FOS, INHBA, ASCL1, MLL5, FOXC2, POU3F2	224	526	13588	1.96052	1	0.513211	19.962
GOTERM_BP_FAT	GO:0010557~positive regulation of macromolecule biosynthetic process	17	5.07463	0.01409	MAF, ENY2, SOX10, KLF7, ING2, EGR2, RORB, NR4A3, CITED4, CITED2, HES1, FOS, INHBA, ASCL1, MLL5, FOXC2, POU3F2	224	530	13588	1.94572	1	0.523233	21.1011
GOTERM_BP_FAT	GO:0031328~positive regulation of cellular biosynthetic process	17	5.07463	0.0199036	MAF, ENY2, SOX10, KLF7, ING2, EGR2, RORB, NR4A3, CITED4, CITED2, HES1, FOS, INHBA, ASCL1, MLL5, FOXC2, POU3F2	224	552	13588	1.86817	1	0.582945	28.522
Annotation Cluster 3	Enrichment Score: 1.7890503769770485
Category	Term	Count	%	PValue	Genes	List Total	Pop Hits	Pop Total	Fold Enrichment	Bonferroni	Benjamini	FDR
GOTERM_BP_FAT	GO:0010975~regulation of neuron projection development	5	1.49254	0.00725311	NRP1, TNFRSF12A, POU3F2, CIT, NEFM	224	47	13588	6.45327	0.999989	0.451182	11.4482
GOTERM_BP_FAT	GO:0010769~regulation of cell morphogenesis involved in differentiation	5	1.49254	0.00901541	NRP1, TNFRSF12A, POU3F2, CIT, NEFM	224	50	13588	6.06607	0.999999	0.47515	14.0373
GOTERM_BP_FAT	GO:0031344~regulation of cell projection organization	5	1.49254	0.0141533	NRP1, TNFRSF12A, POU3F2, CIT, NEFM	224	57	13588	5.32112	1	0.513285	21.1857
GOTERM_BP_FAT	GO:0022604~regulation of cell morphogenesis	5	1.49254	0.0754105	NRP1, TNFRSF12A, POU3F2, CIT, NEFM	224	97	13588	3.12684	1	0.748317	73.005
Annotation Cluster 4	Enrichment Score: 1.2780254459452547
Category	Term	Count	%	PValue	Genes	List Total	Pop Hits	Pop Total	Fold Enrichment	Bonferroni	Benjamini	FDR
GOTERM_BP_FAT	GO:0033673~negative regulation of kinase activity	4	1.19403	0.0510897	CDKN1A, SPRED1, GADD45B, GADD45A	224	51	13588	4.7577	1	0.68037	58.3498
GOTERM_BP_FAT	GO:0006469~negative regulation of protein kinase activity	4	1.19403	0.0510897	CDKN1A, SPRED1, GADD45B, GADD45A	224	51	13588	4.7577	1	0.68037	58.3498
GOTERM_BP_FAT	GO:0051348~negative regulation of transferase activity	4	1.19403	0.056138	CDKN1A, SPRED1, GADD45B, GADD45A	224	53	13588	4.57817	1	0.700712	61.9
Annotation Cluster 5	Enrichment Score: 1.1364794925439532
Category	Term	Count	%	PValue	Genes	List Total	Pop Hits	Pop Total	Fold Enrichment	Bonferroni	Benjamini	FDR
GOTERM_BP_FAT	GO:0016481~negative regulation of transcription	12	3.58209	0.0440691	HES1, SIN3B, RFX5, MAP3K10, ZRANB1, PER3, ID3, CUX2, BCOR, TCF25, DNAJB5, CITED2	224	372	13588	1.9568	1	0.645812	52.893
GOTERM_BP_FAT	GO:0045934~negative regulation of nucleobase, nucleoside, nucleotide and nucleic acid metabolic process	12	3.58209	0.0620396	HES1, SIN3B, RFX5, MAP3K10, ZRANB1, PER3, ID3, CUX2, BCOR, TCF25, DNAJB5, CITED2	224	397	13588	1.83357	1	0.723592	65.6894
GOTERM_BP_FAT	GO:0051172~negative regulation of nitrogen compound metabolic process	12	3.58209	0.0667779	HES1, SIN3B, RFX5, MAP3K10, ZRANB1, PER3, ID3, CUX2, BCOR, TCF25, DNAJB5, CITED2	224	401	13588	1.81528	1	0.73283	68.4722
GOTERM_BP_FAT	GO:0010558~negative regulation of macromolecule biosynthetic process	12	3.58209	0.0839731	HES1, SIN3B, RFX5, MAP3K10, ZRANB1, PER3, ID3, CUX2, BCOR, TCF25, DNAJB5, CITED2	224	418	13588	1.74146	1	0.775296	76.8903
GOTERM_BP_FAT	GO:0031327~negative regulation of cellular biosynthetic process	12	3.58209	0.0968821	HES1, SIN3B, RFX5, MAP3K10, ZRANB1, PER3, ID3, CUX2, BCOR, TCF25, DNAJB5, CITED2	224	430	13588	1.69286	1	0.800493	81.7674
GOTERM_BP_FAT	GO:0009890~negative regulation of biosynthetic process	12	3.58209	0.102165	HES1, SIN3B, RFX5, MAP3K10, ZRANB1, PER3, ID3, CUX2, BCOR, TCF25, DNAJB5, CITED2	224	434	13588	1.67725	1	0.802647	83.4693
Annotation Cluster 6	Enrichment Score: 0.9555261406632429
Category	Term	Count	%	PValue	Genes	List Total	Pop Hits	Pop Total	Fold Enrichment	Bonferroni	Benjamini	FDR
GOTERM_BP_FAT	GO:0051603~proteolysis involved in cellular protein catabolic process	14	4.1791	0.101523	MKRN1, ATG10, HECW2, USP2, ENC1, PCNP, MARCH7, SENP7, 2810422J05RIK, TRIM32, DDB2, FBXL4, ZRANB1, ADAM19	224	534	13588	1.59036	1	0.806716	83.2706
GOTERM_BP_FAT	GO:0044257~cellular protein catabolic process	14	4.1791	0.105004	MKRN1, ATG10, HECW2, USP2, ENC1, PCNP, MARCH7, SENP7, 2810422J05RIK, TRIM32, DDB2, FBXL4, ZRANB1, ADAM19	224	537	13588	1.58147	1	0.808818	84.3209
GOTERM_BP_FAT	GO:0030163~protein catabolic process	14	4.1791	0.127542	MKRN1, ATG10, HECW2, USP2, ENC1, PCNP, MARCH7, SENP7, 2810422J05RIK, TRIM32, DDB2, FBXL4, ZRANB1, ADAM19	224	556	13588	1.52743	1	0.846532	89.7594
Annotation Cluster 7	Enrichment Score: 0.9322014298309788
Category	Term	Count	%	PValue	Genes	List Total	Pop Hits	Pop Total	Fold Enrichment	Bonferroni	Benjamini	FDR
GOTERM_BP_FAT	GO:0042325~regulation of phosphorylation	9	2.68657	0.105259	ZFP91, CDKN1A, DGKE, BCL2, IGH-6, SPRED1, GADD45B, GADD45A, TRIB2	224	290	13588	1.88257	1	0.806625	84.3952
GOTERM_BP_FAT	GO:0051174~regulation of phosphorus metabolic process	9	2.68657	0.123188	ZFP91, CDKN1A, DGKE, BCL2, IGH-6, SPRED1, GADD45B, GADD45A, TRIB2	224	301	13588	1.81378	1	0.840886	88.8717
GOTERM_BP_FAT	GO:0019220~regulation of phosphate metabolic process	9	2.68657	0.123188	ZFP91, CDKN1A, DGKE, BCL2, IGH-6, SPRED1, GADD45B, GADD45A, TRIB2	224	301	13588	1.81378	1	0.840886	88.8717
Annotation Cluster 8	Enrichment Score: 0.8165730575665282
Category	Term	Count	%	PValue	Genes	List Total	Pop Hits	Pop Total	Fold Enrichment	Bonferroni	Benjamini	FDR
GOTERM_BP_FAT	GO:0042552~myelination	3	0.895522	0.12301	EGR2, POU3F2, MBP	224	37	13588	4.91844	1	0.843049	88.8338
GOTERM_BP_FAT	GO:0008366~axon ensheathment	3	0.895522	0.134053	EGR2, POU3F2, MBP	224	39	13588	4.66621	1	0.842371	90.9637
GOTERM_BP_FAT	GO:0007272~ensheathment of neurons	3	0.895522	0.134053	EGR2, POU3F2, MBP	224	39	13588	4.66621	1	0.842371	90.9637
GOTERM_BP_FAT	GO:0019228~regulation of action potential in neuron	3	0.895522	0.168358	EGR2, POU3F2, MBP	224	45	13588	4.04405	1	0.884033	95.3997
GOTERM_BP_FAT	GO:0001508~regulation of action potential	3	0.895522	0.22203	EGR2, POU3F2, MBP	224	54	13588	3.37004	1	0.914336	98.4904
Annotation Cluster 9	Enrichment Score: 0.7214409825881548
Category	Term	Count	%	PValue	Genes	List Total	Pop Hits	Pop Total	Fold Enrichment	Bonferroni	Benjamini	FDR
GOTERM_BP_FAT	GO:0035150~regulation of tube size	3	0.895522	0.186024	WNT2, NTS, FOXC2	224	48	13588	3.79129	1	0.899971	96.786
GOTERM_BP_FAT	GO:0050880~regulation of blood vessel size	3	0.895522	0.186024	WNT2, NTS, FOXC2	224	48	13588	3.79129	1	0.899971	96.786
GOTERM_BP_FAT	GO:0003018~vascular process in circulatory system	3	0.895522	0.197942	WNT2, NTS, FOXC2	224	50	13588	3.63964	1	0.909169	97.4878
Annotation Cluster 10	Enrichment Score: 0.7042468555879989
Category	Term	Count	%	PValue	Genes	List Total	Pop Hits	Pop Total	Fold Enrichment	Bonferroni	Benjamini	FDR
GOTERM_BP_FAT	GO:0001656~metanephros development	4	1.19403	0.0697439	BDNF, WNT4, BCL2, FOXC2	224	58	13588	4.1835	1	0.740187	70.1047
GOTERM_BP_FAT	GO:0001822~kidney development	4	1.19403	0.256812	BDNF, WNT4, BCL2, FOXC2	224	107	13588	2.26769	1	0.93609	99.2968
GOTERM_BP_FAT	GO:0001655~urogenital system development	4	1.19403	0.430663	BDNF, WNT4, BCL2, FOXC2	224	146	13588	1.66194	1	0.978762	99.9918
Annotation Cluster 11	Enrichment Score: 0.6850863317280461
Category	Term	Count	%	PValue	Genes	List Total	Pop Hits	Pop Total	Fold Enrichment	Bonferroni	Benjamini	FDR
GOTERM_BP_FAT	GO:0021987~cerebral cortex development	3	0.895522	0.12301	BBS2, ASCL1, POU3F2	224	37	13588	4.91844	1	0.843049	88.8338
GOTERM_BP_FAT	GO:0021543~pallium development	3	0.895522	0.215982	BBS2, ASCL1, POU3F2	224	53	13588	3.43363	1	0.914424	98.2819
GOTERM_BP_FAT	GO:0021537~telencephalon development	3	0.895522	0.331424	BBS2, ASCL1, POU3F2	224	72	13588	2.52753	1	0.961869	99.8799
Annotation Cluster 12	Enrichment Score: 0.6787635362450185
Category	Term	Count	%	PValue	Genes	List Total	Pop Hits	Pop Total	Fold Enrichment	Bonferroni	Benjamini	FDR
GOTERM_BP_FAT	GO:0043066~negative regulation of apoptosis	7	2.08955	0.200029	CDKN1A, BDNF, BCL2, FOXC2, HSPA1A, HSPA1B, APBB3, CITED2	224	239	13588	1.77667	1	0.90872	97.5948
GOTERM_BP_FAT	GO:0043069~negative regulation of programmed cell death	7	2.08955	0.21277	CDKN1A, BDNF, BCL2, FOXC2, HSPA1A, HSPA1B, APBB3, CITED2	224	244	13588	1.74027	1	0.912204	98.1605
GOTERM_BP_FAT	GO:0060548~negative regulation of cell death	7	2.08955	0.216126	CDKN1A, BDNF, BCL2, FOXC2, HSPA1A, HSPA1B, APBB3, CITED2	224	245	13588	1.73316	1	0.913225	98.2872
Annotation Cluster 13	Enrichment Score: 0.6452523477428139
Category	Term	Count	%	PValue	Genes	List Total	Pop Hits	Pop Total	Fold Enrichment	Bonferroni	Benjamini	FDR
GOTERM_BP_FAT	GO:0007223~Wnt receptor signaling pathway, calcium modulating pathway	3	0.895522	0.0419629	WNT2, WNT4, WNT9A	224	20	13588	9.09911	1	0.655477	51.1292
KEGG_PATHWAY	mmu04340:Hedgehog signaling pathway	3	0.895522	0.207442	WNT2, WNT4, WNT9A	91	54	5738	3.50305	1	0.994266	92.8002
KEGG_PATHWAY	mmu05217:Basal cell carcinoma	3	0.895522	0.213211	WNT2, WNT4, WNT9A	91	55	5738	3.43936	1	0.988159	93.3715
KEGG_PATHWAY	mmu04916:Melanogenesis	3	0.895522	0.467901	WNT2, WNT4, WNT9A	91	100	5738	1.89165	1	0.990617	99.9207
KEGG_PATHWAY	mmu04310:Wnt signaling pathway	3	0.895522	0.683931	WNT2, WNT4, WNT9A	91	149	5738	1.26956	1	0.999661	99.9998
Annotation Cluster 14	Enrichment Score: 0.5158886018568731
Category	Term	Count	%	PValue	Genes	List Total	Pop Hits	Pop Total	Fold Enrichment	Bonferroni	Benjamini	FDR
GOTERM_BP_FAT	GO:0001934~positive regulation of protein amino acid phosphorylation	3	0.895522	0.234163	ZFP91, BCL2, IGH-6	224	56	13588	3.24968	1	0.920504	98.8389
GOTERM_BP_FAT	GO:0042327~positive regulation of phosphorylation	3	0.895522	0.258528	ZFP91, BCL2, IGH-6	224	60	13588	3.03304	1	0.935384	99.3234
GOTERM_BP_FAT	GO:0045937~positive regulation of phosphate metabolic process	3	0.895522	0.27073	ZFP91, BCL2, IGH-6	224	62	13588	2.9352	1	0.941656	99.4872
GOTERM_BP_FAT	GO:0010562~positive regulation of phosphorus metabolic process	3	0.895522	0.27073	ZFP91, BCL2, IGH-6	224	62	13588	2.9352	1	0.941656	99.4872
GOTERM_BP_FAT	GO:0001932~regulation of protein amino acid phosphorylation	3	0.895522	0.593551	ZFP91, BCL2, IGH-6	224	121	13588	1.50398	1	0.99491	100
Annotation Cluster 15	Enrichment Score: 0.41644972217688214
Category	Term	Count	%	PValue	Genes	List Total	Pop Hits	Pop Total	Fold Enrichment	Bonferroni	Benjamini	FDR
GOTERM_BP_FAT	GO:0016567~protein ubiquitination	3	0.895522	0.295106	BCL2, TRIM32, PCNP	224	66	13588	2.75731	1	0.949842	99.7093
GOTERM_BP_FAT	GO:0032446~protein modification by small protein conjugation	3	0.895522	0.373099	BCL2, TRIM32, PCNP	224	79	13588	2.30357	1	0.972254	99.959
GOTERM_BP_FAT	GO:0070647~protein modification by small protein conjugation or removal	3	0.895522	0.511504	BCL2, TRIM32, PCNP	224	104	13588	1.74983	1	0.988753	99.9994
Annotation Cluster 16	Enrichment Score: 0.343972910955945
Category	Term	Count	%	PValue	Genes	List Total	Pop Hits	Pop Total	Fold Enrichment	Bonferroni	Benjamini	FDR
GOTERM_BP_FAT	GO:0051249~regulation of lymphocyte activation	4	1.19403	0.421941	CD83, CDKN1A, HMGB3, IGH-6	224	144	13588	1.68502	1	0.977201	99.9894
GOTERM_BP_FAT	GO:0002694~regulation of leukocyte activation	4	1.19403	0.465052	CD83, CDKN1A, HMGB3, IGH-6	224	154	13588	1.5756	1	0.983411	99.9971
GOTERM_BP_FAT	GO:0050865~regulation of cell activation	4	1.19403	0.473509	CD83, CDKN1A, HMGB3, IGH-6	224	156	13588	1.5554	1	0.984257	99.9978
Annotation Cluster 17	Enrichment Score: 0.28725647220181877
Category	Term	Count	%	PValue	Genes	List Total	Pop Hits	Pop Total	Fold Enrichment	Bonferroni	Benjamini	FDR
GOTERM_BP_FAT	GO:0032318~regulation of Ras GTPase activity	3	0.895522	0.378972	ARFGAP1, TBC1D23, TBC1D30	224	80	13588	2.27478	1	0.972783	99.965
GOTERM_BP_FAT	GO:0043087~regulation of GTPase activity	3	0.895522	0.452959	ARFGAP1, TBC1D23, TBC1D30	224	93	13588	1.9568	1	0.98235	99.9958
GOTERM_BP_FAT	GO:0046578~regulation of Ras protein signal transduction	3	0.895522	0.800874	ARFGAP1, TBC1D23, TBC1D30	224	181	13588	1.00543	1	0.999664	100
Annotation Cluster 18	Enrichment Score: 0.27097272472911554
Category	Term	Count	%	PValue	Genes	List Total	Pop Hits	Pop Total	Fold Enrichment	Bonferroni	Benjamini	FDR
GOTERM_BP_FAT	GO:0006874~cellular calcium ion homeostasis	3	0.895522	0.441891	TRPC2, PTGER3, BCL2	224	91	13588	1.9998	1	0.980486	99.9941
GOTERM_BP_FAT	GO:0055074~calcium ion homeostasis	3	0.895522	0.463902	TRPC2, PTGER3, BCL2	224	95	13588	1.9156	1	0.983462	99.997
GOTERM_BP_FAT	GO:0006875~cellular metal ion homeostasis	3	0.895522	0.490687	TRPC2, PTGER3, BCL2	224	100	13588	1.81982	1	0.986835	99.9987
GOTERM_BP_FAT	GO:0055065~metal ion homeostasis	3	0.895522	0.521702	TRPC2, PTGER3, BCL2	224	106	13588	1.71681	1	0.989962	99.9996
GOTERM_BP_FAT	GO:0030005~cellular di-, tri-valent inorganic cation homeostasis	3	0.895522	0.64908	TRPC2, PTGER3, BCL2	224	134	13588	1.35808	1	0.997079	100
GOTERM_BP_FAT	GO:0055066~di-, tri-valent inorganic cation homeostasis	3	0.895522	0.69486	TRPC2, PTGER3, BCL2	224	146	13588	1.24645	1	0.998318	100
Annotation Cluster 19	Enrichment Score: 0.2562675670934761
Category	Term	Count	%	PValue	Genes	List Total	Pop Hits	Pop Total	Fold Enrichment	Bonferroni	Benjamini	FDR
GOTERM_BP_FAT	GO:0051251~positive regulation of lymphocyte activation	3	0.895522	0.458447	CD83, CDKN1A, IGH-6	224	94	13588	1.93598	1	0.982622	99.9964
GOTERM_BP_FAT	GO:0002696~positive regulation of leukocyte activation	3	0.895522	0.485397	CD83, CDKN1A, IGH-6	224	99	13588	1.8382	1	0.986177	99.9985
GOTERM_BP_FAT	GO:0050867~positive regulation of cell activation	3	0.895522	0.495943	CD83, CDKN1A, IGH-6	224	101	13588	1.8018	1	0.987235	99.9989
GOTERM_BP_FAT	GO:0002684~positive regulation of immune system process	3	0.895522	0.855287	CD83, CDKN1A, IGH-6	224	206	13588	0.883408	1	0.99989	100
Annotation Cluster 20	Enrichment Score: 0.19237030187487658
Category	Term	Count	%	PValue	Genes	List Total	Pop Hits	Pop Total	Fold Enrichment	Bonferroni	Benjamini	FDR
GOTERM_BP_FAT	GO:0016477~cell migration	5	1.49254	0.557604	WNT2, ASCL1, NRP1, TNFRSF12A, POU3F2	224	240	13588	1.26376	1	0.992503	99.9999
GOTERM_BP_FAT	GO:0048870~cell motility	5	1.49254	0.689099	WNT2, ASCL1, NRP1, TNFRSF12A, POU3F2	224	284	13588	1.06797	1	0.998219	100
GOTERM_BP_FAT	GO:0051674~localization of cell	5	1.49254	0.689099	WNT2, ASCL1, NRP1, TNFRSF12A, POU3F2	224	284	13588	1.06797	1	0.998219	100
Annotation Cluster 21	Enrichment Score: 0.1561757771266566
Category	Term	Count	%	PValue	Genes	List Total	Pop Hits	Pop Total	Fold Enrichment	Bonferroni	Benjamini	FDR
GOTERM_BP_FAT	GO:0009260~ribonucleotide biosynthetic process	3	0.895522	0.546568	DHODH, ATP13A5, ATP13A4	224	111	13588	1.63948	1	0.992078	99.9998
GOTERM_BP_FAT	GO:0009259~ribonucleotide metabolic process	3	0.895522	0.611304	DHODH, ATP13A5, ATP13A4	224	125	13588	1.45586	1	0.995663	100
GOTERM_BP_FAT	GO:0009165~nucleotide biosynthetic process	3	0.895522	0.782689	DHODH, ATP13A5, ATP13A4	224	174	13588	1.04587	1	0.999552	100
GOTERM_BP_FAT	GO:0034404~nucleobase, nucleoside and nucleotide biosynthetic process	3	0.895522	0.79582	DHODH, ATP13A5, ATP13A4	224	179	13588	1.01666	1	0.999629	100
GOTERM_BP_FAT	GO:0034654~nucleobase, nucleoside, nucleotide and nucleic acid biosynthetic process	3	0.895522	0.79582	DHODH, ATP13A5, ATP13A4	224	179	13588	1.01666	1	0.999629	100
Annotation Cluster 22	Enrichment Score: 0.10589691463195966
Category	Term	Count	%	PValue	Genes	List Total	Pop Hits	Pop Total	Fold Enrichment	Bonferroni	Benjamini	FDR
GOTERM_BP_FAT	GO:0070271~protein complex biogenesis	4	1.19403	0.723649	WNT2, VWF, ACHE, MYH11	224	227	13588	1.06891	1	0.998839	100
GOTERM_BP_FAT	GO:0006461~protein complex assembly	4	1.19403	0.723649	WNT2, VWF, ACHE, MYH11	224	227	13588	1.06891	1	0.998839	100
GOTERM_BP_FAT	GO:0065003~macromolecular complex assembly	4	1.19403	0.918868	WNT2, VWF, ACHE, MYH11	224	338	13588	0.717878	1	0.99999	100
Annotation Cluster 23	Enrichment Score: 0.08059831494813492
Category	Term	Count	%	PValue	Genes	List Total	Pop Hits	Pop Total	Fold Enrichment	Bonferroni	Benjamini	FDR
GOTERM_BP_FAT	GO:0030097~hemopoiesis	4	1.19403	0.783983	MLL5, GAB3, BCL2, CBFA2T3	224	251	13588	0.966705	1	0.999554	100
GOTERM_BP_FAT	GO:0048534~hemopoietic or lymphoid organ development	4	1.19403	0.843726	MLL5, GAB3, BCL2, CBFA2T3	224	281	13588	0.863498	1	0.999858	100
GOTERM_BP_FAT	GO:0002520~immune system development	4	1.19403	0.866358	MLL5, GAB3, BCL2, CBFA2T3	224	295	13588	0.822518	1	0.999916	100
Annotation Cluster 24	Enrichment Score: 0.07003935921705012
Category	Term	Count	%	PValue	Genes	List Total	Pop Hits	Pop Total	Fold Enrichment	Bonferroni	Benjamini	FDR
GOTERM_BP_FAT	GO:0000280~nuclear division	3	0.895522	0.822273	NIPBL, LRRCC1, CIT	224	190	13588	0.957801	1	0.999781	100
GOTERM_BP_FAT	GO:0007067~mitosis	3	0.895522	0.822273	NIPBL, LRRCC1, CIT	224	190	13588	0.957801	1	0.999781	100
GOTERM_BP_FAT	GO:0000087~M phase of mitotic cell cycle	3	0.895522	0.831106	NIPBL, LRRCC1, CIT	224	194	13588	0.938052	1	0.999815	100
GOTERM_BP_FAT	GO:0048285~organelle fission	3	0.895522	0.837471	NIPBL, LRRCC1, CIT	224	197	13588	0.923767	1	0.999838	100
GOTERM_BP_FAT	GO:0000279~M phase	3	0.895522	0.948735	NIPBL, LRRCC1, CIT	224	283	13588	0.643046	1	0.999999	100

## Sheet: WTAPPsa
Annotation Cluster 1	Enrichment Score: 4.057583052441203
Category	Term	Count	%	PValue	Genes	List Total	Pop Hits	Pop Total	Fold Enrichment	Bonferroni	Benjamini	FDR
GOTERM_BP_FAT	GO:0045859~regulation of protein kinase activity	14	3.38983	6.27064e-05	MET, EDN1, ZEB2, TRIB2, LATS2, CDKN1A, DAB1, DGKE, HEXIM1, CDK5RAP3, SPRED1, GADD45B, DNAJC3, GADD45A	262	186	13588	3.90364	0.0918267	0.0918267	0.104437
GOTERM_BP_FAT	GO:0043549~regulation of kinase activity	14	3.38983	8.67352e-05	MET, EDN1, ZEB2, TRIB2, LATS2, CDKN1A, DAB1, DGKE, HEXIM1, CDK5RAP3, SPRED1, GADD45B, DNAJC3, GADD45A	262	192	13588	3.78165	0.124737	0.0644452	0.144429
GOTERM_BP_FAT	GO:0051338~regulation of transferase activity	14	3.38983	0.000123522	MET, EDN1, ZEB2, TRIB2, LATS2, CDKN1A, DAB1, DGKE, HEXIM1, CDK5RAP3, SPRED1, GADD45B, DNAJC3, GADD45A	262	199	13588	3.64862	0.172827	0.0463278	0.205626
Annotation Cluster 2	Enrichment Score: 3.3527368129792743
Category	Term	Count	%	PValue	Genes	List Total	Pop Hits	Pop Total	Fold Enrichment	Bonferroni	Benjamini	FDR
GOTERM_BP_FAT	GO:0006469~negative regulation of protein kinase activity	7	1.69492	0.000413765	CDKN1A, HEXIM1, SPRED1, DNAJC3, GADD45B, GADD45A, LATS2	262	51	13588	7.1184	0.470422	0.0868094	0.687228
GOTERM_BP_FAT	GO:0033673~negative regulation of kinase activity	7	1.69492	0.000413765	CDKN1A, HEXIM1, SPRED1, DNAJC3, GADD45B, GADD45A, LATS2	262	51	13588	7.1184	0.470422	0.0868094	0.687228
GOTERM_BP_FAT	GO:0051348~negative regulation of transferase activity	7	1.69492	0.000510836	CDKN1A, HEXIM1, SPRED1, DNAJC3, GADD45B, GADD45A, LATS2	262	53	13588	6.84978	0.54381	0.0835108	0.847811
Annotation Cluster 3	Enrichment Score: 3.196714327621979
Category	Term	Count	%	PValue	Genes	List Total	Pop Hits	Pop Total	Fold Enrichment	Bonferroni	Benjamini	FDR
GOTERM_BP_FAT	GO:0042325~regulation of phosphorylation	16	3.87409	0.000494455	MET, EDN1, ZEB2, TRIB2, LATS2, PRKAR2A, CDKN1A, DAB1, DGKE, HEXIM1, CDK5RAP3, JAK2, SPRED1, GADD45B, DNAJC3, GADD45A	262	290	13588	2.86138	0.53218	0.0905897	0.820729
GOTERM_BP_FAT	GO:0051174~regulation of phosphorus metabolic process	16	3.87409	0.000720883	MET, EDN1, ZEB2, TRIB2, LATS2, PRKAR2A, CDKN1A, DAB1, DGKE, HEXIM1, CDK5RAP3, JAK2, SPRED1, GADD45B, DNAJC3, GADD45A	262	301	13588	2.75682	0.669674	0.0881742	1.19445
GOTERM_BP_FAT	GO:0019220~regulation of phosphate metabolic process	16	3.87409	0.000720883	MET, EDN1, ZEB2, TRIB2, LATS2, PRKAR2A, CDKN1A, DAB1, DGKE, HEXIM1, CDK5RAP3, JAK2, SPRED1, GADD45B, DNAJC3, GADD45A	262	301	13588	2.75682	0.669674	0.0881742	1.19445
Annotation Cluster 4	Enrichment Score: 2.1471037937946735
Category	Term	Count	%	PValue	Genes	List Total	Pop Hits	Pop Total	Fold Enrichment	Bonferroni	Benjamini	FDR
GOTERM_BP_FAT	GO:0050767~regulation of neurogenesis	9	2.17918	0.00395579	HES1, VEGFC, BDNF, HES5, TNFRSF12A, SOX2, POU3F2, NEFL, NEFM	262	132	13588	3.53609	0.99773	0.17831	6.39124
GOTERM_BP_FAT	GO:0051960~regulation of nervous system development	9	2.17918	0.007798	HES1, VEGFC, BDNF, HES5, TNFRSF12A, SOX2, POU3F2, NEFL, NEFM	262	148	13588	3.15381	0.999994	0.27126	12.2297
GOTERM_BP_FAT	GO:0060284~regulation of cell development	9	2.17918	0.0117347	HES1, VEGFC, BDNF, HES5, TNFRSF12A, SOX2, POU3F2, NEFL, NEFM	262	159	13588	2.93562	1	0.32575	17.8556
Annotation Cluster 5	Enrichment Score: 1.3935336771206406
Category	Term	Count	%	PValue	Genes	List Total	Pop Hits	Pop Total	Fold Enrichment	Bonferroni	Benjamini	FDR
GOTERM_BP_FAT	GO:0060052~neurofilament cytoskeleton organization	3	0.726392	0.0121042	INA, NEFL, NEFM	262	9	13588	17.2875	1	0.328331	18.3659
GOTERM_BP_FAT	GO:0045104~intermediate filament cytoskeleton organization	3	0.726392	0.0659975	INA, NEFL, NEFM	262	22	13588	7.07217	1	0.757606	67.9441
GOTERM_BP_FAT	GO:0045103~intermediate filament-based process	3	0.726392	0.0825914	INA, NEFL, NEFM	262	25	13588	6.22351	1	0.80498	76.2216
Annotation Cluster 6	Enrichment Score: 1.0870663426835958
Category	Term	Count	%	PValue	Genes	List Total	Pop Hits	Pop Total	Fold Enrichment	Bonferroni	Benjamini	FDR
GOTERM_BP_FAT	GO:0006873~cellular ion homeostasis	10	2.42131	0.0657263	SGK1, EGR2, PTGER3, TFRC, ATP2A2, EDN1, POU3F2, KCNA5, FKBP1B, MBP	262	261	13588	1.98707	1	0.76081	67.7886
GOTERM_BP_FAT	GO:0055082~cellular chemical homeostasis	10	2.42131	0.0741717	SGK1, EGR2, PTGER3, TFRC, ATP2A2, EDN1, POU3F2, KCNA5, FKBP1B, MBP	262	268	13588	1.93517	1	0.785045	72.3117
GOTERM_BP_FAT	GO:0050801~ion homeostasis	10	2.42131	0.112415	SGK1, EGR2, PTGER3, TFRC, ATP2A2, EDN1, POU3F2, KCNA5, FKBP1B, MBP	262	293	13588	1.77005	1	0.839858	86.2905
Annotation Cluster 7	Enrichment Score: 1.0671164046984232
Category	Term	Count	%	PValue	Genes	List Total	Pop Hits	Pop Total	Fold Enrichment	Bonferroni	Benjamini	FDR
GOTERM_BP_FAT	GO:0050770~regulation of axonogenesis	4	0.968523	0.0385366	TNFRSF12A, POU3F2, NEFL, NEFM	262	39	13588	5.31924	1	0.640521	48.0473
GOTERM_BP_FAT	GO:0010975~regulation of neuron projection development	4	0.968523	0.0612308	TNFRSF12A, POU3F2, NEFL, NEFM	262	47	13588	4.41384	1	0.750045	65.1063
GOTERM_BP_FAT	GO:0010769~regulation of cell morphogenesis involved in differentiation	4	0.968523	0.0710308	TNFRSF12A, POU3F2, NEFL, NEFM	262	50	13588	4.14901	1	0.774426	70.7042
GOTERM_BP_FAT	GO:0031344~regulation of cell projection organization	4	0.968523	0.0963872	TNFRSF12A, POU3F2, NEFL, NEFM	262	57	13588	3.63948	1	0.815882	81.5272
GOTERM_BP_FAT	GO:0022604~regulation of cell morphogenesis	4	0.968523	0.285831	TNFRSF12A, POU3F2, NEFL, NEFM	262	97	13588	2.13866	1	0.926574	99.6337
Annotation Cluster 8	Enrichment Score: 0.981559708320395
Category	Term	Count	%	PValue	Genes	List Total	Pop Hits	Pop Total	Fold Enrichment	Bonferroni	Benjamini	FDR
GOTERM_BP_FAT	GO:0045860~positive regulation of protein kinase activity	6	1.45278	0.0907253	DAB1, DGKE, EDN1, MET, ZEB2, GADD45B	262	124	13588	2.50948	1	0.813467	79.5008
GOTERM_BP_FAT	GO:0033674~positive regulation of kinase activity	6	1.45278	0.105503	DAB1, DGKE, EDN1, MET, ZEB2, GADD45B	262	130	13588	2.39366	1	0.8289	84.3988
GOTERM_BP_FAT	GO:0051347~positive regulation of transferase activity	6	1.45278	0.118666	DAB1, DGKE, EDN1, MET, ZEB2, GADD45B	262	135	13588	2.305	1	0.834128	87.8137
Annotation Cluster 9	Enrichment Score: 0.9400210242237409
Category	Term	Count	%	PValue	Genes	List Total	Pop Hits	Pop Total	Fold Enrichment	Bonferroni	Benjamini	FDR
GOTERM_BP_FAT	GO:0042491~auditory receptor cell differentiation	3	0.726392	0.0659975	HES1, HES5, JAG1	262	22	13588	7.07217	1	0.757606	67.9441
GOTERM_BP_FAT	GO:0060113~inner ear receptor cell differentiation	3	0.726392	0.112629	HES1, HES5, JAG1	262	30	13588	5.18626	1	0.837525	86.3455
KEGG_PATHWAY	mmu04330:Notch signaling pathway	3	0.726392	0.203591	HES1, HES5, JAG1	97	50	5738	3.54928	1	0.796786	92.4264
Annotation Cluster 10	Enrichment Score: 0.8531203371933426
Category	Term	Count	%	PValue	Genes	List Total	Pop Hits	Pop Total	Fold Enrichment	Bonferroni	Benjamini	FDR
GOTERM_BP_FAT	GO:0045944~positive regulation of transcription from RNA polymerase II promoter	12	2.90557	0.0852139	SREBF1, HES1, FOS, INHBA, EGR2, HES5, SOX2, POU3F2, ARNTL, SIX4, RBM14, MED1	262	358	13588	1.73841	1	0.803799	77.3292
GOTERM_BP_FAT	GO:0045893~positive regulation of transcription, DNA-dependent	12	2.90557	0.176122	SREBF1, HES1, FOS, INHBA, EGR2, HES5, SOX2, POU3F2, ARNTL, SIX4, RBM14, MED1	262	416	13588	1.49604	1	0.880629	96.037
GOTERM_BP_FAT	GO:0051254~positive regulation of RNA metabolic process	12	2.90557	0.183787	SREBF1, HES1, FOS, INHBA, EGR2, HES5, SOX2, POU3F2, ARNTL, SIX4, RBM14, MED1	262	419	13588	1.48532	1	0.883662	96.6086
Annotation Cluster 11	Enrichment Score: 0.8512960397998708
Category	Term	Count	%	PValue	Genes	List Total	Pop Hits	Pop Total	Fold Enrichment	Bonferroni	Benjamini	FDR
GOTERM_BP_FAT	GO:0019941~modification-dependent protein catabolic process	15	3.63196	0.114551	MKRN1, TBL1XR1, ATG10, FBXL21, USP2, ENC1, PPP2R5C, MARCH7, UBOX5, MID1, OTUB2, HSP90B1, FBXO16, FBXL4, NFX1	262	508	13588	1.53138	1	0.837045	86.8301
GOTERM_BP_FAT	GO:0043632~modification-dependent macromolecule catabolic process	15	3.63196	0.114551	MKRN1, TBL1XR1, ATG10, FBXL21, USP2, ENC1, PPP2R5C, MARCH7, UBOX5, MID1, OTUB2, HSP90B1, FBXO16, FBXL4, NFX1	262	508	13588	1.53138	1	0.837045	86.8301
GOTERM_BP_FAT	GO:0051603~proteolysis involved in cellular protein catabolic process	15	3.63196	0.149669	MKRN1, TBL1XR1, ATG10, FBXL21, USP2, ENC1, PPP2R5C, MARCH7, UBOX5, MID1, OTUB2, HSP90B1, FBXO16, FBXL4, NFX1	262	534	13588	1.45681	1	0.865786	93.2901
GOTERM_BP_FAT	GO:0044257~cellular protein catabolic process	15	3.63196	0.153031	MKRN1, TBL1XR1, ATG10, FBXL21, USP2, ENC1, PPP2R5C, MARCH7, UBOX5, MID1, OTUB2, HSP90B1, FBXO16, FBXL4, NFX1	262	537	13588	1.44868	1	0.867971	93.7187
GOTERM_BP_FAT	GO:0030163~protein catabolic process	15	3.63196	0.184334	MKRN1, TBL1XR1, ATG10, FBXL21, USP2, ENC1, PPP2R5C, MARCH7, UBOX5, MID1, OTUB2, HSP90B1, FBXO16, FBXL4, NFX1	262	556	13588	1.39917	1	0.882764	96.6463
Annotation Cluster 12	Enrichment Score: 0.849088581561675
Category	Term	Count	%	PValue	Genes	List Total	Pop Hits	Pop Total	Fold Enrichment	Bonferroni	Benjamini	FDR
GOTERM_BP_FAT	GO:0007409~axonogenesis	7	1.69492	0.0944569	SEMA6A, BDNF, EGR2, DCX, NEFL, CHL1, DCLK1	262	163	13588	2.22723	1	0.819566	80.8585
GOTERM_BP_FAT	GO:0048812~neuron projection morphogenesis	7	1.69492	0.123799	SEMA6A, BDNF, EGR2, DCX, NEFL, CHL1, DCLK1	262	176	13588	2.06272	1	0.834111	88.9438
GOTERM_BP_FAT	GO:0031175~neuron projection development	7	1.69492	0.24254	SEMA6A, BDNF, EGR2, DCX, NEFL, CHL1, DCLK1	262	218	13588	1.66531	1	0.91146	99.0233
Annotation Cluster 13	Enrichment Score: 0.8204019503090826
Category	Term	Count	%	PValue	Genes	List Total	Pop Hits	Pop Total	Fold Enrichment	Bonferroni	Benjamini	FDR
GOTERM_BP_FAT	GO:0048514~blood vessel morphogenesis	8	1.93705	0.0877354	VEGFC, TNFRSF12A, TIPARP, EDN1, PRRX1, ANGPT1, FIGF, SCG2	262	198	13588	2.09546	1	0.809735	78.3483
GOTERM_BP_FAT	GO:0001568~blood vessel development	8	1.93705	0.190916	VEGFC, TNFRSF12A, TIPARP, EDN1, PRRX1, ANGPT1, FIGF, SCG2	262	244	13588	1.70041	1	0.887402	97.0698
GOTERM_BP_FAT	GO:0001944~vasculature development	8	1.93705	0.206432	VEGFC, TNFRSF12A, TIPARP, EDN1, PRRX1, ANGPT1, FIGF, SCG2	262	250	13588	1.6596	1	0.897366	97.8779
Annotation Cluster 14	Enrichment Score: 0.7109379332369958
Category	Term	Count	%	PValue	Genes	List Total	Pop Hits	Pop Total	Fold Enrichment	Bonferroni	Benjamini	FDR
GOTERM_BP_FAT	GO:0042552~myelination	3	0.726392	0.158385	EGR2, POU3F2, MBP	262	37	13588	4.20508	1	0.873713	94.3485
GOTERM_BP_FAT	GO:0008366~axon ensheathment	3	0.726392	0.172026	EGR2, POU3F2, MBP	262	39	13588	3.98943	1	0.875819	95.6956
GOTERM_BP_FAT	GO:0007272~ensheathment of neurons	3	0.726392	0.172026	EGR2, POU3F2, MBP	262	39	13588	3.98943	1	0.875819	95.6956
GOTERM_BP_FAT	GO:0019228~regulation of action potential in neuron	3	0.726392	0.213918	EGR2, POU3F2, MBP	262	45	13588	3.45751	1	0.900805	98.1879
GOTERM_BP_FAT	GO:0001508~regulation of action potential	3	0.726392	0.278073	EGR2, POU3F2, MBP	262	54	13588	2.88126	1	0.924209	99.5614
Annotation Cluster 15	Enrichment Score: 0.6882418835205856
Category	Term	Count	%	PValue	Genes	List Total	Pop Hits	Pop Total	Fold Enrichment	Bonferroni	Benjamini	FDR
GOTERM_BP_FAT	GO:0007067~mitosis	7	1.69492	0.159682	ZWINT, LRRCC1, CETN3, NEDD9, ANLN, PES1, LATS2	262	190	13588	1.91073	1	0.874004	94.4918
GOTERM_BP_FAT	GO:0000280~nuclear division	7	1.69492	0.159682	ZWINT, LRRCC1, CETN3, NEDD9, ANLN, PES1, LATS2	262	190	13588	1.91073	1	0.874004	94.4918
GOTERM_BP_FAT	GO:0000087~M phase of mitotic cell cycle	7	1.69492	0.170606	ZWINT, LRRCC1, CETN3, NEDD9, ANLN, PES1, LATS2	262	194	13588	1.87133	1	0.875327	95.5709
GOTERM_BP_FAT	GO:0048285~organelle fission	7	1.69492	0.178914	ZWINT, LRRCC1, CETN3, NEDD9, ANLN, PES1, LATS2	262	197	13588	1.84283	1	0.881437	96.255
GOTERM_BP_FAT	GO:0000279~M phase	7	1.69492	0.465203	ZWINT, LRRCC1, CETN3, NEDD9, ANLN, PES1, LATS2	262	283	13588	1.28282	1	0.978291	99.997
Annotation Cluster 16	Enrichment Score: 0.6666923064668148
Category	Term	Count	%	PValue	Genes	List Total	Pop Hits	Pop Total	Fold Enrichment	Bonferroni	Benjamini	FDR
GOTERM_BP_FAT	GO:0043392~negative regulation of DNA binding	3	0.726392	0.0883788	PTHLH, NFKBIA, JAK2	262	26	13588	5.98415	1	0.808457	78.6013
GOTERM_BP_FAT	GO:0051100~negative regulation of binding	3	0.726392	0.112629	PTHLH, NFKBIA, JAK2	262	30	13588	5.18626	1	0.837525	86.3455
GOTERM_BP_FAT	GO:0051101~regulation of DNA binding	3	0.726392	0.417314	PTHLH, NFKBIA, JAK2	262	74	13588	2.10254	1	0.96801	99.9877
GOTERM_BP_FAT	GO:0051098~regulation of binding	3	0.726392	0.518525	PTHLH, NFKBIA, JAK2	262	90	13588	1.72875	1	0.985309	99.9995
Annotation Cluster 17	Enrichment Score: 0.6351778174939929
Category	Term	Count	%	PValue	Genes	List Total	Pop Hits	Pop Total	Fold Enrichment	Bonferroni	Benjamini	FDR
GOTERM_BP_FAT	GO:0045935~positive regulation of nucleobase, nucleoside, nucleotide and nucleic acid metabolic process	14	3.38983	0.184426	SREBF1, EGR2, ING2, SOX2, SIX4, ARNTL, PTHLH, HES1, INHBA, FOS, HES5, POU3F2, RBM14, MED1	262	510	13588	1.42368	1	0.881181	96.6525
GOTERM_BP_FAT	GO:0051173~positive regulation of nitrogen compound metabolic process	14	3.38983	0.214261	SREBF1, EGR2, ING2, SOX2, SIX4, ARNTL, PTHLH, HES1, INHBA, FOS, HES5, POU3F2, RBM14, MED1	262	526	13588	1.38037	1	0.899788	98.201
GOTERM_BP_FAT	GO:0031328~positive regulation of cellular biosynthetic process	14	3.38983	0.264432	SREBF1, EGR2, ING2, SOX2, SIX4, ARNTL, PTHLH, HES1, INHBA, FOS, HES5, POU3F2, RBM14, MED1	262	552	13588	1.31536	1	0.921908	99.4009
GOTERM_BP_FAT	GO:0009891~positive regulation of biosynthetic process	14	3.38983	0.275556	SREBF1, EGR2, ING2, SOX2, SIX4, ARNTL, PTHLH, HES1, INHBA, FOS, HES5, POU3F2, RBM14, MED1	262	557	13588	1.30355	1	0.923115	99.5352
Annotation Cluster 18	Enrichment Score: 0.606712341435723
Category	Term	Count	%	PValue	Genes	List Total	Pop Hits	Pop Total	Fold Enrichment	Bonferroni	Benjamini	FDR
GOTERM_BP_FAT	GO:0045941~positive regulation of transcription	13	3.1477	0.204433	SREBF1, EGR2, ING2, SOX2, SIX4, ARNTL, HES1, INHBA, FOS, HES5, POU3F2, RBM14, MED1	262	475	13588	1.4194	1	0.896309	97.787
GOTERM_BP_FAT	GO:0010628~positive regulation of gene expression	13	3.1477	0.22957	SREBF1, EGR2, ING2, SOX2, SIX4, ARNTL, HES1, INHBA, FOS, HES5, POU3F2, RBM14, MED1	262	488	13588	1.38159	1	0.909172	98.7039
GOTERM_BP_FAT	GO:0010557~positive regulation of macromolecule biosynthetic process	13	3.1477	0.322402	SREBF1, EGR2, ING2, SOX2, SIX4, ARNTL, HES1, INHBA, FOS, HES5, POU3F2, RBM14, MED1	262	530	13588	1.2721	1	0.938794	99.8474
Annotation Cluster 19	Enrichment Score: 0.5624874381095958
Category	Term	Count	%	PValue	Genes	List Total	Pop Hits	Pop Total	Fold Enrichment	Bonferroni	Benjamini	FDR
GOTERM_BP_FAT	GO:0000060~protein import into nucleus, translocation	3	0.726392	0.0459414	NFKBIA, JAK2, ARNTL	262	18	13588	8.64377	1	0.670889	54.3271
GOTERM_BP_FAT	GO:0006606~protein import into nucleus	3	0.726392	0.29235	NFKBIA, JAK2, ARNTL	262	56	13588	2.77835	1	0.928822	99.6856
GOTERM_BP_FAT	GO:0051170~nuclear import	3	0.726392	0.30659	NFKBIA, JAK2, ARNTL	262	58	13588	2.68255	1	0.933047	99.7759
GOTERM_BP_FAT	GO:0034504~protein localization in nucleus	3	0.726392	0.327842	NFKBIA, JAK2, ARNTL	262	61	13588	2.55062	1	0.94069	99.8666
GOTERM_BP_FAT	GO:0006913~nucleocytoplasmic transport	3	0.726392	0.55337	NFKBIA, JAK2, ARNTL	262	96	13588	1.62071	1	0.988547	99.9999
GOTERM_BP_FAT	GO:0051169~nuclear transport	3	0.726392	0.564584	NFKBIA, JAK2, ARNTL	262	98	13588	1.58763	1	0.98955	99.9999
Annotation Cluster 20	Enrichment Score: 0.5367305910728221
Category	Term	Count	%	PValue	Genes	List Total	Pop Hits	Pop Total	Fold Enrichment	Bonferroni	Benjamini	FDR
GOTERM_BP_FAT	GO:0045665~negative regulation of neuron differentiation	3	0.726392	0.138347	HES1, HES5, SOX2	262	34	13588	4.57611	1	0.848959	91.6355
GOTERM_BP_FAT	GO:0048663~neuron fate commitment	3	0.726392	0.228101	HES1, HES5, SOX2	262	47	13588	3.31038	1	0.908884	98.6621
GOTERM_BP_FAT	GO:0045165~cell fate commitment	3	0.726392	0.777518	HES1, HES5, SOX2	262	147	13588	1.05842	1	0.999024	100
Annotation Cluster 21	Enrichment Score: 0.48505230574977437
Category	Term	Count	%	PValue	Genes	List Total	Pop Hits	Pop Total	Fold Enrichment	Bonferroni	Benjamini	FDR
GOTERM_BP_FAT	GO:0006886~intracellular protein transport	8	1.93705	0.281606	RAMP3, PPP1R3C, NFKBIA, JAK2, SYTL2, ARNTL, 1500001M20RIK, GRASP	262	276	13588	1.50326	1	0.925122	99.5958
GOTERM_BP_FAT	GO:0070727~cellular macromolecule localization	8	1.93705	0.35224	RAMP3, PPP1R3C, NFKBIA, JAK2, SYTL2, ARNTL, 1500001M20RIK, GRASP	262	301	13588	1.37841	1	0.949086	99.928
GOTERM_BP_FAT	GO:0034613~cellular protein localization	8	1.93705	0.353479	RAMP3, PPP1R3C, NFKBIA, JAK2, SYTL2, ARNTL, 1500001M20RIK, GRASP	262	299	13588	1.38763	1	0.949077	99.9302
Annotation Cluster 22	Enrichment Score: 0.46635692653468097
Category	Term	Count	%	PValue	Genes	List Total	Pop Hits	Pop Total	Fold Enrichment	Bonferroni	Benjamini	FDR
GOTERM_BP_FAT	GO:0006915~apoptosis	12	2.90557	0.283041	PLEKHF1, SEMA6A, SGK1, MRPL41, HTRA2, TNFRSF12A, PGLYRP1, RHOT2, JAK2, GADD45B, BCL2L11, BCL7C	262	465	13588	1.33839	1	0.925304	99.6091
GOTERM_BP_FAT	GO:0012501~programmed cell death	12	2.90557	0.301923	PLEKHF1, SEMA6A, SGK1, MRPL41, HTRA2, TNFRSF12A, PGLYRP1, RHOT2, JAK2, GADD45B, BCL2L11, BCL7C	262	473	13588	1.31575	1	0.930542	99.7494
GOTERM_BP_FAT	GO:0008219~cell death	12	2.90557	0.382063	PLEKHF1, SEMA6A, SGK1, MRPL41, HTRA2, TNFRSF12A, PGLYRP1, RHOT2, JAK2, GADD45B, BCL2L11, BCL7C	262	507	13588	1.22752	1	0.957564	99.9672
GOTERM_BP_FAT	GO:0016265~death	12	2.90557	0.417534	PLEKHF1, SEMA6A, SGK1, MRPL41, HTRA2, TNFRSF12A, PGLYRP1, RHOT2, JAK2, GADD45B, BCL2L11, BCL7C	262	519	13588	1.19914	1	0.96763	99.9877
Annotation Cluster 23	Enrichment Score: 0.4080305201633222
Category	Term	Count	%	PValue	Genes	List Total	Pop Hits	Pop Total	Fold Enrichment	Bonferroni	Benjamini	FDR
GOTERM_BP_FAT	GO:0009201~ribonucleoside triphosphate biosynthetic process	4	0.968523	0.264945	NME4, RP2H, ATP2A2, ATP13A5	262	93	13588	2.23065	1	0.921284	99.4078
GOTERM_BP_FAT	GO:0009206~purine ribonucleoside triphosphate biosynthetic process	4	0.968523	0.264945	NME4, RP2H, ATP2A2, ATP13A5	262	93	13588	2.23065	1	0.921284	99.4078
GOTERM_BP_FAT	GO:0009145~purine nucleoside triphosphate biosynthetic process	4	0.968523	0.27015	NME4, RP2H, ATP2A2, ATP13A5	262	94	13588	2.20692	1	0.922643	99.4739
GOTERM_BP_FAT	GO:0009142~nucleoside triphosphate biosynthetic process	4	0.968523	0.275367	NME4, RP2H, ATP2A2, ATP13A5	262	95	13588	2.18369	1	0.923977	99.5332
GOTERM_BP_FAT	GO:0009205~purine ribonucleoside triphosphate metabolic process	4	0.968523	0.306845	NME4, RP2H, ATP2A2, ATP13A5	262	101	13588	2.05396	1	0.932358	99.7773
GOTERM_BP_FAT	GO:0009199~ribonucleoside triphosphate metabolic process	4	0.968523	0.31211	NME4, RP2H, ATP2A2, ATP13A5	262	102	13588	2.03383	1	0.933507	99.8039
GOTERM_BP_FAT	GO:0009144~purine nucleoside triphosphate metabolic process	4	0.968523	0.333187	NME4, RP2H, ATP2A2, ATP13A5	262	106	13588	1.95708	1	0.942462	99.8832
GOTERM_BP_FAT	GO:0009152~purine ribonucleotide biosynthetic process	4	0.968523	0.338455	NME4, RP2H, ATP2A2, ATP13A5	262	107	13588	1.93879	1	0.94413	99.8977
GOTERM_BP_FAT	GO:0009260~ribonucleotide biosynthetic process	4	0.968523	0.359493	NME4, RP2H, ATP2A2, ATP13A5	262	111	13588	1.86892	1	0.950274	99.9403
GOTERM_BP_FAT	GO:0009141~nucleoside triphosphate metabolic process	4	0.968523	0.380436	NME4, RP2H, ATP2A2, ATP13A5	262	115	13588	1.80392	1	0.957403	99.9657
GOTERM_BP_FAT	GO:0009150~purine ribonucleotide metabolic process	4	0.968523	0.401229	NME4, RP2H, ATP2A2, ATP13A5	262	119	13588	1.74328	1	0.962462	99.9806
GOTERM_BP_FAT	GO:0009259~ribonucleotide metabolic process	4	0.968523	0.432035	NME4, RP2H, ATP2A2, ATP13A5	262	125	13588	1.6596	1	0.971592	99.9919
GOTERM_BP_FAT	GO:0006164~purine nucleotide biosynthetic process	4	0.968523	0.49176	NME4, RP2H, ATP2A2, ATP13A5	262	137	13588	1.51424	1	0.981654	99.9987
GOTERM_BP_FAT	GO:0006163~purine nucleotide metabolic process	4	0.968523	0.596683	NME4, RP2H, ATP2A2, ATP13A5	262	160	13588	1.29656	1	0.992378	100
GOTERM_BP_FAT	GO:0009165~nucleotide biosynthetic process	4	0.968523	0.65325	NME4, RP2H, ATP2A2, ATP13A5	262	174	13588	1.19224	1	0.995259	100
GOTERM_BP_FAT	GO:0034654~nucleobase, nucleoside, nucleotide and nucleic acid biosynthetic process	4	0.968523	0.67203	NME4, RP2H, ATP2A2, ATP13A5	262	179	13588	1.15894	1	0.996009	100
GOTERM_BP_FAT	GO:0034404~nucleobase, nucleoside and nucleotide biosynthetic process	4	0.968523	0.67203	NME4, RP2H, ATP2A2, ATP13A5	262	179	13588	1.15894	1	0.996009	100
Annotation Cluster 24	Enrichment Score: 0.3000465774693862
Category	Term	Count	%	PValue	Genes	List Total	Pop Hits	Pop Total	Fold Enrichment	Bonferroni	Benjamini	FDR
GOTERM_BP_FAT	GO:0043066~negative regulation of apoptosis	6	1.45278	0.486247	CDKN1A, BDNF, TSC22D3, HSPA1B, NEFL, SCG2	262	239	13588	1.30199	1	0.980741	99.9985
GOTERM_BP_FAT	GO:0043069~negative regulation of programmed cell death	6	1.45278	0.507669	CDKN1A, BDNF, TSC22D3, HSPA1B, NEFL, SCG2	262	244	13588	1.27531	1	0.984303	99.9993
GOTERM_BP_FAT	GO:0060548~negative regulation of cell death	6	1.45278	0.509826	CDKN1A, BDNF, TSC22D3, HSPA1B, NEFL, SCG2	262	245	13588	1.2701	1	0.984456	99.9993
Annotation Cluster 25	Enrichment Score: 0.2150293227232831
Category	Term	Count	%	PValue	Genes	List Total	Pop Hits	Pop Total	Fold Enrichment	Bonferroni	Benjamini	FDR
GOTERM_BP_FAT	GO:0050804~regulation of synaptic transmission	3	0.726392	0.575596	BDNF, EGR2, EDN1	262	100	13588	1.55588	1	0.990456	99.9999
GOTERM_BP_FAT	GO:0051969~regulation of transmission of nerve impulse	3	0.726392	0.612528	BDNF, EGR2, EDN1	262	107	13588	1.45409	1	0.993633	100
GOTERM_BP_FAT	GO:0031644~regulation of neurological system process	3	0.726392	0.642197	BDNF, EGR2, EDN1	262	113	13588	1.37688	1	0.994725	100
Annotation Cluster 26	Enrichment Score: 0.20414736681595647
Category	Term	Count	%	PValue	Genes	List Total	Pop Hits	Pop Total	Fold Enrichment	Bonferroni	Benjamini	FDR
GOTERM_BP_FAT	GO:0035113~embryonic appendage morphogenesis	3	0.726392	0.559002	PRRX1, WNT9A, MED1	262	97	13588	1.604	1	0.988972	99.9999
GOTERM_BP_FAT	GO:0030326~embryonic limb morphogenesis	3	0.726392	0.559002	PRRX1, WNT9A, MED1	262	97	13588	1.604	1	0.988972	99.9999
GOTERM_BP_FAT	GO:0035108~limb morphogenesis	3	0.726392	0.651682	PRRX1, WNT9A, MED1	262	115	13588	1.35294	1	0.995234	100
GOTERM_BP_FAT	GO:0035107~appendage morphogenesis	3	0.726392	0.651682	PRRX1, WNT9A, MED1	262	115	13588	1.35294	1	0.995234	100
GOTERM_BP_FAT	GO:0048736~appendage development	3	0.726392	0.670052	PRRX1, WNT9A, MED1	262	119	13588	1.30746	1	0.995961	100
GOTERM_BP_FAT	GO:0060173~limb development	3	0.726392	0.670052	PRRX1, WNT9A, MED1	262	119	13588	1.30746	1	0.995961	100
Annotation Cluster 27	Enrichment Score: 0.19688223217529846
Category	Term	Count	%	PValue	Genes	List Total	Pop Hits	Pop Total	Fold Enrichment	Bonferroni	Benjamini	FDR
GOTERM_BP_FAT	GO:0042981~regulation of apoptosis	11	2.66344	0.622833	PLEKHF1, CDKN1A, BDNF, TSC22D3, HTRA2, PDIA3, KLF10, HSPA1B, NEFL, BCL2L11, SCG2	262	553	13588	1.03162	1	0.993974	100
GOTERM_BP_FAT	GO:0043067~regulation of programmed cell death	11	2.66344	0.638615	PLEKHF1, CDKN1A, BDNF, TSC22D3, HTRA2, PDIA3, KLF10, HSPA1B, NEFL, BCL2L11, SCG2	262	560	13588	1.01873	1	0.994732	100
GOTERM_BP_FAT	GO:0010941~regulation of cell death	11	2.66344	0.645271	PLEKHF1, CDKN1A, BDNF, TSC22D3, HTRA2, PDIA3, KLF10, HSPA1B, NEFL, BCL2L11, SCG2	262	563	13588	1.0133	1	0.994863	100
Annotation Cluster 28	Enrichment Score: 0.11801214580423676
Category	Term	Count	%	PValue	Genes	List Total	Pop Hits	Pop Total	Fold Enrichment	Bonferroni	Benjamini	FDR
GOTERM_BP_FAT	GO:0015031~protein transport	12	2.90557	0.711563	RAMP3, PPP1R3C, ATG10, SNX16, LIN7B, NFKBIA, JAK2, SYTL2, ARNTL, 1500001M20RIK, DNAJC19, GRASP	262	651	13588	0.955993	1	0.99744	100
GOTERM_BP_FAT	GO:0045184~establishment of protein localization	12	2.90557	0.720846	RAMP3, PPP1R3C, ATG10, SNX16, LIN7B, NFKBIA, JAK2, SYTL2, ARNTL, 1500001M20RIK, DNAJC19, GRASP	262	656	13588	0.948706	1	0.997684	100
GOTERM_BP_FAT	GO:0008104~protein localization	12	2.90557	0.862795	RAMP3, PPP1R3C, ATG10, SNX16, LIN7B, NFKBIA, JAK2, SYTL2, ARNTL, 1500001M20RIK, DNAJC19, GRASP	262	753	13588	0.826496	1	0.99981	100
Annotation Cluster 29	Enrichment Score: 0.10215700218181058
Category	Term	Count	%	PValue	Genes	List Total	Pop Hits	Pop Total	Fold Enrichment	Bonferroni	Benjamini	FDR
GOTERM_BP_FAT	GO:0051249~regulation of lymphocyte activation	3	0.726392	0.767662	CD83, CDKN1A, HMGB3	262	144	13588	1.08047	1	0.998832	100
GOTERM_BP_FAT	GO:0002694~regulation of leukocyte activation	3	0.726392	0.799105	CD83, CDKN1A, HMGB3	262	154	13588	1.01031	1	0.99929	100
GOTERM_BP_FAT	GO:0050865~regulation of cell activation	3	0.726392	0.804924	CD83, CDKN1A, HMGB3	262	156	13588	0.997358	1	0.999337	100

## Sheet: WTAPLP2
Annotation Cluster 1	Enrichment Score: 1.9306091364385556
Category	Term	Count	%	PValue	Genes	List Total	Pop Hits	Pop Total	Fold Enrichment	Bonferroni	Benjamini	FDR
GOTERM_BP_FAT	GO:0000375~RNA splicing, via transesterification reactions	7	0.617284	0.0117325	SRPK2, TDRD3, RBM5, SRRM1, GEMIN8, MBNL1, HNRNPA1	713	37	13588	3.60547	1	0.62924	18.6795
GOTERM_BP_FAT	GO:0000377~RNA splicing, via transesterification reactions with bulged adenosine as nucleophile	7	0.617284	0.0117325	SRPK2, TDRD3, RBM5, SRRM1, GEMIN8, MBNL1, HNRNPA1	713	37	13588	3.60547	1	0.62924	18.6795
GOTERM_BP_FAT	GO:0000398~nuclear mRNA splicing, via spliceosome	7	0.617284	0.0117325	SRPK2, TDRD3, RBM5, SRRM1, GEMIN8, MBNL1, HNRNPA1	713	37	13588	3.60547	1	0.62924	18.6795
Annotation Cluster 2	Enrichment Score: 1.867111823350478
Category	Term	Count	%	PValue	Genes	List Total	Pop Hits	Pop Total	Fold Enrichment	Bonferroni	Benjamini	FDR
GOTERM_BP_FAT	GO:0045664~regulation of neuron differentiation	14	1.23457	0.00253416	TNFRSF12A, GRIN1, NLGN1, SOX5, BEX1, LRRC4C, TTC3, HES1, ZFP91, RNF6, BCL2, PBX1, POU3F2, NKX2-2	713	102	13588	2.61574	0.997453	0.392103	4.3482
GOTERM_BP_FAT	GO:0050767~regulation of neurogenesis	14	1.23457	0.0210215	TNFRSF12A, GRIN1, NLGN1, SOX5, BEX1, LRRC4C, TTC3, HES1, ZFP91, RNF6, BCL2, PBX1, POU3F2, NKX2-2	713	132	13588	2.02125	1	0.741195	31.0804
GOTERM_BP_FAT	GO:0051960~regulation of nervous system development	14	1.23457	0.0470073	TNFRSF12A, GRIN1, NLGN1, SOX5, BEX1, LRRC4C, TTC3, HES1, ZFP91, RNF6, BCL2, PBX1, POU3F2, NKX2-2	713	148	13588	1.80274	1	0.774925	56.9827
Annotation Cluster 3	Enrichment Score: 1.5200513078547455
Category	Term	Count	%	PValue	Genes	List Total	Pop Hits	Pop Total	Fold Enrichment	Bonferroni	Benjamini	FDR
GOTERM_BP_FAT	GO:0043066~negative regulation of apoptosis	21	1.85185	0.0262326	CLN3, GCLC, AARS, GRIN1, PIM1, BIRC6, HSPA1B, TIMP1, CITED2, HSPA1L, ATF5, PAK7, CDKN1A, CDKN1B, ATG5, SYCP3, GSK3B, BCL2, CHST11, CLN8, DHCR24, SCG2	713	239	13588	1.67451	1	0.721144	37.2329
GOTERM_BP_FAT	GO:0043069~negative regulation of programmed cell death	21	1.85185	0.0318297	CLN3, GCLC, AARS, GRIN1, PIM1, BIRC6, HSPA1B, TIMP1, CITED2, HSPA1L, ATF5, PAK7, CDKN1A, CDKN1B, ATG5, SYCP3, GSK3B, BCL2, CHST11, CLN8, DHCR24, SCG2	713	244	13588	1.64019	1	0.737075	43.2625
GOTERM_BP_FAT	GO:0060548~negative regulation of cell death	21	1.85185	0.032974	CLN3, GCLC, AARS, GRIN1, PIM1, BIRC6, HSPA1B, TIMP1, CITED2, HSPA1L, ATF5, PAK7, CDKN1A, CDKN1B, ATG5, SYCP3, GSK3B, BCL2, CHST11, CLN8, DHCR24, SCG2	713	245	13588	1.6335	1	0.743558	44.426
Annotation Cluster 4	Enrichment Score: 0.9167153392510843
Category	Term	Count	%	PValue	Genes	List Total	Pop Hits	Pop Total	Fold Enrichment	Bonferroni	Benjamini	FDR
GOTERM_BP_FAT	GO:0016481~negative regulation of transcription	27	2.38095	0.0820277	EID1, MTDH, GCLC, HR, CBX3, ZEB2, CITED2, TRIM66, SIN3B, PER3, TCF25, NR2F1, NFX1, DNMT3A, ZBTB7A, SIRT7, FOXP1, PURB, HES1, MAP3K10, LIME1, ZRANB1, ST18, CUX2, NFIC, CUX1, NSD1	713	372	13588	1.38321	1	0.845182	77.6765
GOTERM_BP_FAT	GO:0045934~negative regulation of nucleobase, nucleoside, nucleotide and nucleic acid metabolic process	27	2.38095	0.141504	EID1, MTDH, GCLC, HR, CBX3, ZEB2, CITED2, TRIM66, SIN3B, PER3, TCF25, NR2F1, NFX1, DNMT3A, ZBTB7A, SIRT7, FOXP1, PURB, HES1, MAP3K10, LIME1, ZRANB1, ST18, CUX2, NFIC, CUX1, NSD1	713	397	13588	1.2961	1	0.898493	93.0964
GOTERM_BP_FAT	GO:0051172~negative regulation of nitrogen compound metabolic process	27	2.38095	0.153153	EID1, MTDH, GCLC, HR, CBX3, ZEB2, CITED2, TRIM66, SIN3B, PER3, TCF25, NR2F1, NFX1, DNMT3A, ZBTB7A, SIRT7, FOXP1, PURB, HES1, MAP3K10, LIME1, ZRANB1, ST18, CUX2, NFIC, CUX1, NSD1	713	401	13588	1.28317	1	0.903982	94.566
Annotation Cluster 5	Enrichment Score: 0.9115299276651657
Category	Term	Count	%	PValue	Genes	List Total	Pop Hits	Pop Total	Fold Enrichment	Bonferroni	Benjamini	FDR
GOTERM_BP_FAT	GO:0021702~cerebellar Purkinje cell differentiation	3	0.26455	0.0772776	ATP2B2, LDB1, RORA	713	9	13588	6.3525	1	0.840881	75.5637
GOTERM_BP_FAT	GO:0021692~cerebellar Purkinje cell layer morphogenesis	3	0.26455	0.0772776	ATP2B2, LDB1, RORA	713	9	13588	6.3525	1	0.840881	75.5637
GOTERM_BP_FAT	GO:0021694~cerebellar Purkinje cell layer formation	3	0.26455	0.0772776	ATP2B2, LDB1, RORA	713	9	13588	6.3525	1	0.840881	75.5637
GOTERM_BP_FAT	GO:0021697~cerebellar cortex formation	3	0.26455	0.164825	ATP2B2, LDB1, RORA	713	14	13588	4.08375	1	0.912552	95.7389
GOTERM_BP_FAT	GO:0021533~cell differentiation in hindbrain	3	0.26455	0.183924	ATP2B2, LDB1, RORA	713	15	13588	3.8115	1	0.923639	97.1589
GOTERM_BP_FAT	GO:0021696~cerebellar cortex morphogenesis	3	0.26455	0.242661	ATP2B2, LDB1, RORA	713	18	13588	3.17625	1	0.940405	99.2324
Annotation Cluster 6	Enrichment Score: 0.7525939886812174
Category	Term	Count	%	PValue	Genes	List Total	Pop Hits	Pop Total	Fold Enrichment	Bonferroni	Benjamini	FDR
GOTERM_BP_FAT	GO:0007026~negative regulation of microtubule depolymerization	3	0.26455	0.164825	ARHGEF2, MID1IP1, MAP6D1	713	14	13588	4.08375	1	0.912552	95.7389
GOTERM_BP_FAT	GO:0031114~regulation of microtubule depolymerization	3	0.26455	0.164825	ARHGEF2, MID1IP1, MAP6D1	713	14	13588	4.08375	1	0.912552	95.7389
GOTERM_BP_FAT	GO:0031111~negative regulation of microtubule polymerization or depolymerization	3	0.26455	0.203317	ARHGEF2, MID1IP1, MAP6D1	713	16	13588	3.57328	1	0.932951	98.1358
Annotation Cluster 7	Enrichment Score: 0.7327019827706248
Category	Term	Count	%	PValue	Genes	List Total	Pop Hits	Pop Total	Fold Enrichment	Bonferroni	Benjamini	FDR
GOTERM_BP_FAT	GO:0042491~auditory receptor cell differentiation	4	0.352734	0.105375	HES1, ATP2B2, JAG2, CUX1	713	22	13588	3.465	1	0.864788	85.7854
GOTERM_BP_FAT	GO:0060113~inner ear receptor cell differentiation	4	0.352734	0.206213	HES1, ATP2B2, JAG2, CUX1	713	30	13588	2.541	1	0.933106	98.251
GOTERM_BP_FAT	GO:0042490~mechanoreceptor differentiation	4	0.352734	0.291635	HES1, ATP2B2, JAG2, CUX1	713	36	13588	2.1175	1	0.951614	99.7621
Annotation Cluster 8	Enrichment Score: 0.6576297847863267
Category	Term	Count	%	PValue	Genes	List Total	Pop Hits	Pop Total	Fold Enrichment	Bonferroni	Benjamini	FDR
GOTERM_BP_FAT	GO:0009165~nucleotide biosynthetic process	13	1.14638	0.202161	ADSSL1, ATP6V1H, RRM2B, ATP13A5, GART, RP2H, ATP2B1, ATP2B2, ATP2B3, ADK, ATP5C1, DHODH, PRPS1	713	174	13588	1.42384	1	0.932708	98.0878
GOTERM_BP_FAT	GO:0034404~nucleobase, nucleoside and nucleotide biosynthetic process	13	1.14638	0.22946	ADSSL1, ATP6V1H, RRM2B, ATP13A5, GART, RP2H, ATP2B1, ATP2B2, ATP2B3, ADK, ATP5C1, DHODH, PRPS1	713	179	13588	1.38406	1	0.938523	98.961
GOTERM_BP_FAT	GO:0034654~nucleobase, nucleoside, nucleotide and nucleic acid biosynthetic process	13	1.14638	0.22946	ADSSL1, ATP6V1H, RRM2B, ATP13A5, GART, RP2H, ATP2B1, ATP2B2, ATP2B3, ADK, ATP5C1, DHODH, PRPS1	713	179	13588	1.38406	1	0.938523	98.961
Annotation Cluster 9	Enrichment Score: 0.6430392638889137
Category	Term	Count	%	PValue	Genes	List Total	Pop Hits	Pop Total	Fold Enrichment	Bonferroni	Benjamini	FDR
GOTERM_BP_FAT	GO:0050770~regulation of axonogenesis	5	0.440917	0.145701	RNF6, TNFRSF12A, GRIN1, POU3F2, LRRC4C	713	39	13588	2.44327	1	0.901415	93.6644
GOTERM_BP_FAT	GO:0010975~regulation of neuron projection development	5	0.440917	0.231104	RNF6, TNFRSF12A, GRIN1, POU3F2, LRRC4C	713	47	13588	2.02739	1	0.938371	98.9992
GOTERM_BP_FAT	GO:0031344~regulation of cell projection organization	5	0.440917	0.349633	RNF6, TNFRSF12A, GRIN1, POU3F2, LRRC4C	713	57	13588	1.67171	1	0.966192	99.9467
Annotation Cluster 10	Enrichment Score: 0.5686975496671626
Category	Term	Count	%	PValue	Genes	List Total	Pop Hits	Pop Total	Fold Enrichment	Bonferroni	Benjamini	FDR
GOTERM_BP_FAT	GO:0035108~limb morphogenesis	9	0.793651	0.255271	FMN1, FGF9, CHST11, HOXD12, PBX1, ASPH, MBNL1, WNT9A, MED1	713	115	13588	1.49146	1	0.943801	99.428
GOTERM_BP_FAT	GO:0035107~appendage morphogenesis	9	0.793651	0.255271	FMN1, FGF9, CHST11, HOXD12, PBX1, ASPH, MBNL1, WNT9A, MED1	713	115	13588	1.49146	1	0.943801	99.428
GOTERM_BP_FAT	GO:0060173~limb development	9	0.793651	0.285498	FMN1, FGF9, CHST11, HOXD12, PBX1, ASPH, MBNL1, WNT9A, MED1	713	119	13588	1.44132	1	0.950089	99.7232
GOTERM_BP_FAT	GO:0048736~appendage development	9	0.793651	0.285498	FMN1, FGF9, CHST11, HOXD12, PBX1, ASPH, MBNL1, WNT9A, MED1	713	119	13588	1.44132	1	0.950089	99.7232
Annotation Cluster 11	Enrichment Score: 0.5115636027716159
Category	Term	Count	%	PValue	Genes	List Total	Pop Hits	Pop Total	Fold Enrichment	Bonferroni	Benjamini	FDR
GOTERM_BP_FAT	GO:0000280~nuclear division	13	1.14638	0.294064	ARHGEF2, PDS5B, USP9X, NEK1, CETN3, LRRCC1, UBE2I, DCLRE1A, NIPBL, SYCP3, MTAP9, AKAP8, SEPT7	713	190	13588	1.30393	1	0.952515	99.776
GOTERM_BP_FAT	GO:0007067~mitosis	13	1.14638	0.294064	ARHGEF2, PDS5B, USP9X, NEK1, CETN3, LRRCC1, UBE2I, DCLRE1A, NIPBL, SYCP3, MTAP9, AKAP8, SEPT7	713	190	13588	1.30393	1	0.952515	99.776
GOTERM_BP_FAT	GO:0048285~organelle fission	13	1.14638	0.337618	ARHGEF2, PDS5B, USP9X, NEK1, CETN3, LRRCC1, UBE2I, DCLRE1A, NIPBL, SYCP3, MTAP9, AKAP8, SEPT7	713	197	13588	1.2576	1	0.963047	99.9266
Annotation Cluster 12	Enrichment Score: 0.4644481057552807
Category	Term	Count	%	PValue	Genes	List Total	Pop Hits	Pop Total	Fold Enrichment	Bonferroni	Benjamini	FDR
GOTERM_BP_FAT	GO:0009156~ribonucleoside monophosphate biosynthetic process	3	0.26455	0.222921	DHODH, GART, PRPS1	713	17	13588	3.36309	1	0.9368	98.7952
GOTERM_BP_FAT	GO:0009161~ribonucleoside monophosphate metabolic process	3	0.26455	0.262468	DHODH, GART, PRPS1	713	19	13588	3.00908	1	0.945058	99.5175
GOTERM_BP_FAT	GO:0009124~nucleoside monophosphate biosynthetic process	3	0.26455	0.690919	DHODH, GART, PRPS1	713	45	13588	1.2705	1	0.998209	100
Annotation Cluster 13	Enrichment Score: 0.45895871815761313
Category	Term	Count	%	PValue	Genes	List Total	Pop Hits	Pop Total	Fold Enrichment	Bonferroni	Benjamini	FDR
GOTERM_BP_FAT	GO:0006306~DNA methylation	3	0.26455	0.341239	DNMT3A, CTCF, KCNQ1OT1	713	23	13588	2.48576	1	0.964231	99.9333
GOTERM_BP_FAT	GO:0006305~DNA alkylation	3	0.26455	0.341239	DNMT3A, CTCF, KCNQ1OT1	713	23	13588	2.48576	1	0.964231	99.9333
GOTERM_BP_FAT	GO:0006304~DNA modification	3	0.26455	0.360584	DNMT3A, CTCF, KCNQ1OT1	713	24	13588	2.38219	1	0.968302	99.9604
Annotation Cluster 14	Enrichment Score: 0.4419173594598121
Category	Term	Count	%	PValue	Genes	List Total	Pop Hits	Pop Total	Fold Enrichment	Bonferroni	Benjamini	FDR
GOTERM_BP_FAT	GO:0030318~melanocyte differentiation	3	0.26455	0.203317	SOX10, BCL2, MREG	713	16	13588	3.57328	1	0.932951	98.1358
GOTERM_BP_FAT	GO:0050931~pigment cell differentiation	3	0.26455	0.222921	SOX10, BCL2, MREG	713	17	13588	3.36309	1	0.9368	98.7952
GOTERM_BP_FAT	GO:0048066~pigmentation during development	3	0.26455	0.471182	SOX10, BCL2, MREG	713	30	13588	1.90575	1	0.98502	99.9986
GOTERM_BP_FAT	GO:0043473~pigmentation	3	0.26455	0.799495	SOX10, BCL2, MREG	713	56	13588	1.02094	1	0.999597	100
Annotation Cluster 15	Enrichment Score: 0.4414115152967862
Category	Term	Count	%	PValue	Genes	List Total	Pop Hits	Pop Total	Fold Enrichment	Bonferroni	Benjamini	FDR
GOTERM_BP_FAT	GO:0050810~regulation of steroid biosynthetic process	3	0.26455	0.203317	INSIG1, NR3C1, ABCG4	713	16	13588	3.57328	1	0.932951	98.1358
GOTERM_BP_FAT	GO:0046890~regulation of lipid biosynthetic process	3	0.26455	0.321714	INSIG1, NR3C1, ABCG4	713	22	13588	2.59875	1	0.959493	99.8887
GOTERM_BP_FAT	GO:0019218~regulation of steroid metabolic process	3	0.26455	0.321714	INSIG1, NR3C1, ABCG4	713	22	13588	2.59875	1	0.959493	99.8887
GOTERM_BP_FAT	GO:0019216~regulation of lipid metabolic process	3	0.26455	0.815155	INSIG1, NR3C1, ABCG4	713	58	13588	0.985733	1	0.999705	100
Annotation Cluster 16	Enrichment Score: 0.39949942928263454
Category	Term	Count	%	PValue	Genes	List Total	Pop Hits	Pop Total	Fold Enrichment	Bonferroni	Benjamini	FDR
KEGG_PATHWAY	mmu00970:Aminoacyl-tRNA biosynthesis	4	0.352734	0.304424	SARS, AARS, LARS, GARS	265	42	5738	2.06217	1	0.900617	98.7458
GOTERM_BP_FAT	GO:0043039~tRNA aminoacylation	4	0.352734	0.436021	SARS, AARS, LARS, GARS	713	46	13588	1.65717	1	0.980817	99.9956
GOTERM_BP_FAT	GO:0043038~amino acid activation	4	0.352734	0.436021	SARS, AARS, LARS, GARS	713	46	13588	1.65717	1	0.980817	99.9956
GOTERM_BP_FAT	GO:0006418~tRNA aminoacylation for protein translation	4	0.352734	0.436021	SARS, AARS, LARS, GARS	713	46	13588	1.65717	1	0.980817	99.9956
Annotation Cluster 17	Enrichment Score: 0.3861408567656734
Category	Term	Count	%	PValue	Genes	List Total	Pop Hits	Pop Total	Fold Enrichment	Bonferroni	Benjamini	FDR
GOTERM_BP_FAT	GO:0030166~proteoglycan biosynthetic process	3	0.26455	0.282282	CSGALNACT1, CHST11, HS2ST1	713	20	13588	2.85863	1	0.949209	99.7006
GOTERM_BP_FAT	GO:0000271~polysaccharide biosynthetic process	3	0.26455	0.471182	CSGALNACT1, CHST11, HS2ST1	713	30	13588	1.90575	1	0.98502	99.9986
GOTERM_BP_FAT	GO:0006029~proteoglycan metabolic process	3	0.26455	0.522043	CSGALNACT1, CHST11, HS2ST1	713	33	13588	1.7325	1	0.990286	99.9998
Annotation Cluster 18	Enrichment Score: 0.37289689104378204
Category	Term	Count	%	PValue	Genes	List Total	Pop Hits	Pop Total	Fold Enrichment	Bonferroni	Benjamini	FDR
GOTERM_BP_FAT	GO:0043242~negative regulation of protein complex disassembly	4	0.352734	0.277126	ARHGEF2, SPNB2, MID1IP1, MAP6D1	713	35	13588	2.178	1	0.948823	99.6606
GOTERM_BP_FAT	GO:0043244~regulation of protein complex disassembly	4	0.352734	0.393375	ARHGEF2, SPNB2, MID1IP1, MAP6D1	713	43	13588	1.77279	1	0.974991	99.9843
GOTERM_BP_FAT	GO:0051494~negative regulation of cytoskeleton organization	4	0.352734	0.463822	ARHGEF2, SPNB2, MID1IP1, MAP6D1	713	48	13588	1.58813	1	0.984337	99.9982
GOTERM_BP_FAT	GO:0010639~negative regulation of organelle organization	4	0.352734	0.637642	ARHGEF2, SPNB2, MID1IP1, MAP6D1	713	62	13588	1.22952	1	0.996573	100
Annotation Cluster 19	Enrichment Score: 0.3329158766677368
Category	Term	Count	%	PValue	Genes	List Total	Pop Hits	Pop Total	Fold Enrichment	Bonferroni	Benjamini	FDR
GOTERM_BP_FAT	GO:0051028~mRNA transport	5	0.440917	0.409872	ENY2, XPO1, G3BP2, RANBP2, HNRNPA1	713	62	13588	1.5369	1	0.977295	99.9903
GOTERM_BP_FAT	GO:0050657~nucleic acid transport	5	0.440917	0.457238	ENY2, XPO1, G3BP2, RANBP2, HNRNPA1	713	66	13588	1.44375	1	0.983592	99.9978
GOTERM_BP_FAT	GO:0050658~RNA transport	5	0.440917	0.457238	ENY2, XPO1, G3BP2, RANBP2, HNRNPA1	713	66	13588	1.44375	1	0.983592	99.9978
GOTERM_BP_FAT	GO:0051236~establishment of RNA localization	5	0.440917	0.457238	ENY2, XPO1, G3BP2, RANBP2, HNRNPA1	713	66	13588	1.44375	1	0.983592	99.9978
GOTERM_BP_FAT	GO:0006403~RNA localization	5	0.440917	0.468887	ENY2, XPO1, G3BP2, RANBP2, HNRNPA1	713	67	13588	1.4222	1	0.984765	99.9985
GOTERM_BP_FAT	GO:0015931~nucleobase, nucleoside, nucleotide and nucleic acid transport	5	0.440917	0.547472	ENY2, XPO1, G3BP2, RANBP2, HNRNPA1	713	74	13588	1.28767	1	0.991857	99.9999
Annotation Cluster 20	Enrichment Score: 0.31859796579538363
Category	Term	Count	%	PValue	Genes	List Total	Pop Hits	Pop Total	Fold Enrichment	Bonferroni	Benjamini	FDR
GOTERM_BP_FAT	GO:0022602~ovulation cycle process	4	0.352734	0.449993	PGR, UBE3A, BCL2, ZFX	713	47	13588	1.62192	1	0.982674	99.9972
GOTERM_BP_FAT	GO:0042698~ovulation cycle	4	0.352734	0.463822	PGR, UBE3A, BCL2, ZFX	713	48	13588	1.58813	1	0.984337	99.9982
GOTERM_BP_FAT	GO:0008585~female gonad development	4	0.352734	0.530456	PGR, UBE3A, BCL2, ZFX	713	53	13588	1.4383	1	0.990636	99.9998
Annotation Cluster 21	Enrichment Score: 0.3050345353221893
Category	Term	Count	%	PValue	Genes	List Total	Pop Hits	Pop Total	Fold Enrichment	Bonferroni	Benjamini	FDR
GOTERM_BP_FAT	GO:0052548~regulation of endopeptidase activity	4	0.352734	0.491005	HSPA1L, AIFM3, GSPT1, HSPA1B, DHCR24	713	50	13588	1.5246	1	0.987162	99.9993
GOTERM_BP_FAT	GO:0043281~regulation of caspase activity	4	0.352734	0.491005	HSPA1L, AIFM3, GSPT1, HSPA1B, DHCR24	713	50	13588	1.5246	1	0.987162	99.9993
GOTERM_BP_FAT	GO:0052547~regulation of peptidase activity	4	0.352734	0.504341	HSPA1L, AIFM3, GSPT1, HSPA1B, DHCR24	713	51	13588	1.49471	1	0.988638	99.9995
Annotation Cluster 22	Enrichment Score: 0.29978633689878503
Category	Term	Count	%	PValue	Genes	List Total	Pop Hits	Pop Total	Fold Enrichment	Bonferroni	Benjamini	FDR
GOTERM_BP_FAT	GO:0001942~hair follicle development	4	0.352734	0.491005	FOXQ1, BCL2, AARS, MREG	713	50	13588	1.5246	1	0.987162	99.9993
GOTERM_BP_FAT	GO:0022405~hair cycle process	4	0.352734	0.491005	FOXQ1, BCL2, AARS, MREG	713	50	13588	1.5246	1	0.987162	99.9993
GOTERM_BP_FAT	GO:0022404~molting cycle process	4	0.352734	0.491005	FOXQ1, BCL2, AARS, MREG	713	50	13588	1.5246	1	0.987162	99.9993
GOTERM_BP_FAT	GO:0042633~hair cycle	4	0.352734	0.517493	FOXQ1, BCL2, AARS, MREG	713	52	13588	1.46596	1	0.989816	99.9997
GOTERM_BP_FAT	GO:0042303~molting cycle	4	0.352734	0.517493	FOXQ1, BCL2, AARS, MREG	713	52	13588	1.46596	1	0.989816	99.9997
Annotation Cluster 23	Enrichment Score: 0.273674512965992
Category	Term	Count	%	PValue	Genes	List Total	Pop Hits	Pop Total	Fold Enrichment	Bonferroni	Benjamini	FDR
GOTERM_BP_FAT	GO:0016477~cell migration	15	1.32275	0.377782	ZFAND5, FLT1, TNFRSF12A, PLXNA2, S100A9, ZEB2, NRP, DAB1, CD34, FYN, POU3F2, ROBO3, DCLK1, NR2F1, SCG2	713	240	13588	1.19109	1	0.971797	99.9755
GOTERM_BP_FAT	GO:0048870~cell motility	15	1.32275	0.632219	ZFAND5, FLT1, TNFRSF12A, PLXNA2, S100A9, ZEB2, NRP, DAB1, CD34, FYN, POU3F2, ROBO3, DCLK1, NR2F1, SCG2	713	284	13588	1.00656	1	0.996374	100
GOTERM_BP_FAT	GO:0051674~localization of cell	15	1.32275	0.632219	ZFAND5, FLT1, TNFRSF12A, PLXNA2, S100A9, ZEB2, NRP, DAB1, CD34, FYN, POU3F2, ROBO3, DCLK1, NR2F1, SCG2	713	284	13588	1.00656	1	0.996374	100
Annotation Cluster 24	Enrichment Score: 0.2515349401212921
Category	Term	Count	%	PValue	Genes	List Total	Pop Hits	Pop Total	Fold Enrichment	Bonferroni	Benjamini	FDR
GOTERM_BP_FAT	GO:0000184~nuclear-transcribed mRNA catabolic process, nonsense-mediated decay	3	0.26455	0.398595	PARN, PAN3, RNPS1	713	26	13588	2.19894	1	0.975701	99.9865
GOTERM_BP_FAT	GO:0000956~nuclear-transcribed mRNA catabolic process	3	0.26455	0.522043	PARN, PAN3, RNPS1	713	33	13588	1.7325	1	0.990286	99.9998
GOTERM_BP_FAT	GO:0006402~mRNA catabolic process	3	0.26455	0.653924	PARN, PAN3, RNPS1	713	42	13588	1.36125	1	0.997119	100
GOTERM_BP_FAT	GO:0006401~RNA catabolic process	3	0.26455	0.724594	PARN, PAN3, RNPS1	713	48	13588	1.19109	1	0.998806	100
Annotation Cluster 25	Enrichment Score: 0.24880436491850055
Category	Term	Count	%	PValue	Genes	List Total	Pop Hits	Pop Total	Fold Enrichment	Bonferroni	Benjamini	FDR
GOTERM_BP_FAT	GO:0060675~ureteric bud morphogenesis	3	0.26455	0.43552	NPNT, BCL2, PBX1	713	28	13588	2.04188	1	0.980922	99.9955
GOTERM_BP_FAT	GO:0001658~branching involved in ureteric bud morphogenesis	3	0.26455	0.43552	NPNT, BCL2, PBX1	713	28	13588	2.04188	1	0.980922	99.9955
GOTERM_BP_FAT	GO:0001657~ureteric bud development	3	0.26455	0.653924	NPNT, BCL2, PBX1	713	42	13588	1.36125	1	0.997119	100
GOTERM_BP_FAT	GO:0001656~metanephros development	3	0.26455	0.815155	NPNT, BCL2, PBX1	713	58	13588	0.985733	1	0.999705	100
Annotation Cluster 26	Enrichment Score: 0.19069340280160985
Category	Term	Count	%	PValue	Genes	List Total	Pop Hits	Pop Total	Fold Enrichment	Bonferroni	Benjamini	FDR
GOTERM_BP_FAT	GO:0001934~positive regulation of protein amino acid phosphorylation	4	0.352734	0.568135	RGMA, ZFP91, AKTIP, BCL2	713	56	13588	1.36125	1	0.993117	100
GOTERM_BP_FAT	GO:0042327~positive regulation of phosphorylation	4	0.352734	0.615371	RGMA, ZFP91, AKTIP, BCL2	713	60	13588	1.2705	1	0.995686	100
GOTERM_BP_FAT	GO:0045937~positive regulation of phosphate metabolic process	4	0.352734	0.637642	RGMA, ZFP91, AKTIP, BCL2	713	62	13588	1.22952	1	0.996573	100
GOTERM_BP_FAT	GO:0010562~positive regulation of phosphorus metabolic process	4	0.352734	0.637642	RGMA, ZFP91, AKTIP, BCL2	713	62	13588	1.22952	1	0.996573	100
GOTERM_BP_FAT	GO:0031401~positive regulation of protein modification process	4	0.352734	0.783051	RGMA, ZFP91, AKTIP, BCL2	713	78	13588	0.977308	1	0.999461	100
Annotation Cluster 27	Enrichment Score: 0.1879312388783102
Category	Term	Count	%	PValue	Genes	List Total	Pop Hits	Pop Total	Fold Enrichment	Bonferroni	Benjamini	FDR
GOTERM_BP_FAT	GO:0009582~detection of abiotic stimulus	4	0.352734	0.517493	GNGT1, ATP2B2, RBP4, FYN	713	52	13588	1.46596	1	0.989816	99.9997
GOTERM_BP_FAT	GO:0009581~detection of external stimulus	4	0.352734	0.615371	GNGT1, ATP2B2, RBP4, FYN	713	60	13588	1.2705	1	0.995686	100
GOTERM_BP_FAT	GO:0051606~detection of stimulus	4	0.352734	0.857362	GNGT1, ATP2B2, RBP4, FYN	713	90	13588	0.847	1	0.99988	100
Annotation Cluster 28	Enrichment Score: 0.17633152500640517
Category	Term	Count	%	PValue	Genes	List Total	Pop Hits	Pop Total	Fold Enrichment	Bonferroni	Benjamini	FDR
GOTERM_BP_FAT	GO:0006641~triglyceride metabolic process	3	0.26455	0.569516	INSIG1, SLC22A4, PNPLA3	713	36	13588	1.58813	1	0.993161	100
GOTERM_BP_FAT	GO:0006639~acylglycerol metabolic process	3	0.26455	0.666634	INSIG1, SLC22A4, PNPLA3	713	43	13588	1.32959	1	0.997589	100
GOTERM_BP_FAT	GO:0006638~neutral lipid metabolic process	3	0.26455	0.690919	INSIG1, SLC22A4, PNPLA3	713	45	13588	1.2705	1	0.998209	100
GOTERM_BP_FAT	GO:0006662~glycerol ether metabolic process	3	0.26455	0.690919	INSIG1, SLC22A4, PNPLA3	713	45	13588	1.2705	1	0.998209	100
GOTERM_BP_FAT	GO:0018904~organic ether metabolic process	3	0.26455	0.724594	INSIG1, SLC22A4, PNPLA3	713	48	13588	1.19109	1	0.998806	100
Annotation Cluster 29	Enrichment Score: 0.1536849788516956
Category	Term	Count	%	PValue	Genes	List Total	Pop Hits	Pop Total	Fold Enrichment	Bonferroni	Benjamini	FDR
GOTERM_BP_FAT	GO:0060606~tube closure	3	0.26455	0.61348	DLC1, RGMA, ZEB2	713	39	13588	1.46596	1	0.995622	100
GOTERM_BP_FAT	GO:0001843~neural tube closure	3	0.26455	0.61348	DLC1, RGMA, ZEB2	713	39	13588	1.46596	1	0.995622	100
GOTERM_BP_FAT	GO:0014020~primary neural tube formation	3	0.26455	0.653924	DLC1, RGMA, ZEB2	713	42	13588	1.36125	1	0.997119	100
GOTERM_BP_FAT	GO:0001841~neural tube formation	3	0.26455	0.755114	DLC1, RGMA, ZEB2	713	51	13588	1.12103	1	0.999193	100
GOTERM_BP_FAT	GO:0001838~embryonic epithelial tube formation	3	0.26455	0.78267	DLC1, RGMA, ZEB2	713	54	13588	1.05875	1	0.999465	100
GOTERM_BP_FAT	GO:0035148~tube lumen formation	3	0.26455	0.822567	DLC1, RGMA, ZEB2	713	59	13588	0.969026	1	0.999736	100
Annotation Cluster 30	Enrichment Score: 0.14926751622330447
Category	Term	Count	%	PValue	Genes	List Total	Pop Hits	Pop Total	Fold Enrichment	Bonferroni	Benjamini	FDR
GOTERM_BP_FAT	GO:0070085~glycosylation	5	0.440917	0.709141	B3GNT9, GALNT2, B3GALT1, FUT10, GALNT13	713	91	13588	1.04712	1	0.998523	100
GOTERM_BP_FAT	GO:0006486~protein amino acid glycosylation	5	0.440917	0.709141	B3GNT9, GALNT2, B3GALT1, FUT10, GALNT13	713	91	13588	1.04712	1	0.998523	100
GOTERM_BP_FAT	GO:0043413~biopolymer glycosylation	5	0.440917	0.709141	B3GNT9, GALNT2, B3GALT1, FUT10, GALNT13	713	91	13588	1.04712	1	0.998523	100
Annotation Cluster 31	Enrichment Score: 0.13629261062683246
Category	Term	Count	%	PValue	Genes	List Total	Pop Hits	Pop Total	Fold Enrichment	Bonferroni	Benjamini	FDR
GOTERM_BP_FAT	GO:0030324~lung development	6	0.529101	0.697601	HES1, RBP4, FGF9, HSD11B1, CUX1, FOXP1	713	111	13588	1.03014	1	0.998336	100
GOTERM_BP_FAT	GO:0030323~respiratory tube development	6	0.529101	0.712441	HES1, RBP4, FGF9, HSD11B1, CUX1, FOXP1	713	113	13588	1.0119	1	0.998589	100
GOTERM_BP_FAT	GO:0060541~respiratory system development	6	0.529101	0.784812	HES1, RBP4, FGF9, HSD11B1, CUX1, FOXP1	713	124	13588	0.922137	1	0.999474	100
Annotation Cluster 32	Enrichment Score: 0.13583043475744525
Category	Term	Count	%	PValue	Genes	List Total	Pop Hits	Pop Total	Fold Enrichment	Bonferroni	Benjamini	FDR
GOTERM_BP_FAT	GO:0050880~regulation of blood vessel size	3	0.26455	0.724594	GCLC, ATG5, NTS	713	48	13588	1.19109	1	0.998806	100
GOTERM_BP_FAT	GO:0035150~regulation of tube size	3	0.26455	0.724594	GCLC, ATG5, NTS	713	48	13588	1.19109	1	0.998806	100
GOTERM_BP_FAT	GO:0003018~vascular process in circulatory system	3	0.26455	0.74528	GCLC, ATG5, NTS	713	50	13588	1.14345	1	0.999087	100
Annotation Cluster 33	Enrichment Score: 0.1137594952798157
Category	Term	Count	%	PValue	Genes	List Total	Pop Hits	Pop Total	Fold Enrichment	Bonferroni	Benjamini	FDR
GOTERM_BP_FAT	GO:0030833~regulation of actin filament polymerization	3	0.26455	0.690919	FMN1, SPNB2, ARPC5	713	45	13588	1.2705	1	0.998209	100
GOTERM_BP_FAT	GO:0008064~regulation of actin polymerization or depolymerization	3	0.26455	0.74528	FMN1, SPNB2, ARPC5	713	50	13588	1.14345	1	0.999087	100
GOTERM_BP_FAT	GO:0030832~regulation of actin filament length	3	0.26455	0.755114	FMN1, SPNB2, ARPC5	713	51	13588	1.12103	1	0.999193	100
GOTERM_BP_FAT	GO:0032956~regulation of actin cytoskeleton organization	3	0.26455	0.829712	FMN1, SPNB2, ARPC5	713	60	13588	0.952875	1	0.999775	100
GOTERM_BP_FAT	GO:0032970~regulation of actin filament-based process	3	0.26455	0.836596	FMN1, SPNB2, ARPC5	713	61	13588	0.937254	1	0.999809	100
Annotation Cluster 34	Enrichment Score: 0.0890371048525753
Category	Term	Count	%	PValue	Genes	List Total	Pop Hits	Pop Total	Fold Enrichment	Bonferroni	Benjamini	FDR
GOTERM_BP_FAT	GO:0045860~positive regulation of protein kinase activity	6	0.529101	0.784812	SPDYA, DAB1, DGKE, DGKZ, CARTPT, ZEB2	713	124	13588	0.922137	1	0.999474	100
GOTERM_BP_FAT	GO:0033674~positive regulation of kinase activity	6	0.529101	0.817889	SPDYA, DAB1, DGKE, DGKZ, CARTPT, ZEB2	713	130	13588	0.879577	1	0.999716	100
GOTERM_BP_FAT	GO:0051347~positive regulation of transferase activity	6	0.529101	0.842225	SPDYA, DAB1, DGKE, DGKZ, CARTPT, ZEB2	713	135	13588	0.847	1	0.999835	100
Annotation Cluster 35	Enrichment Score: 0.0417843057933436
Category	Term	Count	%	PValue	Genes	List Total	Pop Hits	Pop Total	Fold Enrichment	Bonferroni	Benjamini	FDR
GOTERM_BP_FAT	GO:0006334~nucleosome assembly	3	0.26455	0.901579	HIST1H1E, H2AFZ, HIST1H3F	713	73	13588	0.783185	1	0.99997	100
GOTERM_BP_FAT	GO:0031497~chromatin assembly	3	0.26455	0.909723	HIST1H1E, H2AFZ, HIST1H3F	713	75	13588	0.7623	1	0.999977	100
GOTERM_BP_FAT	GO:0065004~protein-DNA complex assembly	3	0.26455	0.913554	HIST1H1E, H2AFZ, HIST1H3F	713	76	13588	0.75227	1	0.99998	100
