# Supplementary material for: Comparative transcriptome profiling of amyloid precursor protein family members in the adult cortex
Source: BMC Genomics. 2011 Mar 24;12:160. doi: 10.1186/1471-2164-12-160 (PMC3080314; doi:10.1186/1471-2164-12-160)
Supplement: Additional file 4 — Lists of probe sets in the intersections of WT/APP-/-, WT/APLP2-/-, and WT/APPα/α. for each significant Affymetrix probe set identifier, information about the gene (ENTREZ gene ID, gene symbol, gene name), the output from the SAM (score, numerator, denominator, fold change, q-value), and the respective pairwise comparison are displayed for the intersection of WT/APP-/- and WT/APLP2-/- (= WTAPP & WTAPLP2) as well as the intersection of WT/APP-/- and WT/APLP2-/- and WT/APPα/α (= WTAPP & WTAPLP2 & WTAPPsa). Data was ranked by gene symbols. [file 1471-2164-12-160-S4.XLS]

## Sheet: WTAPP & WTAPLP2
ProbeSet	GeneID	GeneSymbol	GeneName	Score	Numerator	Denominator	FoldChange	QValue	Comparison
1444008_at	100039284	100039284	predicted gene, 100039284	2.3	0.32	0.14	1.24	2.43	WT/APLP2-/-
1444008_at	100039284	100039284	predicted gene, 100039284	1.95	0.31	0.16	1.24	4.54	WT/APP-/-
1433936_at	68332	0610010E21Rik	RIKEN cDNA 0610010E21 gene	1.89	0.33	0.17	1.25	3.88	WT/APLP2-/-
1433936_at	68332	0610010E21Rik	RIKEN cDNA 0610010E21 gene	2.61	0.39	0.15	1.31	1.05	WT/APP-/-
1456161_at	67672	0610040B10Rik	RIKEN cDNA 0610040B10 gene	2.33	0.53	0.23	1.44	2.13	WT/APLP2-/-
1456161_at	67672	0610040B10Rik	RIKEN cDNA 0610040B10 gene	2.91	0.58	0.2	1.5	1.05	WT/APP-/-
1433581_at	68861	1190002N15Rik	RIKEN cDNA 1190002N15 gene	2.44	0.6	0.25	1.52	2.64	WT/APP-/-
1433581_at	68861	1190002N15Rik	RIKEN cDNA 1190002N15 gene	2.01	0.41	0.2	1.33	3.26	WT/APLP2-/-
1428684_at	68971	1500001M20Rik	RIKEN cDNA 1500001M20 gene	2.26	0.34	0.15	1.27	2.45	WT/APLP2-/-
1428684_at	68971	1500001M20Rik	RIKEN cDNA 1500001M20 gene	1.99	0.43	0.22	1.35	4.35	WT/APP-/-
1429729_at	319830	1500004A13Rik	RIKEN cDNA 1500004A13 gene	2.15	0.46	0.21	1.37	3.94	WT/APP-/-
1429729_at	319830	1500004A13Rik	RIKEN cDNA 1500004A13 gene	3.03	0.7	0.23	1.63	0.97	WT/APLP2-/-
1429961_at	76927	1700021C14Rik	RIKEN cDNA 1700021C14 gene	1.99	0.43	0.21	1.34	3.51	WT/APLP2-/-
1429961_at	76927	1700021C14Rik	RIKEN cDNA 1700021C14 gene	1.76	0.38	0.21	1.3	4.89	WT/APP-/-
1430190_at	73332	1700041C02Rik	RIKEN cDNA 1700041C02 gene	2.13	0.3	0.14	1.23	2.79	WT/APLP2-/-
1430190_at	73332	1700041C02Rik	RIKEN cDNA 1700041C02 gene	2.28	0.43	0.19	1.35	3.56	WT/APP-/-
1434223_at	230751	1810007P19Rik	RIKEN cDNA 1810007P19 gene	3.19	0.36	0.11	1.29	0.5	WT/APLP2-/-
1434223_at	230751	1810007P19Rik	RIKEN cDNA 1810007P19 gene	2.75	0.45	0.16	1.36	1.05	WT/APP-/-
1449304_at	66391	2310061J03Rik	RIKEN cDNA 2310061J03 gene	2.22	0.38	0.17	1.3	2.68	WT/APLP2-/-
1449304_at	66391	2310061J03Rik	RIKEN cDNA 2310061J03 gene	2.45	0.55	0.22	1.46	2.64	WT/APP-/-
1442077_at	76963	2310076G05Rik	RIKEN cDNA 2310076G05 gene	-2.73	-0.84	0.31	0.56	3.57	WT/APLP2-/-
1442077_at	76963	2310076G05Rik	RIKEN cDNA 2310076G05 gene	-2.29	-0.6	0.26	0.66	3.94	WT/APP-/-
1417146_at	67873	2410018C20Rik	RIKEN cDNA 2410018C20 gene	2.04	0.3	0.15	1.24	3.09	WT/APLP2-/-
1417146_at	67873	2410018C20Rik	RIKEN cDNA 2410018C20 gene	1.99	0.32	0.16	1.25	4.35	WT/APP-/-
1453081_at	69755	2410022M11Rik	RIKEN cDNA 2410022M11 gene	1.83	0.37	0.2	1.29	4.89	WT/APP-/-
1453081_at	69755	2410022M11Rik	RIKEN cDNA 2410022M11 gene	1.91	0.26	0.14	1.2	3.75	WT/APLP2-/-
1439516_at	70434	2610201A13Rik	RIKEN cDNA 2610201A13 gene	2.6	0.5	0.19	1.42	1.05	WT/APP-/-
1439516_at	70434	2610201A13Rik	RIKEN cDNA 2610201A13 gene	4	0.62	0.15	1.53	0	WT/APLP2-/-
1433205_at	72762	2810436B12Rik	RIKEN cDNA 2810436B12 gene	1.91	0.36	0.19	1.28	4.54	WT/APP-/-
1433205_at	72762	2810436B12Rik	RIKEN cDNA 2810436B12 gene	2.68	0.45	0.17	1.36	1.17	WT/APLP2-/-
1430252_at	73168	3110027N22Rik	RIKEN cDNA 3110027N22 gene	2.64	0.5	0.19	1.42	1.34	WT/APLP2-/-
1430252_at	73168	3110027N22Rik	RIKEN cDNA 3110027N22 gene	1.74	0.43	0.25	1.34	4.89	WT/APP-/-
1428375_at	67723	4932415G12Rik	RIKEN cDNA 4932415G12 gene	2.95	0.49	0.17	1.41	0.97	WT/APLP2-/-
1428375_at	67723	4932415G12Rik	RIKEN cDNA 4932415G12 gene	2.36	0.5	0.21	1.41	2.9	WT/APP-/-
1438427_at	67544	4932442K08Rik	RIKEN cDNA 4932442K08 gene	1.94	0.37	0.19	1.29	4.54	WT/APP-/-
1438427_at	67544	4932442K08Rik	RIKEN cDNA 4932442K08 gene	2.2	0.35	0.16	1.27	2.68	WT/APLP2-/-
1440851_at	66753	4933407N01Rik	RIKEN cDNA 4933407N01 gene	3.29	0.45	0.14	1.36	0.5	WT/APLP2-/-
1440851_at	66753	4933407N01Rik	RIKEN cDNA 4933407N01 gene	1.99	0.32	0.16	1.25	4.35	WT/APP-/-
1435744_at	103012	6720401G13Rik	RIKEN cDNA 6720401G13 gene	3.24	0.66	0.2	1.58	0.5	WT/APLP2-/-
1435744_at	103012	6720401G13Rik	RIKEN cDNA 6720401G13 gene	2.14	0.56	0.26	1.47	3.94	WT/APP-/-
1433837_at	213393	8430408G22Rik	RIKEN cDNA 8430408G22 gene	-3.31	-0.66	0.2	0.63	1.47	WT/APLP2-/-
1433837_at	213393	8430408G22Rik	RIKEN cDNA 8430408G22 gene	-2.56	-0.62	0.24	0.65	1.52	WT/APP-/-
1429231_at	100034360	9330171B17Rik	RIKEN cDNA 9330171B17 gene	4.02	0.66	0.16	1.58	0	WT/APLP2-/-
1429231_at	100034360	9330171B17Rik	RIKEN cDNA 9330171B17 gene	1.92	0.37	0.19	1.3	4.54	WT/APP-/-
1438112_at	77288	9430021M05Rik	RIKEN cDNA 9430021M05 gene	2.04	0.4	0.2	1.32	3.95	WT/APP-/-
1438112_at	77288	9430021M05Rik	RIKEN cDNA 9430021M05 gene	2.21	0.38	0.17	1.31	2.68	WT/APLP2-/-
1456334_s_at	232785	A230106D06Rik	RIKEN cDNA A230106D06 gene	2.28	0.44	0.19	1.35	3.56	WT/APP-/-
1456334_s_at	232785	A230106D06Rik	RIKEN cDNA A230106D06 gene	2.17	0.28	0.13	1.21	2.74	WT/APLP2-/-
1437076_at	239410	A930017M01Rik	RIKEN cDNA A930017M01 gene	2.42	0.31	0.13	1.24	1.77	WT/APLP2-/-
1437076_at	239410	A930017M01Rik	RIKEN cDNA A930017M01 gene	2.5	0.47	0.19	1.38	2.24	WT/APP-/-
1445081_at	320271	A930041I02Rik	RIKEN cDNA A930041I02 gene	2.29	0.58	0.25	1.5	3.56	WT/APP-/-
1445081_at	320271	A930041I02Rik	RIKEN cDNA A930041I02 gene	3.19	0.95	0.3	1.94	0.5	WT/APLP2-/-
1435135_at	320024	Aadacl1	arylacetamide deacetylase-like 1	2.02	0.35	0.17	1.27	3.95	WT/APP-/-
1435135_at	320024	Aadacl1	arylacetamide deacetylase-like 1	2.92	0.41	0.14	1.33	0.97	WT/APLP2-/-
1424437_s_at	192663	Abcg4	ATP-binding cassette, sub-family G (WHITE), member 4	2.13	0.33	0.15	1.25	3.94	WT/APP-/-
1424437_s_at	192663	Abcg4	ATP-binding cassette, sub-family G (WHITE), member 4	2.21	0.32	0.14	1.25	2.68	WT/APLP2-/-
1438199_at	102032	AI316807	expressed sequence AI316807	2.54	0.45	0.18	1.36	2.24	WT/APP-/-
1438199_at	102032	AI316807	expressed sequence AI316807	2.44	0.3	0.12	1.23	1.67	WT/APLP2-/-
1440864_at	103288	AI836737	expressed sequence AI836737	3.24	0.49	0.15	1.4	0.5	WT/APLP2-/-
1440864_at	103288	AI836737	expressed sequence AI836737	1.8	0.43	0.24	1.35	4.89	WT/APP-/-
1424877_a_at	17025	Alad	aminolevulinate, delta-, dehydratase	1.85	0.51	0.28	1.42	4.89	WT/APP-/-
1424877_a_at	17025	Alad	aminolevulinate, delta-, dehydratase	1.8	0.25	0.14	1.19	4.75	WT/APLP2-/-
1441141_at	232566	Amn1	antagonist of mitotic exit network 1 homolog (S. cerevisiae)	2.22	0.51	0.23	1.43	3.94	WT/APP-/-
1441141_at	232566	Amn1	antagonist of mitotic exit network 1 homolog (S. cerevisiae)	1.88	0.33	0.17	1.25	4.04	WT/APLP2-/-
1436610_at	106585	Ankrd12	ankyrin repeat domain 12	1.78	0.37	0.21	1.29	4.89	WT/APP-/-
1436610_at	106585	Ankrd12	ankyrin repeat domain 12	1.86	0.28	0.15	1.21	4.22	WT/APLP2-/-
1452933_at	109346	Ankrd39	ankyrin repeat domain 39	3	0.38	0.13	1.31	0.97	WT/APLP2-/-
1452933_at	109346	Ankrd39	ankyrin repeat domain 39	2.54	0.43	0.17	1.34	2.24	WT/APP-/-
1418382_at	494504	Apcdd1	adenomatosis polyposis coli down-regulated 1	2.44	0.51	0.21	1.42	1.67	WT/APLP2-/-
1418382_at	494504	Apcdd1	adenomatosis polyposis coli down-regulated 1	2.6	0.78	0.3	1.72	1.05	WT/APP-/-
1418383_at	494504	Apcdd1	adenomatosis polyposis coli down-regulated 1	2.48	0.54	0.22	1.45	2.24	WT/APP-/-
1418383_at	494504	Apcdd1	adenomatosis polyposis coli down-regulated 1	2.86	0.52	0.18	1.44	0.97	WT/APLP2-/-
1449070_x_at	494504	Apcdd1	adenomatosis polyposis coli down-regulated 1	3.8	0.51	0.13	1.42	0	WT/APLP2-/-
1449070_x_at	494504	Apcdd1	adenomatosis polyposis coli down-regulated 1	3.68	0.78	0.21	1.72	0	WT/APP-/-
1454822_x_at	494504	Apcdd1	adenomatosis polyposis coli down-regulated 1	3.25	0.5	0.15	1.41	0.5	WT/APLP2-/-
1454822_x_at	494504	Apcdd1	adenomatosis polyposis coli down-regulated 1	3.19	0.64	0.2	1.56	0	WT/APP-/-
1427245_at	228998	Arfgap1	ADP-ribosylation factor GTPase activating protein 1	1.74	0.36	0.21	1.28	4.89	WT/APP-/-
1427245_at	228998	Arfgap1	ADP-ribosylation factor GTPase activating protein 1	2.5	0.39	0.16	1.31	1.52	WT/APLP2-/-
1424759_at	66412	Arrdc4	arrestin domain containing 4	3.48	0.64	0.18	1.56	0.45	WT/APLP2-/-
1424759_at	66412	Arrdc4	arrestin domain containing 4	1.93	0.47	0.24	1.39	4.54	WT/APP-/-
1429396_at	73683	Atg16l2	autophagy related 16 like 2 (S. cerevisiae)	1.82	0.38	0.21	1.3	4.89	WT/APP-/-
1429396_at	73683	Atg16l2	autophagy related 16 like 2 (S. cerevisiae)	2.56	0.35	0.14	1.27	1.45	WT/APLP2-/-
1436411_at	268878	Atp13a5	ATPase type 13A5	2.04	0.45	0.22	1.36	3.09	WT/APLP2-/-
1436411_at	268878	Atp13a5	ATPase type 13A5	3	0.78	0.26	1.71	0	WT/APP-/-
1444766_at	380753	Atxn7l1	ataxin 7-like 1	2.04	0.34	0.17	1.27	3.95	WT/APP-/-
1444766_at	380753	Atxn7l1	ataxin 7-like 1	2.42	0.38	0.16	1.3	1.77	WT/APLP2-/-
1459615_at	105442	B130052P14Rik	RIKEN cDNA B130052P14 gene	1.81	0.45	0.25	1.37	4.89	WT/APP-/-
1459615_at	105442	B130052P14Rik	RIKEN cDNA B130052P14 gene	2.05	0.41	0.2	1.33	3.09	WT/APLP2-/-
1415732_at	193742	Bat5	HLA-B associated transcript 5	2.4	0.3	0.13	1.23	1.87	WT/APLP2-/-
1415732_at	193742	Bat5	HLA-B associated transcript 5	1.78	0.31	0.17	1.24	4.89	WT/APP-/-
1424434_at	239706	BC024814	cDNA sequence BC024814	1.77	0.33	0.19	1.26	4.89	WT/APP-/-
1424434_at	239706	BC024814	cDNA sequence BC024814	2	0.28	0.14	1.22	3.26	WT/APLP2-/-
1436033_at	235493	BC031353	cDNA sequence BC031353	2.01	0.29	0.14	1.22	3.26	WT/APLP2-/-
1436033_at	235493	BC031353	cDNA sequence BC031353	2.34	0.56	0.24	1.47	2.9	WT/APP-/-
1449523_at	12055	Bcl7c	B-cell CLL/lymphoma 7C	3.36	0.46	0.14	1.37	0.5	WT/APLP2-/-
1449523_at	12055	Bcl7c	B-cell CLL/lymphoma 7C	2.25	0.41	0.18	1.33	3.56	WT/APP-/-
1451780_at	17060	Blnk	B-cell linker	-3.26	-0.49	0.15	0.71	1.47	WT/APLP2-/-
1451780_at	17060	Blnk	B-cell linker	-2.95	-0.54	0.18	0.69	0	WT/APP-/-
1426869_at	117606	Boc	biregional cell adhesion molecule-related/down-regulated by oncogenes (Cdon) binding protein	1.86	0.35	0.19	1.28	4.89	WT/APP-/-
1426869_at	117606	Boc	biregional cell adhesion molecule-related/down-regulated by oncogenes (Cdon) binding protein	2.71	0.4	0.15	1.32	0.97	WT/APLP2-/-
1437210_a_at	14312	Brd2	bromodomain containing 2	1.79	0.28	0.16	1.22	4.89	WT/APP-/-
1437210_a_at	14312	Brd2	bromodomain containing 2	1.83	0.22	0.12	1.17	4.28	WT/APLP2-/-
1452350_at	78656	Brd8	bromodomain containing 8	2.27	0.6	0.27	1.52	3.56	WT/APP-/-
1452350_at	78656	Brd8	bromodomain containing 8	2.39	0.62	0.26	1.54	1.87	WT/APLP2-/-
1451085_at	223665	C030006K11Rik	RIKEN cDNA C030006K11 gene	2.84	0.44	0.15	1.35	1.05	WT/APP-/-
1451085_at	223665	C030006K11Rik	RIKEN cDNA C030006K11 gene	3.37	0.33	0.1	1.26	0.5	WT/APLP2-/-
1436387_at	320588	C330006P03Rik	RIKEN cDNA C330006P03 gene	-3.69	-0.88	0.24	0.55	1.04	WT/APLP2-/-
1436387_at	320588	C330006P03Rik	RIKEN cDNA C330006P03 gene	-6.43	-1.79	0.28	0.29	0	WT/APP-/-
1460608_at	12287	Cacna1b	calcium channel, voltage-dependent, N type, alpha 1B subunit	1.91	0.39	0.2	1.31	4.89	WT/APP-/-
1460608_at	12287	Cacna1b	calcium channel, voltage-dependent, N type, alpha 1B subunit	2.48	0.41	0.17	1.33	1.58	WT/APLP2-/-
1424475_at	207565	Camkk2	calcium/calmodulin-dependent protein kinase kinase 2, beta	1.78	0.35	0.19	1.27	4.89	WT/APP-/-
1424475_at	207565	Camkk2	calcium/calmodulin-dependent protein kinase kinase 2, beta	2.14	0.27	0.12	1.2	2.79	WT/APLP2-/-
1428151_x_at	70266	Ccbl1	cysteine conjugate-beta lyase 1	2.1	0.34	0.16	1.27	3.94	WT/APP-/-
1428151_x_at	70266	Ccbl1	cysteine conjugate-beta lyase 1	2.03	0.25	0.13	1.19	3.26	WT/APLP2-/-
1421679_a_at	12575	Cdkn1a	cyclin-dependent kinase inhibitor 1A (P21)	-2.74	-0.62	0.23	0.65	3.51	WT/APLP2-/-
1421679_a_at	12575	Cdkn1a	cyclin-dependent kinase inhibitor 1A (P21)	-2.66	-0.81	0.3	0.57	1.52	WT/APP-/-
1424638_at	12575	Cdkn1a	cyclin-dependent kinase inhibitor 1A (P21)	-2.61	-0.47	0.18	0.72	4.04	WT/APLP2-/-
1424638_at	12575	Cdkn1a	cyclin-dependent kinase inhibitor 1A (P21)	-2.23	-0.66	0.3	0.63	4.3	WT/APP-/-
1459859_x_at	93696	Chrac1	chromatin accessibility complex 1	2.2	0.27	0.12	1.2	2.68	WT/APLP2-/-
1459859_x_at	93696	Chrac1	chromatin accessibility complex 1	1.83	0.3	0.17	1.23	4.89	WT/APP-/-
1416332_at	12696	Cirbp	cold inducible RNA binding protein	2.26	0.54	0.24	1.45	2.45	WT/APLP2-/-
1416332_at	12696	Cirbp	cold inducible RNA binding protein	2.11	0.6	0.28	1.51	3.94	WT/APP-/-
1421267_a_at	17684	Cited2	Cbp/p300-interacting transactivator, with Glu/Asp-rich carboxy-terminal domain, 2	1.74	0.34	0.2	1.27	4.89	WT/APP-/-
1421267_a_at	17684	Cited2	Cbp/p300-interacting transactivator, with Glu/Asp-rich carboxy-terminal domain, 2	2.67	0.38	0.14	1.3	1.34	WT/APLP2-/-
1425400_a_at	56222	Cited4	Cbp/p300-interacting transactivator, with Glu/Asp-rich carboxy-terminal domain, 4	2.57	0.43	0.17	1.35	2.24	WT/APP-/-
1425400_a_at	56222	Cited4	Cbp/p300-interacting transactivator, with Glu/Asp-rich carboxy-terminal domain, 4	2.62	0.35	0.13	1.27	1.34	WT/APLP2-/-
1454837_at	76524	Cln6	ceroid-lipofuscinosis, neuronal 6	1.82	0.36	0.2	1.28	4.89	WT/APP-/-
1454837_at	76524	Cln6	ceroid-lipofuscinosis, neuronal 6	2.26	0.33	0.15	1.26	2.5	WT/APLP2-/-
1431510_s_at	67899	Cmc1	COX assembly mitochondrial protein homolog (S. cerevisiae)	3.24	0.53	0.16	1.45	0.5	WT/APLP2-/-
1431510_s_at	67899	Cmc1	COX assembly mitochondrial protein homolog (S. cerevisiae)	2.27	0.52	0.23	1.43	3.56	WT/APP-/-
1418322_at	12916	Crem	cAMP responsive element modulator	-3.32	-0.48	0.14	0.72	1.47	WT/APLP2-/-
1418322_at	12916	Crem	cAMP responsive element modulator	-3.25	-0.66	0.2	0.63	0	WT/APP-/-
1449037_at	12916	Crem	cAMP responsive element modulator	-2.5	-0.38	0.15	0.77	4.9	WT/APLP2-/-
1449037_at	12916	Crem	cAMP responsive element modulator	-2.26	-0.42	0.19	0.75	4.3	WT/APP-/-
1416795_at	68631	Cryl1	crystallin, lambda 1	2.85	0.44	0.16	1.36	0.97	WT/APLP2-/-
1416795_at	68631	Cryl1	crystallin, lambda 1	1.83	0.42	0.23	1.34	4.89	WT/APP-/-
1430168_at	78617	Cstad	CSA-conditional, T cell activation-dependent protein	2.38	0.55	0.23	1.47	1.91	WT/APLP2-/-
1430168_at	78617	Cstad	CSA-conditional, T cell activation-dependent protein	2.03	0.55	0.27	1.46	3.95	WT/APP-/-
1450181_at	13048	Cux2	cut-like homeobox 2	1.76	0.41	0.23	1.33	4.89	WT/APP-/-
1450181_at	13048	Cux2	cut-like homeobox 2	2.11	0.34	0.16	1.27	2.96	WT/APLP2-/-
1418457_at	57266	Cxcl14	chemokine (C-X-C motif) ligand 14	1.98	0.33	0.17	1.26	4.35	WT/APP-/-
1418457_at	57266	Cxcl14	chemokine (C-X-C motif) ligand 14	2.18	0.35	0.16	1.27	2.68	WT/APLP2-/-
1444452_at	320876	D930002L09Rik	RIKEN cDNA D930002L09 gene	3.39	0.69	0.2	1.62	0.5	WT/APLP2-/-
1444452_at	320876	D930002L09Rik	RIKEN cDNA D930002L09 gene	1.93	0.51	0.26	1.42	4.54	WT/APP-/-
1438496_a_at	236790	Ddx26b	DEAD/H (Asp-Glu-Ala-Asp/His) box polypeptide 26B	2.54	0.61	0.24	1.53	2.24	WT/APP-/-
1438496_a_at	236790	Ddx26b	DEAD/H (Asp-Glu-Ala-Asp/His) box polypeptide 26B	5.07	0.93	0.18	1.9	0	WT/APLP2-/-
1435681_s_at	234374	Ddx49	DEAD (Asp-Glu-Ala-Asp) box polypeptide 49	1.9	0.34	0.18	1.27	4.89	WT/APP-/-
1435681_s_at	234374	Ddx49	DEAD (Asp-Glu-Ala-Asp) box polypeptide 49	3.17	0.38	0.12	1.3	0.5	WT/APLP2-/-
1448446_at	54006	Deaf1	deformed epidermal autoregulatory factor 1 (Drosophila)	3.14	0.52	0.16	1.43	0.5	WT/APLP2-/-
1448446_at	54006	Deaf1	deformed epidermal autoregulatory factor 1 (Drosophila)	2.5	0.52	0.21	1.43	2.24	WT/APP-/-
1438078_at	56077	Dgke	diacylglycerol kinase, epsilon	2.16	0.31	0.14	1.24	2.74	WT/APLP2-/-
1438078_at	56077	Dgke	diacylglycerol kinase, epsilon	1.94	0.36	0.18	1.28	4.54	WT/APP-/-
1417582_s_at	56749	Dhodh	dihydroorotate dehydrogenase	2.15	0.45	0.21	1.37	3.94	WT/APP-/-
1417582_s_at	56749	Dhodh	dihydroorotate dehydrogenase	1.88	0.32	0.17	1.25	4.04	WT/APLP2-/-
1429573_at	70887	Dmrtc1a	DMRT-like family C1a	2.56	0.28	0.11	1.22	1.45	WT/APLP2-/-
1429573_at	70887	Dmrtc1a	DMRT-like family C1a	1.86	0.36	0.19	1.28	4.89	WT/APP-/-
1436209_at	214063	Dnajc16	DnaJ (Hsp40) homolog, subfamily C, member 16	2.21	0.29	0.13	1.22	2.68	WT/APLP2-/-
1436209_at	214063	Dnajc16	DnaJ (Hsp40) homolog, subfamily C, member 16	1.97	0.34	0.17	1.27	4.35	WT/APP-/-
1423625_a_at	67713	Dnajc19	DnaJ (Hsp40) homolog, subfamily C, member 19	2.81	0.34	0.12	1.27	0.97	WT/APLP2-/-
1423625_a_at	67713	Dnajc19	DnaJ (Hsp40) homolog, subfamily C, member 19	1.83	0.33	0.18	1.26	4.89	WT/APP-/-
1436329_at	13655	Egr3	early growth response 3	-3.17	-0.5	0.16	0.71	1.67	WT/APLP2-/-
1436329_at	13655	Egr3	early growth response 3	-2.94	-0.66	0.22	0.63	0	WT/APP-/-
1428173_at	72205	Eml2	echinoderm microtubule associated protein like 2	1.89	0.35	0.19	1.28	3.88	WT/APLP2-/-
1428173_at	72205	Eml2	echinoderm microtubule associated protein like 2	1.8	0.41	0.23	1.33	4.89	WT/APP-/-
1420964_at	13803	Enc1	ectodermal-neural cortex 1	-2.77	-0.52	0.19	0.7	3.51	WT/APLP2-/-
1420964_at	13803	Enc1	ectodermal-neural cortex 1	-2.25	-0.79	0.35	0.58	4.3	WT/APP-/-
1429410_at	223527	Eny2	enhancer of yellow 2 homolog (Drosophila)	1.77	0.38	0.22	1.3	4.89	WT/APP-/-
1429410_at	223527	Eny2	enhancer of yellow 2 homolog (Drosophila)	3.05	0.5	0.16	1.41	0.97	WT/APLP2-/-
1456961_at	223527	Eny2	enhancer of yellow 2 homolog (Drosophila)	2.15	0.44	0.2	1.35	3.94	WT/APP-/-
1456961_at	223527	Eny2	enhancer of yellow 2 homolog (Drosophila)	3.73	0.48	0.13	1.4	0	WT/APLP2-/-
1456863_at	13838	Epha4	Eph receptor A4	2.09	0.45	0.22	1.37	3.94	WT/APP-/-
1456863_at	13838	Epha4	Eph receptor A4	3.23	0.61	0.19	1.52	0.5	WT/APLP2-/-
1418051_at	13848	Ephb6	Eph receptor B6	1.99	0.45	0.22	1.36	4.35	WT/APP-/-
1418051_at	13848	Ephb6	Eph receptor B6	2.26	0.39	0.17	1.31	2.5	WT/APLP2-/-
1456038_at	269514	Fbxl4	F-box and leucine-rich repeat protein 4	2.15	0.33	0.15	1.26	2.79	WT/APLP2-/-
1456038_at	269514	Fbxl4	F-box and leucine-rich repeat protein 4	2.78	0.48	0.17	1.4	1.05	WT/APP-/-
1436812_at	243853	Fkrp	fukutin related protein	1.98	0.29	0.15	1.22	3.51	WT/APLP2-/-
1436812_at	243853	Fkrp	fukutin related protein	2.31	0.35	0.15	1.28	2.9	WT/APP-/-
1452781_a_at	71752	Gtf3c2	general transcription factor IIIC, polypeptide 2, beta	1.89	0.38	0.2	1.3	4.89	WT/APP-/-
1452781_a_at	71752	Gtf3c2	general transcription factor IIIC, polypeptide 2, beta	1.96	0.33	0.17	1.26	3.54	WT/APLP2-/-
1458464_at	329152	Hecw2	HECT, C2 and WW domain containing E3 ubiquitin protein ligase 2	3.47	0.58	0.17	1.49	0	WT/APP-/-
1458464_at	329152	Hecw2	HECT, C2 and WW domain containing E3 ubiquitin protein ligase 2	2.72	0.84	0.31	1.79	0.97	WT/APLP2-/-
1418102_at	15205	Hes1	hairy and enhancer of split 1 (Drosophila)	-2.89	-0.49	0.17	0.71	2.96	WT/APLP2-/-
1418102_at	15205	Hes1	hairy and enhancer of split 1 (Drosophila)	-2.69	-0.46	0.17	0.73	1.52	WT/APP-/-
1416155_at	15354	Hmgb3	high mobility group box 3	2.1	0.32	0.15	1.25	2.96	WT/APLP2-/-
1416155_at	15354	Hmgb3	high mobility group box 3	2.29	0.37	0.16	1.29	2.9	WT/APP-/-
1420093_s_at	50926	Hnrpdl	heterogeneous nuclear ribonucleoprotein D-like	2.75	0.49	0.18	1.4	0.97	WT/APLP2-/-
1420093_s_at	50926	Hnrpdl	heterogeneous nuclear ribonucleoprotein D-like	2.21	0.49	0.22	1.4	3.94	WT/APP-/-
1428224_at	50926	Hnrpdl	heterogeneous nuclear ribonucleoprotein D-like	2.64	0.56	0.21	1.47	1.34	WT/APLP2-/-
1428224_at	50926	Hnrpdl	heterogeneous nuclear ribonucleoprotein D-like	1.83	0.52	0.29	1.44	4.89	WT/APP-/-
1449039_a_at	50926	Hnrpdl	heterogeneous nuclear ribonucleoprotein D-like	2.72	0.5	0.19	1.42	0.97	WT/APLP2-/-
1449039_a_at	50926	Hnrpdl	heterogeneous nuclear ribonucleoprotein D-like	1.94	0.45	0.23	1.36	4.54	WT/APP-/-
1456698_s_at	50926	Hnrpdl	heterogeneous nuclear ribonucleoprotein D-like	3.01	0.56	0.18	1.47	0.97	WT/APLP2-/-
1456698_s_at	50926	Hnrpdl	heterogeneous nuclear ribonucleoprotein D-like	1.87	0.45	0.24	1.37	4.89	WT/APP-/-
1425671_at	26556	Homer1	homer homolog 1 (Drosophila)	-3.89	-1.32	0.34	0.4	0.86	WT/APLP2-/-
1425671_at	26556	Homer1	homer homolog 1 (Drosophila)	-9.36	-1.75	0.19	0.3	0	WT/APP-/-
1427126_at	15511	Hspa1b	heat shock protein 1B	-3.57	-1.44	0.4	0.37	1.31	WT/APLP2-/-
1427126_at	15511	Hspa1b	heat shock protein 1B	-3.1	-1.44	0.47	0.37	0	WT/APP-/-
1427127_x_at	15511	Hspa1b	heat shock protein 1B	-3.76	-1.42	0.38	0.37	1.04	WT/APLP2-/-
1427127_x_at	15511	Hspa1b	heat shock protein 1B	-3.26	-1.44	0.44	0.37	0	WT/APP-/-
1452318_a_at	15511	Hspa1b	heat shock protein 1B	-3.59	-1.45	0.4	0.37	1.31	WT/APLP2-/-
1452318_a_at	15511	Hspa1b	heat shock protein 1B	-3.26	-1.49	0.46	0.36	0	WT/APP-/-
1416064_a_at	14828	Hspa5	heat shock protein 5	-3.31	-0.7	0.21	0.61	1.47	WT/APLP2-/-
1416064_a_at	14828	Hspa5	heat shock protein 5	-2.71	-0.7	0.26	0.61	1.52	WT/APP-/-
1427464_s_at	14828	Hspa5	heat shock protein 5	-3.06	-0.73	0.24	0.6	2.43	WT/APLP2-/-
1427464_s_at	14828	Hspa5	heat shock protein 5	-2.41	-0.73	0.3	0.6	2.91	WT/APP-/-
1425964_x_at	15507	Hspb1	heat shock protein 1	-2.76	-0.91	0.33	0.53	3.51	WT/APLP2-/-
1425964_x_at	15507	Hspb1	heat shock protein 1	-2.21	-0.87	0.39	0.55	4.3	WT/APP-/-
1423566_a_at	15505	Hsph1	heat shock 105kDa/110kDa protein 1	-2.94	-0.56	0.19	0.68	2.74	WT/APLP2-/-
1423566_a_at	15505	Hsph1	heat shock 105kDa/110kDa protein 1	-2.4	-0.56	0.24	0.68	2.91	WT/APP-/-
1425993_a_at	15505	Hsph1	heat shock 105kDa/110kDa protein 1	-2.66	-0.39	0.14	0.77	3.57	WT/APLP2-/-
1425993_a_at	15505	Hsph1	heat shock 105kDa/110kDa protein 1	-2.09	-0.4	0.19	0.76	4.59	WT/APP-/-
1460495_s_at	64704	Htra2	HtrA serine peptidase 2	2.42	0.33	0.14	1.25	1.77	WT/APLP2-/-
1460495_s_at	64704	Htra2	HtrA serine peptidase 2	2.24	0.38	0.17	1.3	3.56	WT/APP-/-
1419111_at	69260	Ing2	inhibitor of growth family, member 2	2.49	0.26	0.11	1.2	1.58	WT/APLP2-/-
1419111_at	69260	Ing2	inhibitor of growth family, member 2	1.75	0.3	0.17	1.23	4.89	WT/APP-/-
1422728_at	16322	Inha	inhibin alpha	1.75	0.39	0.22	1.31	4.89	WT/APP-/-
1422728_at	16322	Inha	inhibin alpha	2.31	0.31	0.13	1.24	2.28	WT/APLP2-/-
1422053_at	16323	Inhba	inhibin beta-A	-2.8	-0.39	0.14	0.76	3.27	WT/APLP2-/-
1422053_at	16323	Inhba	inhibin beta-A	-2.05	-0.47	0.23	0.72	5.07	WT/APP-/-
1423608_at	16431	Itm2a	integral membrane protein 2A	2.38	0.42	0.18	1.34	1.91	WT/APLP2-/-
1423608_at	16431	Itm2a	integral membrane protein 2A	1.81	0.46	0.25	1.37	4.89	WT/APP-/-
1431043_at	72330	Kbtbd5	kelch repeat and BTB (POZ) domain containing 5	2.58	0.42	0.16	1.34	1.34	WT/APLP2-/-
1431043_at	72330	Kbtbd5	kelch repeat and BTB (POZ) domain containing 5	2.47	0.58	0.24	1.5	2.24	WT/APP-/-
1419355_at	93691	Klf7	Kruppel-like factor 7 (ubiquitous)	1.74	0.3	0.17	1.23	4.89	WT/APP-/-
1419355_at	93691	Klf7	Kruppel-like factor 7 (ubiquitous)	2.15	0.39	0.18	1.31	2.79	WT/APLP2-/-
1419230_at	268482	Krt12	keratin 12	4.84	0.75	0.16	1.68	0	WT/APLP2-/-
1419230_at	268482	Krt12	keratin 12	2.49	0.47	0.19	1.38	2.24	WT/APP-/-
1419231_s_at	268482	Krt12	keratin 12	4.42	0.72	0.16	1.65	0	WT/APLP2-/-
1419231_s_at	268482	Krt12	keratin 12	2.07	0.4	0.2	1.32	3.94	WT/APP-/-
1417782_at	67260	Lass4	LAG1 homolog, ceramide synthase 4	2.1	0.4	0.19	1.32	3.94	WT/APP-/-
1417782_at	67260	Lass4	LAG1 homolog, ceramide synthase 4	2.81	0.39	0.14	1.31	0.97	WT/APLP2-/-
1439272_at	209707	Lcorl	ligand dependent nuclear receptor corepressor-like	2.02	0.42	0.21	1.34	3.95	WT/APP-/-
1439272_at	209707	Lcorl	ligand dependent nuclear receptor corepressor-like	1.85	0.22	0.12	1.16	4.22	WT/APLP2-/-
1429592_at	269629	Lhfpl3	lipoma HMGIC fusion partner-like 3	1.79	0.37	0.21	1.3	4.89	WT/APP-/-
1429592_at	269629	Lhfpl3	lipoma HMGIC fusion partner-like 3	2.61	0.5	0.19	1.41	1.34	WT/APLP2-/-
1435185_at	71710	Lrrcc1	leucine rich repeat and coiled-coil domain containing 1	2.69	0.62	0.23	1.54	0.97	WT/APLP2-/-
1435185_at	71710	Lrrcc1	leucine rich repeat and coiled-coil domain containing 1	2.06	0.51	0.25	1.42	3.94	WT/APP-/-
1437746_at	74342	Lrrtm1	leucine rich repeat transmembrane neuronal 1	2.08	0.41	0.2	1.33	3.94	WT/APP-/-
1437746_at	74342	Lrrtm1	leucine rich repeat transmembrane neuronal 1	2.4	0.37	0.15	1.29	1.87	WT/APLP2-/-
1423284_at	67729	Mansc1	MANSC domain containing 1	2.59	0.4	0.15	1.32	1.34	WT/APLP2-/-
1423284_at	67729	Mansc1	MANSC domain containing 1	1.79	0.39	0.22	1.31	4.89	WT/APP-/-
1417854_at	23938	Map2k5	mitogen-activated protein kinase kinase 5	2.34	0.39	0.17	1.31	2.9	WT/APP-/-
1417854_at	23938	Map2k5	mitogen-activated protein kinase kinase 5	2.43	0.33	0.14	1.26	1.67	WT/APLP2-/-
1440500_at	269881	Map3k10	mitogen-activated protein kinase kinase kinase 10	1.97	0.36	0.18	1.28	4.35	WT/APP-/-
1440500_at	269881	Map3k10	mitogen-activated protein kinase kinase kinase 10	2.25	0.29	0.13	1.22	2.5	WT/APLP2-/-
1436893_a_at	57438	March7	membrane-associated ring finger (C3HC4) 7	3.01	0.38	0.13	1.3	0.97	WT/APLP2-/-
1436893_a_at	57438	March7	membrane-associated ring finger (C3HC4) 7	2.27	0.37	0.16	1.3	3.56	WT/APP-/-
1455117_at	71567	Mcm9	minichromosome maintenance complex component 9	2.59	0.29	0.11	1.22	1.34	WT/APLP2-/-
1455117_at	71567	Mcm9	minichromosome maintenance complex component 9	1.74	0.3	0.17	1.23	4.89	WT/APP-/-
1436021_at	213006	Mfsd4	major facilitator superfamily domain containing 4	3.72	0.52	0.14	1.43	0	WT/APLP2-/-
1436021_at	213006	Mfsd4	major facilitator superfamily domain containing 4	3.75	0.6	0.16	1.52	0	WT/APP-/-
1455531_at	213006	Mfsd4	major facilitator superfamily domain containing 4	4.18	0.48	0.11	1.39	0	WT/APLP2-/-
1455531_at	213006	Mfsd4	major facilitator superfamily domain containing 4	4.22	0.61	0.15	1.53	0	WT/APP-/-
1422900_at	76055	Mgea5	meningioma expressed antigen 5 (hyaluronidase)	-1.96	-0.36	0.18	0.78	5.33	WT/APP-/-
1422900_at	76055	Mgea5	meningioma expressed antigen 5 (hyaluronidase)	-2.76	-0.38	0.14	0.77	3.51	WT/APLP2-/-
1437492_at	210719	Mkx	mohawk homeobox	1.94	0.39	0.2	1.31	4.54	WT/APP-/-
1437492_at	210719	Mkx	mohawk homeobox	2.34	0.27	0.11	1.2	2.12	WT/APLP2-/-
1435285_at	77015	Mpped2	metallophosphoesterase domain containing 2	1.97	0.33	0.17	1.25	3.54	WT/APLP2-/-
1435285_at	77015	Mpped2	metallophosphoesterase domain containing 2	2.04	0.39	0.19	1.31	3.95	WT/APP-/-
1430798_x_at	27395	Mrpl15	mitochondrial ribosomal protein L15	2.08	0.49	0.24	1.41	2.96	WT/APLP2-/-
1430798_x_at	27395	Mrpl15	mitochondrial ribosomal protein L15	2.35	0.45	0.19	1.36	2.9	WT/APP-/-
1440975_at	67622	Mxra7	matrix-remodelling associated 7	2.85	0.37	0.13	1.29	0.97	WT/APLP2-/-
1440975_at	67622	Mxra7	matrix-remodelling associated 7	1.87	0.37	0.2	1.29	4.89	WT/APP-/-
1453855_at	67622	Mxra7	matrix-remodelling associated 7	2.91	0.44	0.15	1.36	1.05	WT/APP-/-
1453855_at	67622	Mxra7	matrix-remodelling associated 7	2.98	0.57	0.19	1.49	0.97	WT/APLP2-/-
1453821_at	67768	N6amt1	N-6 adenine-specific DNA methyltransferase 1 (putative)	1.94	0.38	0.2	1.3	4.54	WT/APP-/-
1453821_at	67768	N6amt1	N-6 adenine-specific DNA methyltransferase 1 (putative)	2.55	0.37	0.15	1.29	1.45	WT/APLP2-/-
1435150_at	NA	NA	NA	1.75	0.42	0.24	1.34	4.89	WT/APP-/-
1435150_at	NA	NA	NA	2.8	0.45	0.16	1.37	0.97	WT/APLP2-/-
1435598_at	NA	NA	NA	2.18	0.36	0.17	1.29	2.74	WT/APLP2-/-
1435598_at	NA	NA	NA	2.38	0.45	0.19	1.37	2.64	WT/APP-/-
1439011_at	NA	NA	NA	2.17	0.28	0.13	1.21	2.74	WT/APLP2-/-
1439011_at	NA	NA	NA	2.12	0.35	0.16	1.27	3.94	WT/APP-/-
1440895_at	NA	NA	NA	2.35	0.36	0.15	1.28	2.12	WT/APLP2-/-
1440895_at	NA	NA	NA	2.38	0.43	0.18	1.35	2.64	WT/APP-/-
1442506_at	NA	NA	NA	2.49	0.59	0.24	1.5	2.24	WT/APP-/-
1442506_at	NA	NA	NA	2.01	0.42	0.21	1.33	3.26	WT/APLP2-/-
1442905_at	NA	NA	NA	2.45	0.49	0.2	1.41	1.67	WT/APLP2-/-
1442905_at	NA	NA	NA	1.8	0.41	0.23	1.33	4.89	WT/APP-/-
1444359_at	NA	NA	NA	2.43	0.31	0.13	1.24	1.67	WT/APLP2-/-
1444359_at	NA	NA	NA	2.36	0.43	0.18	1.35	2.9	WT/APP-/-
1447580_at	NA	NA	NA	2.34	0.42	0.18	1.33	2.12	WT/APLP2-/-
1447580_at	NA	NA	NA	1.95	0.35	0.18	1.28	4.54	WT/APP-/-
1456593_at	NA	NA	NA	1.88	0.31	0.17	1.24	4.89	WT/APP-/-
1456593_at	NA	NA	NA	2.38	0.43	0.18	1.35	1.91	WT/APLP2-/-
1457137_at	NA	NA	NA	4.14	0.74	0.18	1.66	0	WT/APLP2-/-
1457137_at	NA	NA	NA	2.08	0.44	0.21	1.36	3.94	WT/APP-/-
1457490_at	NA	NA	NA	2.94	0.51	0.17	1.42	0.97	WT/APLP2-/-
1457490_at	NA	NA	NA	3.35	0.75	0.22	1.68	0	WT/APP-/-
1457932_at	NA	NA	NA	-2.01	-0.39	0.2	0.76	5.33	WT/APP-/-
1457932_at	NA	NA	NA	-2.73	-0.38	0.14	0.77	3.57	WT/APLP2-/-
1458470_at	NA	NA	NA	4.48	0.75	0.17	1.68	0	WT/APLP2-/-
1458470_at	NA	NA	NA	2.59	0.48	0.19	1.4	2.24	WT/APP-/-
1448481_at	18010	Neu1	neuraminidase 1	2.03	0.41	0.2	1.33	3.95	WT/APP-/-
1448481_at	18010	Neu1	neuraminidase 1	3.23	0.51	0.16	1.42	0.5	WT/APLP2-/-
1430309_at	71175	Nipbl	Nipped-B homolog (Drosophila)	2.03	0.41	0.2	1.33	3.95	WT/APP-/-
1430309_at	71175	Nipbl	Nipped-B homolog (Drosophila)	2.25	0.46	0.2	1.37	2.5	WT/APLP2-/-
1417985_at	67122	Nrarp	Notch-regulated ankyrin repeat protein	2.22	0.43	0.19	1.34	2.68	WT/APLP2-/-
1417985_at	67122	Nrarp	Notch-regulated ankyrin repeat protein	2.21	0.42	0.19	1.33	3.94	WT/APP-/-
1422860_at	67405	Nts	neurotensin	-3.07	-1.32	0.43	0.4	2.43	WT/APLP2-/-
1422860_at	67405	Nts	neurotensin	-2.26	-1	0.44	0.5	4.3	WT/APP-/-
1435902_at	213484	Nudt18	nudix (nucleoside diphosphate linked moiety X)-type motif 18	2	0.29	0.15	1.22	3.26	WT/APLP2-/-
1435902_at	213484	Nudt18	nudix (nucleoside diphosphate linked moiety X)-type motif 18	1.86	0.33	0.18	1.26	4.89	WT/APP-/-
1450111_a_at	66387	Nudt8	nudix (nucleoside diphosphate linked moiety X)-type motif 8	2.26	0.25	0.11	1.19	2.5	WT/APLP2-/-
1450111_a_at	66387	Nudt8	nudix (nucleoside diphosphate linked moiety X)-type motif 8	2.09	0.34	0.16	1.27	3.94	WT/APP-/-
1426040_a_at	18286	Odf2	outer dense fiber of sperm tails 2	2.27	0.43	0.19	1.35	3.56	WT/APP-/-
1426040_a_at	18286	Odf2	outer dense fiber of sperm tails 2	2.95	0.34	0.11	1.26	0.97	WT/APLP2-/-
1440361_at	100042132	OTTMUSG00000006514	predicted gene, OTTMUSG00000006514	2.56	0.57	0.22	1.48	1.45	WT/APLP2-/-
1440361_at	100042132	OTTMUSG00000006514	predicted gene, OTTMUSG00000006514	2.08	0.54	0.26	1.45	3.94	WT/APP-/-
1451592_at	232934	P42pop	Myb protein P42POP	1.87	0.33	0.18	1.26	4.89	WT/APP-/-
1451592_at	232934	P42pop	Myb protein P42POP	1.83	0.31	0.17	1.24	4.58	WT/APLP2-/-
1426519_at	18451	P4ha1	procollagen-proline, 2-oxoglutarate 4-dioxygenase (proline 4-hydroxylase), alpha 1 polypeptide	-2.54	-0.78	0.31	0.58	4.75	WT/APLP2-/-
1426519_at	18451	P4ha1	procollagen-proline, 2-oxoglutarate 4-dioxygenase (proline 4-hydroxylase), alpha 1 polypeptide	-2.51	-0.73	0.29	0.6	1.52	WT/APP-/-
1428768_at	72587	Pan3	PAN3 polyA specific ribonuclease subunit homolog (S. cerevisiae)	1.9	0.3	0.16	1.24	4.89	WT/APP-/-
1428768_at	72587	Pan3	PAN3 polyA specific ribonuclease subunit homolog (S. cerevisiae)	3.68	0.43	0.12	1.35	0	WT/APLP2-/-
1437334_x_at	74108	Parn	poly(A)-specific ribonuclease (deadenylation nuclease)	1.94	0.32	0.16	1.24	3.54	WT/APLP2-/-
1437334_x_at	74108	Parn	poly(A)-specific ribonuclease (deadenylation nuclease)	1.89	0.37	0.2	1.29	4.89	WT/APP-/-
1449120_a_at	18536	Pcm1	pericentriolar material 1	1.76	0.33	0.19	1.26	4.89	WT/APP-/-
1449120_a_at	18536	Pcm1	pericentriolar material 1	2.47	0.42	0.17	1.33	1.58	WT/APLP2-/-
1421396_at	18548	Pcsk1	proprotein convertase subtilisin/kexin type 1	-2.58	-0.66	0.25	0.63	4.28	WT/APLP2-/-
1421396_at	18548	Pcsk1	proprotein convertase subtilisin/kexin type 1	-2.66	-0.58	0.22	0.67	1.52	WT/APP-/-
1423648_at	71853	Pdia6	protein disulfide isomerase associated 6	-3.5	-0.62	0.18	0.65	1.31	WT/APLP2-/-
1423648_at	71853	Pdia6	protein disulfide isomerase associated 6	-2.29	-0.54	0.24	0.69	3.94	WT/APP-/-
1440143_at	239827	Pigz	phosphatidylinositol glycan anchor biosynthesis, class Z	1.81	0.27	0.15	1.21	4.89	WT/APP-/-
1440143_at	239827	Pigz	phosphatidylinositol glycan anchor biosynthesis, class Z	2.6	0.37	0.14	1.29	1.34	WT/APLP2-/-
1453478_at	18992	Pou3f2	POU domain, class 3, transcription factor 2	2.21	0.24	0.11	1.18	2.68	WT/APLP2-/-
1453478_at	18992	Pou3f2	POU domain, class 3, transcription factor 2	2	0.32	0.16	1.25	4.35	WT/APP-/-
1424370_s_at	228769	Psmf1	proteasome (prosome, macropain) inhibitor subunit 1	1.99	0.44	0.22	1.36	4.35	WT/APP-/-
1424370_s_at	228769	Psmf1	proteasome (prosome, macropain) inhibitor subunit 1	2.76	0.45	0.16	1.37	0.97	WT/APLP2-/-
1450344_a_at	19218	Ptger3	prostaglandin E receptor 3 (subtype EP3)	1.96	0.45	0.23	1.36	3.54	WT/APLP2-/-
1450344_a_at	19218	Ptger3	prostaglandin E receptor 3 (subtype EP3)	2.18	0.68	0.31	1.6	3.94	WT/APP-/-
1448673_at	58998	Pvrl3	poliovirus receptor-related 3	2.38	0.49	0.2	1.4	1.91	WT/APLP2-/-
1448673_at	58998	Pvrl3	poliovirus receptor-related 3	2.46	0.7	0.29	1.63	2.24	WT/APP-/-
1416591_at	19376	Rab34	RAB34, member of RAS oncogene family	2.18	0.42	0.19	1.34	3.94	WT/APP-/-
1416591_at	19376	Rab34	RAB34, member of RAS oncogene family	1.78	0.3	0.17	1.23	4.9	WT/APLP2-/-
1423619_at	19416	Rasd1	RAS, dexamethasone-induced 1	-3.53	-0.75	0.21	0.6	1.31	WT/APLP2-/-
1423619_at	19416	Rasd1	RAS, dexamethasone-induced 1	-2.78	-0.87	0.31	0.55	0	WT/APP-/-
1423854_a_at	68939	Rasl11b	RAS-like, family 11, member B	2.1	0.39	0.19	1.31	3.94	WT/APP-/-
1423854_a_at	68939	Rasl11b	RAS-like, family 11, member B	3.2	0.35	0.11	1.27	0.5	WT/APLP2-/-
1448546_at	192678	Rassf3	Ras association (RalGDS/AF-6) domain family member 3	5.12	0.74	0.14	1.67	0	WT/APLP2-/-
1448546_at	192678	Rassf3	Ras association (RalGDS/AF-6) domain family member 3	1.94	0.38	0.2	1.3	4.54	WT/APP-/-
1425523_at	67039	Rbm25	RNA binding motif protein 25	1.86	0.3	0.16	1.23	4.89	WT/APP-/-
1425523_at	67039	Rbm25	RNA binding motif protein 25	2.03	0.29	0.14	1.23	3.26	WT/APLP2-/-
1422660_at	19652	Rbm3	RNA binding motif protein 3	4.79	0.86	0.18	1.81	0	WT/APLP2-/-
1422660_at	19652	Rbm3	RNA binding motif protein 3	2.86	0.65	0.23	1.57	1.05	WT/APP-/-
1424386_at	225362	Reep2	receptor accessory protein 2	1.75	0.32	0.19	1.25	4.89	WT/APP-/-
1424386_at	225362	Reep2	receptor accessory protein 2	1.83	0.3	0.16	1.23	4.28	WT/APLP2-/-
1435105_at	68846	Rnf208	ring finger protein 208	1.98	0.41	0.21	1.33	4.35	WT/APP-/-
1435105_at	68846	Rnf208	ring finger protein 208	1.91	0.37	0.2	1.3	3.88	WT/APLP2-/-
1455799_at	225998	Rorb	RAR-related orphan receptor beta	2.01	0.56	0.28	1.47	3.95	WT/APP-/-
1455799_at	225998	Rorb	RAR-related orphan receptor beta	2.48	0.44	0.18	1.35	1.58	WT/APLP2-/-
1434817_s_at	75137	Rprd2	Regulation of nuclear pre-mRNA domain containing 2	2.65	0.96	0.36	1.95	1.34	WT/APLP2-/-
1434817_s_at	75137	Rprd2	Regulation of nuclear pre-mRNA domain containing 2	1.84	0.77	0.42	1.7	4.89	WT/APP-/-
1448498_at	56613	Rps6ka4	ribosomal protein S6 kinase, polypeptide 4	2.01	0.34	0.17	1.27	4.35	WT/APP-/-
1448498_at	56613	Rps6ka4	ribosomal protein S6 kinase, polypeptide 4	2.1	0.33	0.16	1.26	2.96	WT/APLP2-/-
1437657_at	244891	Scaper	S phase cyclin A-associated protein in the ER	2.27	0.42	0.19	1.34	3.56	WT/APP-/-
1437657_at	244891	Scaper	S phase cyclin A-associated protein in the ER	2.95	0.68	0.23	1.6	0.97	WT/APLP2-/-
1440459_at	269254	Setx	senataxin	2.04	0.4	0.2	1.32	3.95	WT/APP-/-
1440459_at	269254	Setx	senataxin	4.19	0.65	0.16	1.57	0	WT/APLP2-/-
1423795_at	71514	Sfpq	splicing factor proline/glutamine rich (polypyrimidine tract binding protein associated)	-3.23	-0.48	0.15	0.72	1.59	WT/APLP2-/-
1423795_at	71514	Sfpq	splicing factor proline/glutamine rich (polypyrimidine tract binding protein associated)	-2.59	-0.46	0.18	0.73	1.52	WT/APP-/-
1423796_at	71514	Sfpq	splicing factor proline/glutamine rich (polypyrimidine tract binding protein associated)	-3.76	-0.53	0.14	0.69	1.04	WT/APLP2-/-
1423796_at	71514	Sfpq	splicing factor proline/glutamine rich (polypyrimidine tract binding protein associated)	-2.31	-0.48	0.21	0.72	3.94	WT/APP-/-
1417486_at	20420	Shd	src homology 2 domain-containing transforming protein D	2.93	0.27	0.09	1.21	0.97	WT/APLP2-/-
1417486_at	20420	Shd	src homology 2 domain-containing transforming protein D	2.08	0.31	0.15	1.24	3.94	WT/APP-/-
1424355_a_at	20467	Sin3b	transcriptional regulator, SIN3B (yeast)	2.65	0.35	0.13	1.28	1.34	WT/APLP2-/-
1424355_a_at	20467	Sin3b	transcriptional regulator, SIN3B (yeast)	1.89	0.31	0.17	1.24	4.89	WT/APP-/-
1434637_x_at	20467	Sin3b	transcriptional regulator, SIN3B (yeast)	3.25	0.46	0.14	1.38	0.5	WT/APLP2-/-
1434637_x_at	20467	Sin3b	transcriptional regulator, SIN3B (yeast)	2.04	0.36	0.18	1.29	3.95	WT/APP-/-
1435418_at	19879	Slc22a8	solute carrier family 22 (organic anion transporter), member 8	2.24	0.55	0.25	1.46	2.68	WT/APLP2-/-
1435418_at	19879	Slc22a8	solute carrier family 22 (organic anion transporter), member 8	2.24	0.54	0.24	1.45	3.56	WT/APP-/-
1419045_at	66972	Slc25a23	solute carrier family 25 (mitochondrial carrier; phosphate carrier), member 23	1.97	0.38	0.19	1.3	4.35	WT/APP-/-
1419045_at	66972	Slc25a23	solute carrier family 25 (mitochondrial carrier; phosphate carrier), member 23	2.26	0.33	0.14	1.25	2.45	WT/APLP2-/-
1451489_at	71998	Slc25a35	solute carrier family 25, member 35	3.34	0.39	0.12	1.31	0.5	WT/APLP2-/-
1451489_at	71998	Slc25a35	solute carrier family 25, member 35	1.92	0.33	0.17	1.26	4.54	WT/APP-/-
1435484_at	53881	Slc5a3	solute carrier family 5 (inositol transporters), member 3	-3.88	-0.75	0.19	0.59	0.86	WT/APLP2-/-
1435484_at	53881	Slc5a3	solute carrier family 5 (inositol transporters), member 3	-3.16	-0.91	0.29	0.53	0	WT/APP-/-
1433719_at	331004	Slc9a9	solute carrier family 9 (sodium/hydrogen exchanger), member 9	1.83	0.32	0.17	1.24	4.89	WT/APP-/-
1433719_at	331004	Slc9a9	solute carrier family 9 (sodium/hydrogen exchanger), member 9	2.46	0.35	0.14	1.28	1.67	WT/APLP2-/-
1452789_at	20621	Snn	stannin	2.37	0.44	0.19	1.36	2.64	WT/APP-/-
1452789_at	20621	Snn	stannin	2.18	0.32	0.15	1.25	2.68	WT/APLP2-/-
1425369_a_at	20665	Sox10	SRY-box containing gene 10	2	0.33	0.16	1.25	4.35	WT/APP-/-
1425369_a_at	20665	Sox10	SRY-box containing gene 10	2.77	0.42	0.15	1.34	0.97	WT/APLP2-/-
1423160_at	114715	Spred1	sprouty protein with EVH-1 domain 1, related sequence	-2.64	-0.34	0.13	0.79	3.75	WT/APLP2-/-
1423160_at	114715	Spred1	sprouty protein with EVH-1 domain 1, related sequence	-2.6	-0.46	0.18	0.73	1.52	WT/APP-/-
1438282_at	20979	Syt1	synaptotagmin I	2.06	0.38	0.18	1.3	3.94	WT/APP-/-
1438282_at	20979	Syt1	synaptotagmin I	3.83	0.79	0.21	1.73	0	WT/APLP2-/-
1439634_at	74694	Tbc1d30	TBC1 domain family, member 30	1.93	0.33	0.17	1.26	4.54	WT/APP-/-
1439634_at	74694	Tbc1d30	TBC1 domain family, member 30	3.88	0.5	0.13	1.42	0	WT/APLP2-/-
1418107_at	21400	Tcea2	transcription elongation factor A (SII), 2	2.38	0.25	0.11	1.19	1.91	WT/APLP2-/-
1418107_at	21400	Tcea2	transcription elongation factor A (SII), 2	2.08	0.35	0.17	1.28	3.94	WT/APP-/-
1437204_a_at	66855	Tcf25	transcription factor 25 (basic helix-loop-helix)	1.84	0.49	0.26	1.4	4.89	WT/APP-/-
1437204_a_at	66855	Tcf25	transcription factor 25 (basic helix-loop-helix)	3.04	0.66	0.22	1.58	0.97	WT/APLP2-/-
1450662_at	21754	Tesk1	testis specific protein kinase 1	1.75	0.29	0.17	1.23	4.89	WT/APP-/-
1450662_at	21754	Tesk1	testis specific protein kinase 1	2.23	0.34	0.15	1.26	2.68	WT/APLP2-/-
1418572_x_at	27279	Tnfrsf12a	tumor necrosis factor receptor superfamily, member 12a	-2.23	-0.47	0.21	0.72	4.3	WT/APP-/-
1418572_x_at	27279	Tnfrsf12a	tumor necrosis factor receptor superfamily, member 12a	-2.7	-0.32	0.12	0.8	3.57	WT/APLP2-/-
1435526_at	240832	Tor1aip2	torsin A interacting protein 2	1.99	0.39	0.2	1.31	4.35	WT/APP-/-
1435526_at	240832	Tor1aip2	torsin A interacting protein 2	1.77	0.25	0.14	1.19	4.96	WT/APLP2-/-
1436854_at	22064	Trpc2	transient receptor potential cation channel, subfamily C, member 2	1.9	0.39	0.21	1.31	4.89	WT/APP-/-
1436854_at	22064	Trpc2	transient receptor potential cation channel, subfamily C, member 2	2.44	0.47	0.19	1.39	1.67	WT/APLP2-/-
1417168_a_at	53376	Usp2	ubiquitin specific peptidase 2	2.48	0.32	0.13	1.25	1.58	WT/APLP2-/-
1417168_a_at	53376	Usp2	ubiquitin specific peptidase 2	3.06	0.56	0.18	1.48	0	WT/APP-/-
1417169_at	53376	Usp2	ubiquitin specific peptidase 2	1.91	0.21	0.11	1.16	3.75	WT/APLP2-/-
1417169_at	53376	Usp2	ubiquitin specific peptidase 2	2.72	0.42	0.15	1.33	1.05	WT/APP-/-
1453593_at	73569	Vgll3	vestigial like 3 (Drosophila)	2.17	0.45	0.21	1.36	3.94	WT/APP-/-
1453593_at	73569	Vgll3	vestigial like 3 (Drosophila)	2.25	0.45	0.2	1.37	2.5	WT/APLP2-/-
1436978_at	216795	Wnt9a	wingless-type MMTV integration site 9A	2.83	0.5	0.18	1.41	0.97	WT/APLP2-/-
1436978_at	216795	Wnt9a	wingless-type MMTV integration site 9A	3.18	0.56	0.18	1.48	0	WT/APP-/-
1448134_at	27355	X99384	cDNA sequence X99384	1.81	0.28	0.16	1.22	4.89	WT/APP-/-
1448134_at	27355	X99384	cDNA sequence X99384	2.23	0.25	0.11	1.19	2.68	WT/APLP2-/-
1452748_at	74335	Xrcc3	X-ray repair complementing defective repair in Chinese hamster cells 3	1.74	0.36	0.21	1.29	4.89	WT/APP-/-
1452748_at	74335	Xrcc3	X-ray repair complementing defective repair in Chinese hamster cells 3	2.03	0.3	0.15	1.24	3.26	WT/APLP2-/-
1436468_at	27801	Zdhhc8	zinc finger, DHHC domain containing 8	2.89	0.38	0.13	1.3	0.97	WT/APLP2-/-
1436468_at	27801	Zdhhc8	zinc finger, DHHC domain containing 8	1.99	0.36	0.18	1.28	4.35	WT/APP-/-
1418408_at	66361	Zfand1	zinc finger, AN1-type domain 1	2.9	0.39	0.13	1.31	0.97	WT/APLP2-/-
1418408_at	66361	Zfand1	zinc finger, AN1-type domain 1	1.87	0.4	0.21	1.32	4.89	WT/APP-/-
1452588_at	69234	Zfp688	zinc finger protein 688	2.4	0.34	0.14	1.26	1.87	WT/APLP2-/-
1452588_at	69234	Zfp688	zinc finger protein 688	2.41	0.41	0.17	1.33	2.64	WT/APP-/-
1451566_at	235050	Zfp810	zinc finger protein 810	2.7	0.35	0.13	1.28	0.97	WT/APLP2-/-
1451566_at	235050	Zfp810	zinc finger protein 810	3.05	0.52	0.17	1.43	0	WT/APP-/-
1426327_s_at	109910	Zfp91	zinc finger protein 91	1.98	0.33	0.17	1.26	4.35	WT/APP-/-
1426327_s_at	109910	Zfp91	zinc finger protein 91	3.28	0.55	0.17	1.47	0.5	WT/APLP2-/-
1415712_at	360216	Zranb1	zinc finger, RAN-binding domain containing 1	2.43	0.47	0.19	1.39	2.64	WT/APP-/-
1415712_at	360216	Zranb1	zinc finger, RAN-binding domain containing 1	3.26	0.44	0.14	1.36	0.5	WT/APLP2-/-

## Sheet: WTAPP & WTAPLP2 & WTAPPsa
ProbeSet	GeneID	GeneSymbol	GeneName	Score	Numerator	Denominator	FoldChange	QValue	Comparison
1444008_at	100039284	100039284	predicted gene, 100039284	2.3	0.32	0.14	1.24	2.43	WT/APLP2-/-
1444008_at	100039284	100039284	predicted gene, 100039284	1.95	0.31	0.16	1.24	4.54	WT/APP-/-
1444008_at	100039284	100039284	predicted gene, 100039284	3.4	0.43	0.13	1.35	1.19	WT/APPa/a
1433936_at	68332	0610010E21Rik	RIKEN cDNA 0610010E21 gene	1.89	0.33	0.17	1.25	3.88	WT/APLP2-/-
1433936_at	68332	0610010E21Rik	RIKEN cDNA 0610010E21 gene	2.61	0.39	0.15	1.31	1.05	WT/APP-/-
1433936_at	68332	0610010E21Rik	RIKEN cDNA 0610010E21 gene	2.49	0.42	0.17	1.34	2.61	WT/APPa/a
1456161_at	67672	0610040B10Rik	RIKEN cDNA 0610040B10 gene	2.33	0.53	0.23	1.44	2.13	WT/APLP2-/-
1456161_at	67672	0610040B10Rik	RIKEN cDNA 0610040B10 gene	2.91	0.58	0.2	1.5	1.05	WT/APP-/-
1456161_at	67672	0610040B10Rik	RIKEN cDNA 0610040B10 gene	5.61	0.86	0.15	1.81	0	WT/APPa/a
1428684_at	68971	1500001M20Rik	RIKEN cDNA 1500001M20 gene	2.26	0.34	0.15	1.27	2.45	WT/APLP2-/-
1428684_at	68971	1500001M20Rik	RIKEN cDNA 1500001M20 gene	1.99	0.43	0.22	1.35	4.35	WT/APP-/-
1428684_at	68971	1500001M20Rik	RIKEN cDNA 1500001M20 gene	3.01	0.55	0.18	1.46	1.19	WT/APPa/a
1429961_at	76927	1700021C14Rik	RIKEN cDNA 1700021C14 gene	1.99	0.43	0.21	1.34	3.51	WT/APLP2-/-
1429961_at	76927	1700021C14Rik	RIKEN cDNA 1700021C14 gene	1.76	0.38	0.21	1.3	4.89	WT/APP-/-
1429961_at	76927	1700021C14Rik	RIKEN cDNA 1700021C14 gene	2.22	0.36	0.16	1.28	3.83	WT/APPa/a
1430190_at	73332	1700041C02Rik	RIKEN cDNA 1700041C02 gene	2.13	0.3	0.14	1.23	2.79	WT/APLP2-/-
1430190_at	73332	1700041C02Rik	RIKEN cDNA 1700041C02 gene	2.28	0.43	0.19	1.35	3.56	WT/APP-/-
1430190_at	73332	1700041C02Rik	RIKEN cDNA 1700041C02 gene	2.66	0.42	0.16	1.34	2.01	WT/APPa/a
1434223_at	230751	1810007P19Rik	RIKEN cDNA 1810007P19 gene	3.19	0.36	0.11	1.29	0.5	WT/APLP2-/-
1434223_at	230751	1810007P19Rik	RIKEN cDNA 1810007P19 gene	2.75	0.45	0.16	1.36	1.05	WT/APP-/-
1434223_at	230751	1810007P19Rik	RIKEN cDNA 1810007P19 gene	3.17	0.43	0.14	1.35	1.19	WT/APPa/a
1449304_at	66391	2310061J03Rik	RIKEN cDNA 2310061J03 gene	2.22	0.38	0.17	1.3	2.68	WT/APLP2-/-
1449304_at	66391	2310061J03Rik	RIKEN cDNA 2310061J03 gene	2.45	0.55	0.22	1.46	2.64	WT/APP-/-
1449304_at	66391	2310061J03Rik	RIKEN cDNA 2310061J03 gene	3.3	0.61	0.18	1.52	1.19	WT/APPa/a
1442077_at	76963	2310076G05Rik	RIKEN cDNA 2310076G05 gene	-2.73	-0.84	0.31	0.56	3.57	WT/APLP2-/-
1442077_at	76963	2310076G05Rik	RIKEN cDNA 2310076G05 gene	-2.29	-0.6	0.26	0.66	3.94	WT/APP-/-
1442077_at	76963	2310076G05Rik	RIKEN cDNA 2310076G05 gene	-3.2	-0.75	0.23	0.59	1.53	WT/APPa/a
1417146_at	67873	2410018C20Rik	RIKEN cDNA 2410018C20 gene	2.04	0.3	0.15	1.24	3.09	WT/APLP2-/-
1417146_at	67873	2410018C20Rik	RIKEN cDNA 2410018C20 gene	1.99	0.32	0.16	1.25	4.35	WT/APP-/-
1417146_at	67873	2410018C20Rik	RIKEN cDNA 2410018C20 gene	3.22	0.46	0.14	1.37	1.19	WT/APPa/a
1430252_at	73168	3110027N22Rik	RIKEN cDNA 3110027N22 gene	2.64	0.5	0.19	1.42	1.34	WT/APLP2-/-
1430252_at	73168	3110027N22Rik	RIKEN cDNA 3110027N22 gene	1.74	0.43	0.25	1.34	4.89	WT/APP-/-
1430252_at	73168	3110027N22Rik	RIKEN cDNA 3110027N22 gene	2.37	0.61	0.26	1.53	3.18	WT/APPa/a
1428375_at	67723	4932415G12Rik	RIKEN cDNA 4932415G12 gene	2.95	0.49	0.17	1.41	0.97	WT/APLP2-/-
1428375_at	67723	4932415G12Rik	RIKEN cDNA 4932415G12 gene	2.36	0.5	0.21	1.41	2.9	WT/APP-/-
1428375_at	67723	4932415G12Rik	RIKEN cDNA 4932415G12 gene	2.63	0.46	0.17	1.37	2.01	WT/APPa/a
1440851_at	66753	4933407N01Rik	RIKEN cDNA 4933407N01 gene	3.29	0.45	0.14	1.36	0.5	WT/APLP2-/-
1440851_at	66753	4933407N01Rik	RIKEN cDNA 4933407N01 gene	1.99	0.32	0.16	1.25	4.35	WT/APP-/-
1440851_at	66753	4933407N01Rik	RIKEN cDNA 4933407N01 gene	2.36	0.32	0.13	1.25	3.18	WT/APPa/a
1435744_at	103012	6720401G13Rik	RIKEN cDNA 6720401G13 gene	3.24	0.66	0.2	1.58	0.5	WT/APLP2-/-
1435744_at	103012	6720401G13Rik	RIKEN cDNA 6720401G13 gene	2.14	0.56	0.26	1.47	3.94	WT/APP-/-
1435744_at	103012	6720401G13Rik	RIKEN cDNA 6720401G13 gene	2.21	0.55	0.25	1.47	3.83	WT/APPa/a
1433837_at	213393	8430408G22Rik	RIKEN cDNA 8430408G22 gene	-3.31	-0.66	0.2	0.63	1.47	WT/APLP2-/-
1433837_at	213393	8430408G22Rik	RIKEN cDNA 8430408G22 gene	-2.56	-0.62	0.24	0.65	1.52	WT/APP-/-
1433837_at	213393	8430408G22Rik	RIKEN cDNA 8430408G22 gene	-3.47	-0.93	0.27	0.53	0	WT/APPa/a
1429231_at	100034360	9330171B17Rik	RIKEN cDNA 9330171B17 gene	4.02	0.66	0.16	1.58	0	WT/APLP2-/-
1429231_at	100034360	9330171B17Rik	RIKEN cDNA 9330171B17 gene	1.92	0.37	0.19	1.3	4.54	WT/APP-/-
1429231_at	100034360	9330171B17Rik	RIKEN cDNA 9330171B17 gene	2.66	0.55	0.21	1.47	2.01	WT/APPa/a
1437076_at	239410	A930017M01Rik	RIKEN cDNA A930017M01 gene	2.42	0.31	0.13	1.24	1.77	WT/APLP2-/-
1437076_at	239410	A930017M01Rik	RIKEN cDNA A930017M01 gene	2.5	0.47	0.19	1.38	2.24	WT/APP-/-
1437076_at	239410	A930017M01Rik	RIKEN cDNA A930017M01 gene	2.97	0.46	0.15	1.37	1.19	WT/APPa/a
1440864_at	103288	AI836737	expressed sequence AI836737	3.24	0.49	0.15	1.4	0.5	WT/APLP2-/-
1440864_at	103288	AI836737	expressed sequence AI836737	1.8	0.43	0.24	1.35	4.89	WT/APP-/-
1440864_at	103288	AI836737	expressed sequence AI836737	3.82	0.66	0.17	1.58	1.06	WT/APPa/a
1452933_at	109346	Ankrd39	ankyrin repeat domain 39	3	0.38	0.13	1.31	0.97	WT/APLP2-/-
1452933_at	109346	Ankrd39	ankyrin repeat domain 39	2.54	0.43	0.17	1.34	2.24	WT/APP-/-
1452933_at	109346	Ankrd39	ankyrin repeat domain 39	2.88	0.45	0.16	1.37	1.19	WT/APPa/a
1418382_at	494504	Apcdd1	adenomatosis polyposis coli down-regulated 1	2.44	0.51	0.21	1.42	1.67	WT/APLP2-/-
1418382_at	494504	Apcdd1	adenomatosis polyposis coli down-regulated 1	2.6	0.78	0.3	1.72	1.05	WT/APP-/-
1418382_at	494504	Apcdd1	adenomatosis polyposis coli down-regulated 1	2.36	0.59	0.25	1.51	3.18	WT/APPa/a
1449070_x_at	494504	Apcdd1	adenomatosis polyposis coli down-regulated 1	3.8	0.51	0.13	1.42	0	WT/APLP2-/-
1449070_x_at	494504	Apcdd1	adenomatosis polyposis coli down-regulated 1	3.68	0.78	0.21	1.72	0	WT/APP-/-
1449070_x_at	494504	Apcdd1	adenomatosis polyposis coli down-regulated 1	3.85	0.67	0.17	1.59	1.06	WT/APPa/a
1454822_x_at	494504	Apcdd1	adenomatosis polyposis coli down-regulated 1	3.25	0.5	0.15	1.41	0.5	WT/APLP2-/-
1454822_x_at	494504	Apcdd1	adenomatosis polyposis coli down-regulated 1	3.19	0.64	0.2	1.56	0	WT/APP-/-
1454822_x_at	494504	Apcdd1	adenomatosis polyposis coli down-regulated 1	3.02	0.63	0.21	1.55	1.19	WT/APPa/a
1424759_at	66412	Arrdc4	arrestin domain containing 4	3.48	0.64	0.18	1.56	0.45	WT/APLP2-/-
1424759_at	66412	Arrdc4	arrestin domain containing 4	1.93	0.47	0.24	1.39	4.54	WT/APP-/-
1424759_at	66412	Arrdc4	arrestin domain containing 4	2.74	0.56	0.2	1.47	1.66	WT/APPa/a
1436411_at	268878	Atp13a5	ATPase type 13A5	2.04	0.45	0.22	1.36	3.09	WT/APLP2-/-
1436411_at	268878	Atp13a5	ATPase type 13A5	3	0.78	0.26	1.71	0	WT/APP-/-
1436411_at	268878	Atp13a5	ATPase type 13A5	2.6	0.6	0.23	1.52	2.01	WT/APPa/a
1415732_at	193742	Bat5	HLA-B associated transcript 5	2.4	0.3	0.13	1.23	1.87	WT/APLP2-/-
1415732_at	193742	Bat5	HLA-B associated transcript 5	1.78	0.31	0.17	1.24	4.89	WT/APP-/-
1415732_at	193742	Bat5	HLA-B associated transcript 5	2.15	0.28	0.13	1.21	4.48	WT/APPa/a
1436033_at	235493	BC031353	cDNA sequence BC031353	2.01	0.29	0.14	1.22	3.26	WT/APLP2-/-
1436033_at	235493	BC031353	cDNA sequence BC031353	2.34	0.56	0.24	1.47	2.9	WT/APP-/-
1436033_at	235493	BC031353	cDNA sequence BC031353	2.3	0.39	0.17	1.31	3.46	WT/APPa/a
1449523_at	12055	Bcl7c	B-cell CLL/lymphoma 7C	3.36	0.46	0.14	1.37	0.5	WT/APLP2-/-
1449523_at	12055	Bcl7c	B-cell CLL/lymphoma 7C	2.25	0.41	0.18	1.33	3.56	WT/APP-/-
1449523_at	12055	Bcl7c	B-cell CLL/lymphoma 7C	2.21	0.4	0.18	1.32	3.83	WT/APPa/a
1451780_at	17060	Blnk	B-cell linker	-3.26	-0.49	0.15	0.71	1.47	WT/APLP2-/-
1451780_at	17060	Blnk	B-cell linker	-2.95	-0.54	0.18	0.69	0	WT/APP-/-
1451780_at	17060	Blnk	B-cell linker	-3.11	-0.59	0.19	0.66	1.53	WT/APPa/a
1436387_at	320588	C330006P03Rik	RIKEN cDNA C330006P03 gene	-3.69	-0.88	0.24	0.55	1.04	WT/APLP2-/-
1436387_at	320588	C330006P03Rik	RIKEN cDNA C330006P03 gene	-6.43	-1.79	0.28	0.29	0	WT/APP-/-
1436387_at	320588	C330006P03Rik	RIKEN cDNA C330006P03 gene	-7.65	-1.88	0.25	0.27	0	WT/APPa/a
1421679_a_at	12575	Cdkn1a	cyclin-dependent kinase inhibitor 1A (P21)	-2.74	-0.62	0.23	0.65	3.51	WT/APLP2-/-
1421679_a_at	12575	Cdkn1a	cyclin-dependent kinase inhibitor 1A (P21)	-2.66	-0.81	0.3	0.57	1.52	WT/APP-/-
1421679_a_at	12575	Cdkn1a	cyclin-dependent kinase inhibitor 1A (P21)	-4.35	-1.1	0.25	0.47	0	WT/APPa/a
1424638_at	12575	Cdkn1a	cyclin-dependent kinase inhibitor 1A (P21)	-2.61	-0.47	0.18	0.72	4.04	WT/APLP2-/-
1424638_at	12575	Cdkn1a	cyclin-dependent kinase inhibitor 1A (P21)	-2.23	-0.66	0.3	0.63	4.3	WT/APP-/-
1424638_at	12575	Cdkn1a	cyclin-dependent kinase inhibitor 1A (P21)	-4.68	-0.94	0.2	0.52	0	WT/APPa/a
1459859_x_at	93696	Chrac1	chromatin accessibility complex 1	2.2	0.27	0.12	1.2	2.68	WT/APLP2-/-
1459859_x_at	93696	Chrac1	chromatin accessibility complex 1	1.83	0.3	0.17	1.23	4.89	WT/APP-/-
1459859_x_at	93696	Chrac1	chromatin accessibility complex 1	2.29	0.3	0.13	1.24	3.46	WT/APPa/a
1416332_at	12696	Cirbp	cold inducible RNA binding protein	2.26	0.54	0.24	1.45	2.45	WT/APLP2-/-
1416332_at	12696	Cirbp	cold inducible RNA binding protein	2.11	0.6	0.28	1.51	3.94	WT/APP-/-
1416332_at	12696	Cirbp	cold inducible RNA binding protein	3.05	0.78	0.26	1.72	1.19	WT/APPa/a
1431510_s_at	67899	Cmc1	COX assembly mitochondrial protein homolog (S. cerevisiae)	3.24	0.53	0.16	1.45	0.5	WT/APLP2-/-
1431510_s_at	67899	Cmc1	COX assembly mitochondrial protein homolog (S. cerevisiae)	2.27	0.52	0.23	1.43	3.56	WT/APP-/-
1431510_s_at	67899	Cmc1	COX assembly mitochondrial protein homolog (S. cerevisiae)	2.54	0.42	0.16	1.34	2.59	WT/APPa/a
1418322_at	12916	Crem	cAMP responsive element modulator	-3.32	-0.48	0.14	0.72	1.47	WT/APLP2-/-
1418322_at	12916	Crem	cAMP responsive element modulator	-3.25	-0.66	0.2	0.63	0	WT/APP-/-
1418322_at	12916	Crem	cAMP responsive element modulator	-3.57	-0.73	0.2	0.6	0	WT/APPa/a
1449037_at	12916	Crem	cAMP responsive element modulator	-2.5	-0.38	0.15	0.77	4.9	WT/APLP2-/-
1449037_at	12916	Crem	cAMP responsive element modulator	-2.26	-0.42	0.19	0.75	4.3	WT/APP-/-
1449037_at	12916	Crem	cAMP responsive element modulator	-3.92	-0.61	0.16	0.65	0	WT/APPa/a
1416795_at	68631	Cryl1	crystallin, lambda 1	2.85	0.44	0.16	1.36	0.97	WT/APLP2-/-
1416795_at	68631	Cryl1	crystallin, lambda 1	1.83	0.42	0.23	1.34	4.89	WT/APP-/-
1416795_at	68631	Cryl1	crystallin, lambda 1	3.19	0.43	0.14	1.35	1.19	WT/APPa/a
1430168_at	78617	Cstad	CSA-conditional, T cell activation-dependent protein	2.38	0.55	0.23	1.47	1.91	WT/APLP2-/-
1430168_at	78617	Cstad	CSA-conditional, T cell activation-dependent protein	2.03	0.55	0.27	1.46	3.95	WT/APP-/-
1430168_at	78617	Cstad	CSA-conditional, T cell activation-dependent protein	2.88	0.69	0.24	1.61	1.19	WT/APPa/a
1444452_at	320876	D930002L09Rik	RIKEN cDNA D930002L09 gene	3.39	0.69	0.2	1.62	0.5	WT/APLP2-/-
1444452_at	320876	D930002L09Rik	RIKEN cDNA D930002L09 gene	1.93	0.51	0.26	1.42	4.54	WT/APP-/-
1444452_at	320876	D930002L09Rik	RIKEN cDNA D930002L09 gene	2.48	0.57	0.23	1.49	2.61	WT/APPa/a
1448446_at	54006	Deaf1	deformed epidermal autoregulatory factor 1 (Drosophila)	3.14	0.52	0.16	1.43	0.5	WT/APLP2-/-
1448446_at	54006	Deaf1	deformed epidermal autoregulatory factor 1 (Drosophila)	2.5	0.52	0.21	1.43	2.24	WT/APP-/-
1448446_at	54006	Deaf1	deformed epidermal autoregulatory factor 1 (Drosophila)	2.7	0.5	0.19	1.42	1.66	WT/APPa/a
1438078_at	56077	Dgke	diacylglycerol kinase, epsilon	2.16	0.31	0.14	1.24	2.74	WT/APLP2-/-
1438078_at	56077	Dgke	diacylglycerol kinase, epsilon	1.94	0.36	0.18	1.28	4.54	WT/APP-/-
1438078_at	56077	Dgke	diacylglycerol kinase, epsilon	2.39	0.36	0.15	1.28	2.92	WT/APPa/a
1429573_at	70887	Dmrtc1a	DMRT-like family C1a	2.56	0.28	0.11	1.22	1.45	WT/APLP2-/-
1429573_at	70887	Dmrtc1a	DMRT-like family C1a	1.86	0.36	0.19	1.28	4.89	WT/APP-/-
1429573_at	70887	Dmrtc1a	DMRT-like family C1a	2.98	0.47	0.16	1.38	1.19	WT/APPa/a
1436209_at	214063	Dnajc16	DnaJ (Hsp40) homolog, subfamily C, member 16	2.21	0.29	0.13	1.22	2.68	WT/APLP2-/-
1436209_at	214063	Dnajc16	DnaJ (Hsp40) homolog, subfamily C, member 16	1.97	0.34	0.17	1.27	4.35	WT/APP-/-
1436209_at	214063	Dnajc16	DnaJ (Hsp40) homolog, subfamily C, member 16	2.5	0.36	0.14	1.28	2.61	WT/APPa/a
1423625_a_at	67713	Dnajc19	DnaJ (Hsp40) homolog, subfamily C, member 19	2.81	0.34	0.12	1.27	0.97	WT/APLP2-/-
1423625_a_at	67713	Dnajc19	DnaJ (Hsp40) homolog, subfamily C, member 19	1.83	0.33	0.18	1.26	4.89	WT/APP-/-
1423625_a_at	67713	Dnajc19	DnaJ (Hsp40) homolog, subfamily C, member 19	2.39	0.32	0.13	1.25	2.92	WT/APPa/a
1436329_at	13655	Egr3	early growth response 3	-3.17	-0.5	0.16	0.71	1.67	WT/APLP2-/-
1436329_at	13655	Egr3	early growth response 3	-2.94	-0.66	0.22	0.63	0	WT/APP-/-
1436329_at	13655	Egr3	early growth response 3	-4.97	-0.83	0.17	0.56	0	WT/APPa/a
1428173_at	72205	Eml2	echinoderm microtubule associated protein like 2	1.89	0.35	0.19	1.28	3.88	WT/APLP2-/-
1428173_at	72205	Eml2	echinoderm microtubule associated protein like 2	1.8	0.41	0.23	1.33	4.89	WT/APP-/-
1428173_at	72205	Eml2	echinoderm microtubule associated protein like 2	2.34	0.45	0.19	1.36	3.46	WT/APPa/a
1420964_at	13803	Enc1	ectodermal-neural cortex 1	-2.77	-0.52	0.19	0.7	3.51	WT/APLP2-/-
1420964_at	13803	Enc1	ectodermal-neural cortex 1	-2.25	-0.79	0.35	0.58	4.3	WT/APP-/-
1420964_at	13803	Enc1	ectodermal-neural cortex 1	-3.78	-0.8	0.21	0.58	0	WT/APPa/a
1456038_at	269514	Fbxl4	F-box and leucine-rich repeat protein 4	2.15	0.33	0.15	1.26	2.79	WT/APLP2-/-
1456038_at	269514	Fbxl4	F-box and leucine-rich repeat protein 4	2.78	0.48	0.17	1.4	1.05	WT/APP-/-
1456038_at	269514	Fbxl4	F-box and leucine-rich repeat protein 4	3.28	0.48	0.15	1.4	1.19	WT/APPa/a
1436812_at	243853	Fkrp	fukutin related protein	1.98	0.29	0.15	1.22	3.51	WT/APLP2-/-
1436812_at	243853	Fkrp	fukutin related protein	2.31	0.35	0.15	1.28	2.9	WT/APP-/-
1436812_at	243853	Fkrp	fukutin related protein	2.45	0.33	0.14	1.26	2.74	WT/APPa/a
1418102_at	15205	Hes1	hairy and enhancer of split 1 (Drosophila)	-2.89	-0.49	0.17	0.71	2.96	WT/APLP2-/-
1418102_at	15205	Hes1	hairy and enhancer of split 1 (Drosophila)	-2.69	-0.46	0.17	0.73	1.52	WT/APP-/-
1418102_at	15205	Hes1	hairy and enhancer of split 1 (Drosophila)	-2.83	-0.38	0.14	0.77	1.88	WT/APPa/a
1416155_at	15354	Hmgb3	high mobility group box 3	2.1	0.32	0.15	1.25	2.96	WT/APLP2-/-
1416155_at	15354	Hmgb3	high mobility group box 3	2.29	0.37	0.16	1.29	2.9	WT/APP-/-
1416155_at	15354	Hmgb3	high mobility group box 3	3.34	0.42	0.13	1.34	1.19	WT/APPa/a
1420093_s_at	50926	Hnrpdl	heterogeneous nuclear ribonucleoprotein D-like	2.75	0.49	0.18	1.4	0.97	WT/APLP2-/-
1420093_s_at	50926	Hnrpdl	heterogeneous nuclear ribonucleoprotein D-like	2.21	0.49	0.22	1.4	3.94	WT/APP-/-
1420093_s_at	50926	Hnrpdl	heterogeneous nuclear ribonucleoprotein D-like	2.36	0.46	0.2	1.38	3.18	WT/APPa/a
1428224_at	50926	Hnrpdl	heterogeneous nuclear ribonucleoprotein D-like	2.64	0.56	0.21	1.47	1.34	WT/APLP2-/-
1428224_at	50926	Hnrpdl	heterogeneous nuclear ribonucleoprotein D-like	1.83	0.52	0.29	1.44	4.89	WT/APP-/-
1428224_at	50926	Hnrpdl	heterogeneous nuclear ribonucleoprotein D-like	2.17	0.55	0.25	1.47	4.3	WT/APPa/a
1449039_a_at	50926	Hnrpdl	heterogeneous nuclear ribonucleoprotein D-like	2.72	0.5	0.19	1.42	0.97	WT/APLP2-/-
1449039_a_at	50926	Hnrpdl	heterogeneous nuclear ribonucleoprotein D-like	1.94	0.45	0.23	1.36	4.54	WT/APP-/-
1449039_a_at	50926	Hnrpdl	heterogeneous nuclear ribonucleoprotein D-like	2.41	0.48	0.2	1.4	2.83	WT/APPa/a
1456698_s_at	50926	Hnrpdl	heterogeneous nuclear ribonucleoprotein D-like	3.01	0.56	0.18	1.47	0.97	WT/APLP2-/-
1456698_s_at	50926	Hnrpdl	heterogeneous nuclear ribonucleoprotein D-like	1.87	0.45	0.24	1.37	4.89	WT/APP-/-
1456698_s_at	50926	Hnrpdl	heterogeneous nuclear ribonucleoprotein D-like	2.86	0.56	0.19	1.47	1.19	WT/APPa/a
1425671_at	26556	Homer1	homer homolog 1 (Drosophila)	-3.89	-1.32	0.34	0.4	0.86	WT/APLP2-/-
1425671_at	26556	Homer1	homer homolog 1 (Drosophila)	-9.36	-1.75	0.19	0.3	0	WT/APP-/-
1425671_at	26556	Homer1	homer homolog 1 (Drosophila)	-5.97	-2.05	0.34	0.24	0	WT/APPa/a
1427126_at	15511	Hspa1b	heat shock protein 1B	-3.57	-1.44	0.4	0.37	1.31	WT/APLP2-/-
1427126_at	15511	Hspa1b	heat shock protein 1B	-3.1	-1.44	0.47	0.37	0	WT/APP-/-
1427126_at	15511	Hspa1b	heat shock protein 1B	-3.36	-1.65	0.49	0.32	1.53	WT/APPa/a
1427127_x_at	15511	Hspa1b	heat shock protein 1B	-3.76	-1.42	0.38	0.37	1.04	WT/APLP2-/-
1427127_x_at	15511	Hspa1b	heat shock protein 1B	-3.26	-1.44	0.44	0.37	0	WT/APP-/-
1427127_x_at	15511	Hspa1b	heat shock protein 1B	-3.57	-1.51	0.42	0.35	0	WT/APPa/a
1452318_a_at	15511	Hspa1b	heat shock protein 1B	-3.59	-1.45	0.4	0.37	1.31	WT/APLP2-/-
1452318_a_at	15511	Hspa1b	heat shock protein 1B	-3.26	-1.49	0.46	0.36	0	WT/APP-/-
1452318_a_at	15511	Hspa1b	heat shock protein 1B	-3.26	-1.43	0.44	0.37	1.53	WT/APPa/a
1416064_a_at	14828	Hspa5	heat shock protein 5	-3.31	-0.7	0.21	0.61	1.47	WT/APLP2-/-
1416064_a_at	14828	Hspa5	heat shock protein 5	-2.71	-0.7	0.26	0.61	1.52	WT/APP-/-
1416064_a_at	14828	Hspa5	heat shock protein 5	-3.35	-0.76	0.23	0.59	1.53	WT/APPa/a
1427464_s_at	14828	Hspa5	heat shock protein 5	-3.06	-0.73	0.24	0.6	2.43	WT/APLP2-/-
1427464_s_at	14828	Hspa5	heat shock protein 5	-2.41	-0.73	0.3	0.6	2.91	WT/APP-/-
1427464_s_at	14828	Hspa5	heat shock protein 5	-3.37	-0.87	0.26	0.55	0	WT/APPa/a
1425964_x_at	15507	Hspb1	heat shock protein 1	-2.76	-0.91	0.33	0.53	3.51	WT/APLP2-/-
1425964_x_at	15507	Hspb1	heat shock protein 1	-2.21	-0.87	0.39	0.55	4.3	WT/APP-/-
1425964_x_at	15507	Hspb1	heat shock protein 1	-2.69	-0.96	0.35	0.52	1.88	WT/APPa/a
1423566_a_at	15505	Hsph1	heat shock 105kDa/110kDa protein 1	-2.94	-0.56	0.19	0.68	2.74	WT/APLP2-/-
1423566_a_at	15505	Hsph1	heat shock 105kDa/110kDa protein 1	-2.4	-0.56	0.24	0.68	2.91	WT/APP-/-
1423566_a_at	15505	Hsph1	heat shock 105kDa/110kDa protein 1	-3.58	-0.78	0.22	0.58	0	WT/APPa/a
1425993_a_at	15505	Hsph1	heat shock 105kDa/110kDa protein 1	-2.66	-0.39	0.14	0.77	3.57	WT/APLP2-/-
1425993_a_at	15505	Hsph1	heat shock 105kDa/110kDa protein 1	-2.09	-0.4	0.19	0.76	4.59	WT/APP-/-
1425993_a_at	15505	Hsph1	heat shock 105kDa/110kDa protein 1	-3.6	-0.59	0.16	0.67	0	WT/APPa/a
1460495_s_at	64704	Htra2	HtrA serine peptidase 2	2.42	0.33	0.14	1.25	1.77	WT/APLP2-/-
1460495_s_at	64704	Htra2	HtrA serine peptidase 2	2.24	0.38	0.17	1.3	3.56	WT/APP-/-
1460495_s_at	64704	Htra2	HtrA serine peptidase 2	3.22	0.39	0.12	1.31	1.19	WT/APPa/a
1419111_at	69260	Ing2	inhibitor of growth family, member 2	2.49	0.26	0.11	1.2	1.58	WT/APLP2-/-
1419111_at	69260	Ing2	inhibitor of growth family, member 2	1.75	0.3	0.17	1.23	4.89	WT/APP-/-
1419111_at	69260	Ing2	inhibitor of growth family, member 2	2.53	0.31	0.12	1.24	2.59	WT/APPa/a
1422053_at	16323	Inhba	inhibin beta-A	-2.8	-0.39	0.14	0.76	3.27	WT/APLP2-/-
1422053_at	16323	Inhba	inhibin beta-A	-2.05	-0.47	0.23	0.72	5.07	WT/APP-/-
1422053_at	16323	Inhba	inhibin beta-A	-2.7	-0.57	0.21	0.67	1.88	WT/APPa/a
1423608_at	16431	Itm2a	integral membrane protein 2A	2.38	0.42	0.18	1.34	1.91	WT/APLP2-/-
1423608_at	16431	Itm2a	integral membrane protein 2A	1.81	0.46	0.25	1.37	4.89	WT/APP-/-
1423608_at	16431	Itm2a	integral membrane protein 2A	2.61	0.49	0.19	1.41	2.01	WT/APPa/a
1431043_at	72330	Kbtbd5	kelch repeat and BTB (POZ) domain containing 5	2.58	0.42	0.16	1.34	1.34	WT/APLP2-/-
1431043_at	72330	Kbtbd5	kelch repeat and BTB (POZ) domain containing 5	2.47	0.58	0.24	1.5	2.24	WT/APP-/-
1431043_at	72330	Kbtbd5	kelch repeat and BTB (POZ) domain containing 5	2.5	0.45	0.18	1.36	2.61	WT/APPa/a
1419230_at	268482	Krt12	keratin 12	4.84	0.75	0.16	1.68	0	WT/APLP2-/-
1419230_at	268482	Krt12	keratin 12	2.49	0.47	0.19	1.38	2.24	WT/APP-/-
1419230_at	268482	Krt12	keratin 12	2.51	0.51	0.2	1.43	2.61	WT/APPa/a
1419231_s_at	268482	Krt12	keratin 12	4.42	0.72	0.16	1.65	0	WT/APLP2-/-
1419231_s_at	268482	Krt12	keratin 12	2.07	0.4	0.2	1.32	3.94	WT/APP-/-
1419231_s_at	268482	Krt12	keratin 12	2.61	0.5	0.19	1.42	2.01	WT/APPa/a
1435185_at	71710	Lrrcc1	leucine rich repeat and coiled-coil domain containing 1	2.69	0.62	0.23	1.54	0.97	WT/APLP2-/-
1435185_at	71710	Lrrcc1	leucine rich repeat and coiled-coil domain containing 1	2.06	0.51	0.25	1.42	3.94	WT/APP-/-
1435185_at	71710	Lrrcc1	leucine rich repeat and coiled-coil domain containing 1	2.86	0.6	0.21	1.52	1.19	WT/APPa/a
1423284_at	67729	Mansc1	MANSC domain containing 1	2.59	0.4	0.15	1.32	1.34	WT/APLP2-/-
1423284_at	67729	Mansc1	MANSC domain containing 1	1.79	0.39	0.22	1.31	4.89	WT/APP-/-
1423284_at	67729	Mansc1	MANSC domain containing 1	2.88	0.43	0.15	1.35	1.19	WT/APPa/a
1436893_a_at	57438	March7	membrane-associated ring finger (C3HC4) 7	3.01	0.38	0.13	1.3	0.97	WT/APLP2-/-
1436893_a_at	57438	March7	membrane-associated ring finger (C3HC4) 7	2.27	0.37	0.16	1.3	3.56	WT/APP-/-
1436893_a_at	57438	March7	membrane-associated ring finger (C3HC4) 7	2.58	0.39	0.15	1.31	2.43	WT/APPa/a
1455117_at	71567	Mcm9	minichromosome maintenance complex component 9	2.59	0.29	0.11	1.22	1.34	WT/APLP2-/-
1455117_at	71567	Mcm9	minichromosome maintenance complex component 9	1.74	0.3	0.17	1.23	4.89	WT/APP-/-
1455117_at	71567	Mcm9	minichromosome maintenance complex component 9	2.13	0.33	0.16	1.26	4.48	WT/APPa/a
1436021_at	213006	Mfsd4	major facilitator superfamily domain containing 4	3.72	0.52	0.14	1.43	0	WT/APLP2-/-
1436021_at	213006	Mfsd4	major facilitator superfamily domain containing 4	3.75	0.6	0.16	1.52	0	WT/APP-/-
1436021_at	213006	Mfsd4	major facilitator superfamily domain containing 4	2.65	0.49	0.18	1.4	2.01	WT/APPa/a
1455531_at	213006	Mfsd4	major facilitator superfamily domain containing 4	4.18	0.48	0.11	1.39	0	WT/APLP2-/-
1455531_at	213006	Mfsd4	major facilitator superfamily domain containing 4	4.22	0.61	0.15	1.53	0	WT/APP-/-
1455531_at	213006	Mfsd4	major facilitator superfamily domain containing 4	4.61	0.53	0.11	1.44	0	WT/APPa/a
1435285_at	77015	Mpped2	metallophosphoesterase domain containing 2	1.97	0.33	0.17	1.25	3.54	WT/APLP2-/-
1435285_at	77015	Mpped2	metallophosphoesterase domain containing 2	2.04	0.39	0.19	1.31	3.95	WT/APP-/-
1435285_at	77015	Mpped2	metallophosphoesterase domain containing 2	2.35	0.36	0.15	1.28	3.18	WT/APPa/a
1430798_x_at	27395	Mrpl15	mitochondrial ribosomal protein L15	2.08	0.49	0.24	1.41	2.96	WT/APLP2-/-
1430798_x_at	27395	Mrpl15	mitochondrial ribosomal protein L15	2.35	0.45	0.19	1.36	2.9	WT/APP-/-
1430798_x_at	27395	Mrpl15	mitochondrial ribosomal protein L15	3.09	0.65	0.21	1.57	1.19	WT/APPa/a
1440975_at	67622	Mxra7	matrix-remodelling associated 7	2.85	0.37	0.13	1.29	0.97	WT/APLP2-/-
1440975_at	67622	Mxra7	matrix-remodelling associated 7	1.87	0.37	0.2	1.29	4.89	WT/APP-/-
1440975_at	67622	Mxra7	matrix-remodelling associated 7	3.23	0.44	0.14	1.35	1.19	WT/APPa/a
1435598_at	NA	NA	NA	2.18	0.36	0.17	1.29	2.74	WT/APLP2-/-
1435598_at	NA	NA	NA	2.38	0.45	0.19	1.37	2.64	WT/APP-/-
1435598_at	NA	NA	NA	2.33	0.48	0.2	1.39	3.46	WT/APPa/a
1439011_at	NA	NA	NA	2.17	0.28	0.13	1.21	2.74	WT/APLP2-/-
1439011_at	NA	NA	NA	2.12	0.35	0.16	1.27	3.94	WT/APP-/-
1439011_at	NA	NA	NA	3.37	0.48	0.14	1.4	1.19	WT/APPa/a
1440895_at	NA	NA	NA	2.35	0.36	0.15	1.28	2.12	WT/APLP2-/-
1440895_at	NA	NA	NA	2.38	0.43	0.18	1.35	2.64	WT/APP-/-
1440895_at	NA	NA	NA	2.57	0.46	0.18	1.37	2.43	WT/APPa/a
1442905_at	NA	NA	NA	2.45	0.49	0.2	1.41	1.67	WT/APLP2-/-
1442905_at	NA	NA	NA	1.8	0.41	0.23	1.33	4.89	WT/APP-/-
1442905_at	NA	NA	NA	2.43	0.51	0.21	1.42	2.74	WT/APPa/a
1444359_at	NA	NA	NA	2.43	0.31	0.13	1.24	1.67	WT/APLP2-/-
1444359_at	NA	NA	NA	2.36	0.43	0.18	1.35	2.9	WT/APP-/-
1444359_at	NA	NA	NA	2.65	0.43	0.16	1.35	2.01	WT/APPa/a
1447580_at	NA	NA	NA	2.34	0.42	0.18	1.33	2.12	WT/APLP2-/-
1447580_at	NA	NA	NA	1.95	0.35	0.18	1.28	4.54	WT/APP-/-
1447580_at	NA	NA	NA	2.59	0.39	0.15	1.31	2.01	WT/APPa/a
1457137_at	NA	NA	NA	4.14	0.74	0.18	1.66	0	WT/APLP2-/-
1457137_at	NA	NA	NA	2.08	0.44	0.21	1.36	3.94	WT/APP-/-
1457137_at	NA	NA	NA	2.75	0.72	0.26	1.64	1.66	WT/APPa/a
1457490_at	NA	NA	NA	2.94	0.51	0.17	1.42	0.97	WT/APLP2-/-
1457490_at	NA	NA	NA	3.35	0.75	0.22	1.68	0	WT/APP-/-
1457490_at	NA	NA	NA	2.81	0.53	0.19	1.44	1.66	WT/APPa/a
1458470_at	NA	NA	NA	4.48	0.75	0.17	1.68	0	WT/APLP2-/-
1458470_at	NA	NA	NA	2.59	0.48	0.19	1.4	2.24	WT/APP-/-
1458470_at	NA	NA	NA	2.39	0.53	0.22	1.45	2.92	WT/APPa/a
1417985_at	67122	Nrarp	Notch-regulated ankyrin repeat protein	2.22	0.43	0.19	1.34	2.68	WT/APLP2-/-
1417985_at	67122	Nrarp	Notch-regulated ankyrin repeat protein	2.21	0.42	0.19	1.33	3.94	WT/APP-/-
1417985_at	67122	Nrarp	Notch-regulated ankyrin repeat protein	2.88	0.47	0.16	1.38	1.19	WT/APPa/a
1422860_at	67405	Nts	neurotensin	-3.07	-1.32	0.43	0.4	2.43	WT/APLP2-/-
1422860_at	67405	Nts	neurotensin	-2.26	-1	0.44	0.5	4.3	WT/APP-/-
1422860_at	67405	Nts	neurotensin	-3.62	-1.63	0.45	0.32	0	WT/APPa/a
1435902_at	213484	Nudt18	nudix (nucleoside diphosphate linked moiety X)-type motif 18	2	0.29	0.15	1.22	3.26	WT/APLP2-/-
1435902_at	213484	Nudt18	nudix (nucleoside diphosphate linked moiety X)-type motif 18	1.86	0.33	0.18	1.26	4.89	WT/APP-/-
1435902_at	213484	Nudt18	nudix (nucleoside diphosphate linked moiety X)-type motif 18	2.23	0.3	0.13	1.23	3.83	WT/APPa/a
1450111_a_at	66387	Nudt8	nudix (nucleoside diphosphate linked moiety X)-type motif 8	2.26	0.25	0.11	1.19	2.5	WT/APLP2-/-
1450111_a_at	66387	Nudt8	nudix (nucleoside diphosphate linked moiety X)-type motif 8	2.09	0.34	0.16	1.27	3.94	WT/APP-/-
1450111_a_at	66387	Nudt8	nudix (nucleoside diphosphate linked moiety X)-type motif 8	3.11	0.42	0.13	1.33	1.19	WT/APPa/a
1440361_at	100042132	OTTMUSG00000006514	predicted gene, OTTMUSG00000006514	2.56	0.57	0.22	1.48	1.45	WT/APLP2-/-
1440361_at	100042132	OTTMUSG00000006514	predicted gene, OTTMUSG00000006514	2.08	0.54	0.26	1.45	3.94	WT/APP-/-
1440361_at	100042132	OTTMUSG00000006514	predicted gene, OTTMUSG00000006514	3.26	0.79	0.24	1.73	1.19	WT/APPa/a
1426519_at	18451	P4ha1	procollagen-proline, 2-oxoglutarate 4-dioxygenase (proline 4-hydroxylase), alpha 1 polypeptide	-2.54	-0.78	0.31	0.58	4.75	WT/APLP2-/-
1426519_at	18451	P4ha1	procollagen-proline, 2-oxoglutarate 4-dioxygenase (proline 4-hydroxylase), alpha 1 polypeptide	-2.51	-0.73	0.29	0.6	1.52	WT/APP-/-
1426519_at	18451	P4ha1	procollagen-proline, 2-oxoglutarate 4-dioxygenase (proline 4-hydroxylase), alpha 1 polypeptide	-3.42	-1	0.29	0.5	0	WT/APPa/a
1437334_x_at	74108	Parn	poly(A)-specific ribonuclease (deadenylation nuclease)	1.94	0.32	0.16	1.24	3.54	WT/APLP2-/-
1437334_x_at	74108	Parn	poly(A)-specific ribonuclease (deadenylation nuclease)	1.89	0.37	0.2	1.29	4.89	WT/APP-/-
1437334_x_at	74108	Parn	poly(A)-specific ribonuclease (deadenylation nuclease)	2.28	0.44	0.19	1.36	3.46	WT/APPa/a
1421396_at	18548	Pcsk1	proprotein convertase subtilisin/kexin type 1	-2.58	-0.66	0.25	0.63	4.28	WT/APLP2-/-
1421396_at	18548	Pcsk1	proprotein convertase subtilisin/kexin type 1	-2.66	-0.58	0.22	0.67	1.52	WT/APP-/-
1421396_at	18548	Pcsk1	proprotein convertase subtilisin/kexin type 1	-2.69	-0.67	0.25	0.63	1.88	WT/APPa/a
1423648_at	71853	Pdia6	protein disulfide isomerase associated 6	-3.5	-0.62	0.18	0.65	1.31	WT/APLP2-/-
1423648_at	71853	Pdia6	protein disulfide isomerase associated 6	-2.29	-0.54	0.24	0.69	3.94	WT/APP-/-
1423648_at	71853	Pdia6	protein disulfide isomerase associated 6	-3.17	-0.62	0.19	0.65	1.53	WT/APPa/a
1453478_at	18992	Pou3f2	POU domain, class 3, transcription factor 2	2.21	0.24	0.11	1.18	2.68	WT/APLP2-/-
1453478_at	18992	Pou3f2	POU domain, class 3, transcription factor 2	2	0.32	0.16	1.25	4.35	WT/APP-/-
1453478_at	18992	Pou3f2	POU domain, class 3, transcription factor 2	2.19	0.25	0.12	1.19	4.3	WT/APPa/a
1450344_a_at	19218	Ptger3	prostaglandin E receptor 3 (subtype EP3)	1.96	0.45	0.23	1.36	3.54	WT/APLP2-/-
1450344_a_at	19218	Ptger3	prostaglandin E receptor 3 (subtype EP3)	2.18	0.68	0.31	1.6	3.94	WT/APP-/-
1450344_a_at	19218	Ptger3	prostaglandin E receptor 3 (subtype EP3)	3.11	0.79	0.25	1.73	1.19	WT/APPa/a
1448673_at	58998	Pvrl3	poliovirus receptor-related 3	2.38	0.49	0.2	1.4	1.91	WT/APLP2-/-
1448673_at	58998	Pvrl3	poliovirus receptor-related 3	2.46	0.7	0.29	1.63	2.24	WT/APP-/-
1448673_at	58998	Pvrl3	poliovirus receptor-related 3	2.86	0.72	0.25	1.65	1.19	WT/APPa/a
1423619_at	19416	Rasd1	RAS, dexamethasone-induced 1	-3.53	-0.75	0.21	0.6	1.31	WT/APLP2-/-
1423619_at	19416	Rasd1	RAS, dexamethasone-induced 1	-2.78	-0.87	0.31	0.55	0	WT/APP-/-
1423619_at	19416	Rasd1	RAS, dexamethasone-induced 1	-2.26	-0.68	0.3	0.62	3.87	WT/APPa/a
1448546_at	192678	Rassf3	Ras association (RalGDS/AF-6) domain family member 3	5.12	0.74	0.14	1.67	0	WT/APLP2-/-
1448546_at	192678	Rassf3	Ras association (RalGDS/AF-6) domain family member 3	1.94	0.38	0.2	1.3	4.54	WT/APP-/-
1448546_at	192678	Rassf3	Ras association (RalGDS/AF-6) domain family member 3	2.56	0.47	0.19	1.39	2.43	WT/APPa/a
1422660_at	19652	Rbm3	RNA binding motif protein 3	4.79	0.86	0.18	1.81	0	WT/APLP2-/-
1422660_at	19652	Rbm3	RNA binding motif protein 3	2.86	0.65	0.23	1.57	1.05	WT/APP-/-
1422660_at	19652	Rbm3	RNA binding motif protein 3	4.8	0.91	0.19	1.88	0	WT/APPa/a
1434817_s_at	75137	Rprd2	Regulation of nuclear pre-mRNA domain containing 2	2.65	0.96	0.36	1.95	1.34	WT/APLP2-/-
1434817_s_at	75137	Rprd2	Regulation of nuclear pre-mRNA domain containing 2	1.84	0.77	0.42	1.7	4.89	WT/APP-/-
1434817_s_at	75137	Rprd2	Regulation of nuclear pre-mRNA domain containing 2	3.18	1.19	0.37	2.29	1.19	WT/APPa/a
1423795_at	71514	Sfpq	splicing factor proline/glutamine rich (polypyrimidine tract binding protein associated)	-3.23	-0.48	0.15	0.72	1.59	WT/APLP2-/-
1423795_at	71514	Sfpq	splicing factor proline/glutamine rich (polypyrimidine tract binding protein associated)	-2.59	-0.46	0.18	0.73	1.52	WT/APP-/-
1423795_at	71514	Sfpq	splicing factor proline/glutamine rich (polypyrimidine tract binding protein associated)	-3.95	-0.59	0.15	0.67	0	WT/APPa/a
1423796_at	71514	Sfpq	splicing factor proline/glutamine rich (polypyrimidine tract binding protein associated)	-3.76	-0.53	0.14	0.69	1.04	WT/APLP2-/-
1423796_at	71514	Sfpq	splicing factor proline/glutamine rich (polypyrimidine tract binding protein associated)	-2.31	-0.48	0.21	0.72	3.94	WT/APP-/-
1423796_at	71514	Sfpq	splicing factor proline/glutamine rich (polypyrimidine tract binding protein associated)	-3.52	-0.55	0.16	0.68	0	WT/APPa/a
1417486_at	20420	Shd	src homology 2 domain-containing transforming protein D	2.93	0.27	0.09	1.21	0.97	WT/APLP2-/-
1417486_at	20420	Shd	src homology 2 domain-containing transforming protein D	2.08	0.31	0.15	1.24	3.94	WT/APP-/-
1417486_at	20420	Shd	src homology 2 domain-containing transforming protein D	2.13	0.39	0.18	1.31	4.48	WT/APPa/a
1424355_a_at	20467	Sin3b	transcriptional regulator, SIN3B (yeast)	2.65	0.35	0.13	1.28	1.34	WT/APLP2-/-
1424355_a_at	20467	Sin3b	transcriptional regulator, SIN3B (yeast)	1.89	0.31	0.17	1.24	4.89	WT/APP-/-
1424355_a_at	20467	Sin3b	transcriptional regulator, SIN3B (yeast)	2.66	0.42	0.16	1.34	2.01	WT/APPa/a
1434637_x_at	20467	Sin3b	transcriptional regulator, SIN3B (yeast)	3.25	0.46	0.14	1.38	0.5	WT/APLP2-/-
1434637_x_at	20467	Sin3b	transcriptional regulator, SIN3B (yeast)	2.04	0.36	0.18	1.29	3.95	WT/APP-/-
1434637_x_at	20467	Sin3b	transcriptional regulator, SIN3B (yeast)	3.21	0.44	0.14	1.36	1.19	WT/APPa/a
1435418_at	19879	Slc22a8	solute carrier family 22 (organic anion transporter), member 8	2.24	0.55	0.25	1.46	2.68	WT/APLP2-/-
1435418_at	19879	Slc22a8	solute carrier family 22 (organic anion transporter), member 8	2.24	0.54	0.24	1.45	3.56	WT/APP-/-
1435418_at	19879	Slc22a8	solute carrier family 22 (organic anion transporter), member 8	3.24	0.75	0.23	1.68	1.19	WT/APPa/a
1451489_at	71998	Slc25a35	solute carrier family 25, member 35	3.34	0.39	0.12	1.31	0.5	WT/APLP2-/-
1451489_at	71998	Slc25a35	solute carrier family 25, member 35	1.92	0.33	0.17	1.26	4.54	WT/APP-/-
1451489_at	71998	Slc25a35	solute carrier family 25, member 35	2.78	0.48	0.17	1.4	1.66	WT/APPa/a
1435484_at	53881	Slc5a3	solute carrier family 5 (inositol transporters), member 3	-3.88	-0.75	0.19	0.59	0.86	WT/APLP2-/-
1435484_at	53881	Slc5a3	solute carrier family 5 (inositol transporters), member 3	-3.16	-0.91	0.29	0.53	0	WT/APP-/-
1435484_at	53881	Slc5a3	solute carrier family 5 (inositol transporters), member 3	-3.51	-0.79	0.22	0.58	0	WT/APPa/a
1423160_at	114715	Spred1	sprouty protein with EVH-1 domain 1, related sequence	-2.64	-0.34	0.13	0.79	3.75	WT/APLP2-/-
1423160_at	114715	Spred1	sprouty protein with EVH-1 domain 1, related sequence	-2.6	-0.46	0.18	0.73	1.52	WT/APP-/-
1423160_at	114715	Spred1	sprouty protein with EVH-1 domain 1, related sequence	-2.6	-0.48	0.18	0.72	1.95	WT/APPa/a
1418107_at	21400	Tcea2	transcription elongation factor A (SII), 2	2.38	0.25	0.11	1.19	1.91	WT/APLP2-/-
1418107_at	21400	Tcea2	transcription elongation factor A (SII), 2	2.08	0.35	0.17	1.28	3.94	WT/APP-/-
1418107_at	21400	Tcea2	transcription elongation factor A (SII), 2	2.54	0.45	0.18	1.37	2.59	WT/APPa/a
1417168_a_at	53376	Usp2	ubiquitin specific peptidase 2	2.48	0.32	0.13	1.25	1.58	WT/APLP2-/-
1417168_a_at	53376	Usp2	ubiquitin specific peptidase 2	3.06	0.56	0.18	1.48	0	WT/APP-/-
1417168_a_at	53376	Usp2	ubiquitin specific peptidase 2	2.4	0.34	0.14	1.27	2.92	WT/APPa/a
1417169_at	53376	Usp2	ubiquitin specific peptidase 2	1.91	0.21	0.11	1.16	3.75	WT/APLP2-/-
1417169_at	53376	Usp2	ubiquitin specific peptidase 2	2.72	0.42	0.15	1.33	1.05	WT/APP-/-
1417169_at	53376	Usp2	ubiquitin specific peptidase 2	2.58	0.37	0.14	1.29	2.43	WT/APPa/a
1436978_at	216795	Wnt9a	wingless-type MMTV integration site 9A	2.83	0.5	0.18	1.41	0.97	WT/APLP2-/-
1436978_at	216795	Wnt9a	wingless-type MMTV integration site 9A	3.18	0.56	0.18	1.48	0	WT/APP-/-
1436978_at	216795	Wnt9a	wingless-type MMTV integration site 9A	2.36	0.49	0.21	1.41	3.18	WT/APPa/a
1436468_at	27801	Zdhhc8	zinc finger, DHHC domain containing 8	2.89	0.38	0.13	1.3	0.97	WT/APLP2-/-
1436468_at	27801	Zdhhc8	zinc finger, DHHC domain containing 8	1.99	0.36	0.18	1.28	4.35	WT/APP-/-
1436468_at	27801	Zdhhc8	zinc finger, DHHC domain containing 8	2.56	0.41	0.16	1.33	2.43	WT/APPa/a
1418408_at	66361	Zfand1	zinc finger, AN1-type domain 1	2.9	0.39	0.13	1.31	0.97	WT/APLP2-/-
1418408_at	66361	Zfand1	zinc finger, AN1-type domain 1	1.87	0.4	0.21	1.32	4.89	WT/APP-/-
1418408_at	66361	Zfand1	zinc finger, AN1-type domain 1	2.98	0.46	0.15	1.37	1.19	WT/APPa/a
1452588_at	69234	Zfp688	zinc finger protein 688	2.4	0.34	0.14	1.26	1.87	WT/APLP2-/-
1452588_at	69234	Zfp688	zinc finger protein 688	2.41	0.41	0.17	1.33	2.64	WT/APP-/-
1452588_at	69234	Zfp688	zinc finger protein 688	2.98	0.42	0.14	1.34	1.19	WT/APPa/a
1451566_at	235050	Zfp810	zinc finger protein 810	2.7	0.35	0.13	1.28	0.97	WT/APLP2-/-
1451566_at	235050	Zfp810	zinc finger protein 810	3.05	0.52	0.17	1.43	0	WT/APP-/-
1451566_at	235050	Zfp810	zinc finger protein 810	3.02	0.51	0.17	1.42	1.19	WT/APPa/a
