# Supplementary material for: Comparative transcriptome profiling of amyloid precursor protein family members in the adult cortex
Source: BMC Genomics. 2011 Mar 24;12:160. doi: 10.1186/1471-2164-12-160 (PMC3080314; doi:10.1186/1471-2164-12-160)
Supplement: Additional file 5 — Lists of probe set in the intersections of WT/APP-/-, WT/APPα/α, APPα/α/APP-/-. for each significant Affymetrix probe set identifier, information about the gene (ENTREZ gene ID, gene symbol, gene name), the output from the SAM (score, numerator, denominator, fold change, q-value), and the respective pairwise comparison are displayed for the intersection of WT/APP-/- and WT/APPα/α (= WTAPP & WTAPPsa) as well as WT/APP-/- and APPα/α/APP-/- (= WTAPP & APPsaAPP) and WT/APPα/α and APPα/α/APP-/- (= WTAPPsa & APPsaAPP). Data was ranked by gene symbols. [file 1471-2164-12-160-S5.XLS]

## Sheet: WTAPP & WTAPPsa
ProbeSet	GeneID	GeneSymbol	GeneName	Score	Numerator	Denominator	FoldChange	QValue	Comparison
1436893_a_at	57438	39879	membrane-associated ring finger (C3HC4) 7	2.27	0.37	0.16	1.3	3.56	WT/APP-/-
1436893_a_at	57438	39879	membrane-associated ring finger (C3HC4) 7	2.58	0.39	0.15	1.31	2.43	WT/APPa/a
1444008_at	100039284	100039284	predicted gene, 100039284	1.95	0.31	0.16	1.24	4.54	WT/APP-/-
1444008_at	100039284	100039284	predicted gene, 100039284	3.4	0.43	0.13	1.35	1.19	WT/APPa/a
1433936_at	68332	0610010E21Rik	RIKEN cDNA 0610010E21 gene	2.61	0.39	0.15	1.31	1.05	WT/APP-/-
1433936_at	68332	0610010E21Rik	RIKEN cDNA 0610010E21 gene	2.49	0.42	0.17	1.34	2.61	WT/APPa/a
1456161_at	67672	0610040B10Rik	RIKEN cDNA 0610040B10 gene	2.91	0.58	0.2	1.5	1.05	WT/APP-/-
1456161_at	67672	0610040B10Rik	RIKEN cDNA 0610040B10 gene	5.61	0.86	0.15	1.81	0	WT/APPa/a
1429286_at	68888	1190003M12Rik	RIKEN cDNA 1190003M12 gene	2.43	0.57	0.23	1.48	2.64	WT/APP-/-
1429286_at	68888	1190003M12Rik	RIKEN cDNA 1190003M12 gene	2.7	0.81	0.3	1.76	1.66	WT/APPa/a
1428684_at	68971	1500001M20Rik	RIKEN cDNA 1500001M20 gene	1.99	0.43	0.22	1.35	4.35	WT/APP-/-
1428684_at	68971	1500001M20Rik	RIKEN cDNA 1500001M20 gene	3.01	0.55	0.18	1.46	1.19	WT/APPa/a
1429961_at	76927	1700021C14Rik	RIKEN cDNA 1700021C14 gene	1.76	0.38	0.21	1.3	4.89	WT/APP-/-
1429961_at	76927	1700021C14Rik	RIKEN cDNA 1700021C14 gene	2.22	0.36	0.16	1.28	3.83	WT/APPa/a
1430190_at	73332	1700041C02Rik	RIKEN cDNA 1700041C02 gene	2.28	0.43	0.19	1.35	3.56	WT/APP-/-
1430190_at	73332	1700041C02Rik	RIKEN cDNA 1700041C02 gene	2.66	0.42	0.16	1.34	2.01	WT/APPa/a
1434223_at	230751	1810007P19Rik	RIKEN cDNA 1810007P19 gene	2.75	0.45	0.16	1.36	1.05	WT/APP-/-
1434223_at	230751	1810007P19Rik	RIKEN cDNA 1810007P19 gene	3.17	0.43	0.14	1.35	1.19	WT/APPa/a
1430991_at	66263	1810014B01Rik	RIKEN cDNA 1810014B01 gene	-2.11	-0.63	0.3	0.65	4.59	WT/APP-/-
1430991_at	66263	1810014B01Rik	RIKEN cDNA 1810014B01 gene	-2.54	-0.67	0.27	0.63	1.96	WT/APPa/a
1434493_at	69126	1810022K09Rik	RIKEN cDNA 1810022K09 gene	1.76	0.45	0.26	1.37	4.89	WT/APP-/-
1434493_at	69126	1810022K09Rik	RIKEN cDNA 1810022K09 gene	2.56	0.59	0.23	1.51	2.43	WT/APPa/a
1430292_a_at	66291	1810030N24Rik	RIKEN cDNA 1810030N24 gene	1.91	0.33	0.17	1.26	4.54	WT/APP-/-
1430292_a_at	66291	1810030N24Rik	RIKEN cDNA 1810030N24 gene	2.23	0.31	0.14	1.24	3.83	WT/APPa/a
1449304_at	66391	2310061J03Rik	RIKEN cDNA 2310061J03 gene	2.45	0.55	0.22	1.46	2.64	WT/APP-/-
1449304_at	66391	2310061J03Rik	RIKEN cDNA 2310061J03 gene	3.3	0.61	0.18	1.52	1.19	WT/APPa/a
1442077_at	76963	2310076G05Rik	RIKEN cDNA 2310076G05 gene	-2.29	-0.6	0.26	0.66	3.94	WT/APP-/-
1442077_at	76963	2310076G05Rik	RIKEN cDNA 2310076G05 gene	-3.2	-0.75	0.23	0.59	1.53	WT/APPa/a
1417146_at	67873	2410018C20Rik	RIKEN cDNA 2410018C20 gene	1.99	0.32	0.16	1.25	4.35	WT/APP-/-
1417146_at	67873	2410018C20Rik	RIKEN cDNA 2410018C20 gene	3.22	0.46	0.14	1.37	1.19	WT/APPa/a
1430252_at	73168	3110027N22Rik	RIKEN cDNA 3110027N22 gene	1.74	0.43	0.25	1.34	4.89	WT/APP-/-
1430252_at	73168	3110027N22Rik	RIKEN cDNA 3110027N22 gene	2.37	0.61	0.26	1.53	3.18	WT/APPa/a
1428375_at	67723	4932415G12Rik	RIKEN cDNA 4932415G12 gene	2.36	0.5	0.21	1.41	2.9	WT/APP-/-
1428375_at	67723	4932415G12Rik	RIKEN cDNA 4932415G12 gene	2.63	0.46	0.17	1.37	2.01	WT/APPa/a
1440851_at	66753	4933407N01Rik	RIKEN cDNA 4933407N01 gene	1.99	0.32	0.16	1.25	4.35	WT/APP-/-
1440851_at	66753	4933407N01Rik	RIKEN cDNA 4933407N01 gene	2.36	0.32	0.13	1.25	3.18	WT/APPa/a
1453145_at	66776	4933439C20Rik	RIKEN cDNA 4933439C20 gene	2.67	0.91	0.34	1.87	1.05	WT/APP-/-
1453145_at	66776	4933439C20Rik	RIKEN cDNA 4933439C20 gene	2.16	1.1	0.51	2.14	4.48	WT/APPa/a
1430690_at	71331	5430411C19Rik	RIKEN cDNA 5430411C19 gene	2.09	0.44	0.21	1.36	3.94	WT/APP-/-
1430690_at	71331	5430411C19Rik	RIKEN cDNA 5430411C19 gene	2.49	0.44	0.17	1.35	2.61	WT/APPa/a
1436492_x_at	399595	6430514M23Rik	RIKEN cDNA 6430514M23 gene	2.41	0.62	0.26	1.53	2.64	WT/APP-/-
1436492_x_at	399595	6430514M23Rik	RIKEN cDNA 6430514M23 gene	3.04	0.66	0.22	1.58	1.19	WT/APPa/a
1435744_at	103012	6720401G13Rik	RIKEN cDNA 6720401G13 gene	2.14	0.56	0.26	1.47	3.94	WT/APP-/-
1435744_at	103012	6720401G13Rik	RIKEN cDNA 6720401G13 gene	2.21	0.55	0.25	1.47	3.83	WT/APPa/a
1433837_at	213393	8430408G22Rik	RIKEN cDNA 8430408G22 gene	-2.56	-0.62	0.24	0.65	1.52	WT/APP-/-
1433837_at	213393	8430408G22Rik	RIKEN cDNA 8430408G22 gene	-3.47	-0.93	0.27	0.53	0	WT/APPa/a
1443934_at	234912	9230110C19Rik	RIKEN cDNA 9230110C19 gene	-2.14	-0.57	0.27	0.67	4.39	WT/APP-/-
1443934_at	234912	9230110C19Rik	RIKEN cDNA 9230110C19 gene	-3.06	-0.6	0.2	0.66	1.53	WT/APPa/a
1429231_at	100034360	9330171B17Rik	RIKEN cDNA 9330171B17 gene	1.92	0.37	0.19	1.3	4.54	WT/APP-/-
1429231_at	100034360	9330171B17Rik	RIKEN cDNA 9330171B17 gene	2.66	0.55	0.21	1.47	2.01	WT/APPa/a
1437076_at	239410	A930017M01Rik	RIKEN cDNA A930017M01 gene	2.5	0.47	0.19	1.38	2.24	WT/APP-/-
1437076_at	239410	A930017M01Rik	RIKEN cDNA A930017M01 gene	2.97	0.46	0.15	1.37	1.19	WT/APPa/a
1422635_at	11423	Ache	acetylcholinesterase	1.89	0.36	0.19	1.29	4.89	WT/APP-/-
1422635_at	11423	Ache	acetylcholinesterase	2.4	0.38	0.16	1.3	2.92	WT/APPa/a
1459694_at	100115	AI428898	expressed sequence AI428898	2.18	0.47	0.21	1.38	3.94	WT/APP-/-
1459694_at	100115	AI428898	expressed sequence AI428898	2.72	0.42	0.16	1.34	1.66	WT/APPa/a
1440864_at	103288	AI836737	expressed sequence AI836737	1.8	0.43	0.24	1.35	4.89	WT/APP-/-
1440864_at	103288	AI836737	expressed sequence AI836737	3.82	0.66	0.17	1.58	1.06	WT/APPa/a
1452933_at	109346	Ankrd39	ankyrin repeat domain 39	2.54	0.43	0.17	1.34	2.24	WT/APP-/-
1452933_at	109346	Ankrd39	ankyrin repeat domain 39	2.88	0.45	0.16	1.37	1.19	WT/APPa/a
1418382_at	494504	Apcdd1	adenomatosis polyposis coli down-regulated 1	2.6	0.78	0.3	1.72	1.05	WT/APP-/-
1418382_at	494504	Apcdd1	adenomatosis polyposis coli down-regulated 1	2.36	0.59	0.25	1.51	3.18	WT/APPa/a
1449070_x_at	494504	Apcdd1	adenomatosis polyposis coli down-regulated 1	3.68	0.78	0.21	1.72	0	WT/APP-/-
1449070_x_at	494504	Apcdd1	adenomatosis polyposis coli down-regulated 1	3.85	0.67	0.17	1.59	1.06	WT/APPa/a
1454822_x_at	494504	Apcdd1	adenomatosis polyposis coli down-regulated 1	3.19	0.64	0.2	1.56	0	WT/APP-/-
1454822_x_at	494504	Apcdd1	adenomatosis polyposis coli down-regulated 1	3.02	0.63	0.21	1.55	1.19	WT/APPa/a
1441228_at	381823	Apold1	apolipoprotein L domain containing 1	-2.26	-0.43	0.19	0.74	4.3	WT/APP-/-
1441228_at	381823	Apold1	apolipoprotein L domain containing 1	-2.24	-0.29	0.13	0.82	3.87	WT/APPa/a
1418687_at	11838	Arc	activity regulated cytoskeletal-associated protein	-3.62	-1.04	0.29	0.49	0	WT/APP-/-
1418687_at	11838	Arc	activity regulated cytoskeletal-associated protein	-4.48	-1.15	0.26	0.45	0	WT/APPa/a
1424759_at	66412	Arrdc4	arrestin domain containing 4	1.93	0.47	0.24	1.39	4.54	WT/APP-/-
1424759_at	66412	Arrdc4	arrestin domain containing 4	2.74	0.56	0.2	1.47	1.66	WT/APPa/a
1435597_at	237877	Atad5	ATPase family, AAA domain containing 5	1.74	0.4	0.23	1.32	4.89	WT/APP-/-
1435597_at	237877	Atad5	ATPase family, AAA domain containing 5	2.91	0.53	0.18	1.44	1.19	WT/APPa/a
1419081_at	66795	Atg10	autophagy-related 10 (yeast)	1.78	0.34	0.19	1.26	4.89	WT/APP-/-
1419081_at	66795	Atg10	autophagy-related 10 (yeast)	2.58	0.49	0.19	1.41	2.43	WT/APPa/a
1436411_at	268878	Atp13a5	ATPase type 13A5	3	0.78	0.26	1.71	0	WT/APP-/-
1436411_at	268878	Atp13a5	ATPase type 13A5	2.6	0.6	0.23	1.52	2.01	WT/APPa/a
1415732_at	193742	Bat5	HLA-B associated transcript 5	1.78	0.31	0.17	1.24	4.89	WT/APP-/-
1415732_at	193742	Bat5	HLA-B associated transcript 5	2.15	0.28	0.13	1.21	4.48	WT/APPa/a
1436033_at	235493	BC031353	cDNA sequence BC031353	2.34	0.56	0.24	1.47	2.9	WT/APP-/-
1436033_at	235493	BC031353	cDNA sequence BC031353	2.3	0.39	0.17	1.31	3.46	WT/APPa/a
1449523_at	12055	Bcl7c	B-cell CLL/lymphoma 7C	2.25	0.41	0.18	1.33	3.56	WT/APP-/-
1449523_at	12055	Bcl7c	B-cell CLL/lymphoma 7C	2.21	0.4	0.18	1.32	3.83	WT/APPa/a
1422168_a_at	12064	Bdnf	brain derived neurotrophic factor	-2.22	-0.58	0.26	0.67	4.3	WT/APP-/-
1422168_a_at	12064	Bdnf	brain derived neurotrophic factor	-2.94	-0.76	0.26	0.59	1.53	WT/APPa/a
1451780_at	17060	Blnk	B-cell linker	-2.95	-0.54	0.18	0.69	0	WT/APP-/-
1451780_at	17060	Blnk	B-cell linker	-3.11	-0.59	0.19	0.66	1.53	WT/APPa/a
1449007_at	12228	Btg3	B-cell translocation gene 3	-2.53	-0.42	0.16	0.75	1.52	WT/APP-/-
1449007_at	12228	Btg3	B-cell translocation gene 3	-2.96	-0.44	0.15	0.74	1.53	WT/APPa/a
1436387_at	320588	C330006P03Rik	RIKEN cDNA C330006P03 gene	-6.43	-1.79	0.28	0.29	0	WT/APP-/-
1436387_at	320588	C330006P03Rik	RIKEN cDNA C330006P03 gene	-7.65	-1.88	0.25	0.27	0	WT/APPa/a
1416111_at	12522	Cd83	CD83 antigen	1.81	0.35	0.19	1.27	4.89	WT/APP-/-
1416111_at	12522	Cd83	CD83 antigen	2.43	0.37	0.15	1.29	2.83	WT/APPa/a
1421679_a_at	12575	Cdkn1a	cyclin-dependent kinase inhibitor 1A (P21)	-2.66	-0.81	0.3	0.57	1.52	WT/APP-/-
1421679_a_at	12575	Cdkn1a	cyclin-dependent kinase inhibitor 1A (P21)	-4.35	-1.1	0.25	0.47	0	WT/APPa/a
1424638_at	12575	Cdkn1a	cyclin-dependent kinase inhibitor 1A (P21)	-2.23	-0.66	0.3	0.63	4.3	WT/APP-/-
1424638_at	12575	Cdkn1a	cyclin-dependent kinase inhibitor 1A (P21)	-4.68	-0.94	0.2	0.52	0	WT/APPa/a
1432229_a_at	75796	Cdyl2	chromodomain protein, Y chromosome-like 2	-1.96	-0.33	0.17	0.8	5.33	WT/APP-/-
1432229_a_at	75796	Cdyl2	chromodomain protein, Y chromosome-like 2	-2.77	-0.45	0.16	0.73	1.88	WT/APPa/a
1459859_x_at	93696	Chrac1	chromatin accessibility complex 1	1.83	0.3	0.17	1.23	4.89	WT/APP-/-
1459859_x_at	93696	Chrac1	chromatin accessibility complex 1	2.29	0.3	0.13	1.24	3.46	WT/APPa/a
1416332_at	12696	Cirbp	cold inducible RNA binding protein	2.11	0.6	0.28	1.51	3.94	WT/APP-/-
1416332_at	12696	Cirbp	cold inducible RNA binding protein	3.05	0.78	0.26	1.72	1.19	WT/APPa/a
1431510_s_at	67899	Cmc1	COX assembly mitochondrial protein homolog (S. cerevisiae)	2.27	0.52	0.23	1.43	3.56	WT/APP-/-
1431510_s_at	67899	Cmc1	COX assembly mitochondrial protein homolog (S. cerevisiae)	2.54	0.42	0.16	1.34	2.59	WT/APPa/a
1428233_at	432508	Cpsf6	cleavage and polyadenylation specific factor 6	-2	-0.49	0.25	0.71	5.33	WT/APP-/-
1428233_at	432508	Cpsf6	cleavage and polyadenylation specific factor 6	-2.63	-0.6	0.23	0.66	1.95	WT/APPa/a
1418322_at	12916	Crem	cAMP responsive element modulator	-3.25	-0.66	0.2	0.63	0	WT/APP-/-
1418322_at	12916	Crem	cAMP responsive element modulator	-3.57	-0.73	0.2	0.6	0	WT/APPa/a
1449037_at	12916	Crem	cAMP responsive element modulator	-2.26	-0.42	0.19	0.75	4.3	WT/APP-/-
1449037_at	12916	Crem	cAMP responsive element modulator	-3.92	-0.61	0.16	0.65	0	WT/APPa/a
1457984_at	12918	Crh	corticotropin releasing hormone	-3.32	-0.62	0.19	0.65	0	WT/APP-/-
1457984_at	12918	Crh	corticotropin releasing hormone	-2.26	-0.52	0.23	0.69	3.87	WT/APPa/a
1416795_at	68631	Cryl1	crystallin, lambda 1	1.83	0.42	0.23	1.34	4.89	WT/APP-/-
1416795_at	68631	Cryl1	crystallin, lambda 1	3.19	0.43	0.14	1.35	1.19	WT/APPa/a
1430168_at	78617	Cstad	CSA-conditional, T cell activation-dependent protein	2.03	0.55	0.27	1.46	3.95	WT/APP-/-
1430168_at	78617	Cstad	CSA-conditional, T cell activation-dependent protein	2.88	0.69	0.24	1.61	1.19	WT/APPa/a
1444452_at	320876	D930002L09Rik	RIKEN cDNA D930002L09 gene	1.93	0.51	0.26	1.42	4.54	WT/APP-/-
1444452_at	320876	D930002L09Rik	RIKEN cDNA D930002L09 gene	2.48	0.57	0.23	1.49	2.61	WT/APPa/a
1418174_at	13170	Dbp	D site albumin promoter binding protein	3.17	0.8	0.25	1.74	0	WT/APP-/-
1418174_at	13170	Dbp	D site albumin promoter binding protein	3.14	0.61	0.19	1.52	1.19	WT/APPa/a
1438211_s_at	13170	Dbp	D site albumin promoter binding protein	2.49	0.72	0.29	1.64	2.24	WT/APP-/-
1438211_s_at	13170	Dbp	D site albumin promoter binding protein	2.75	0.59	0.22	1.51	1.66	WT/APPa/a
1448446_at	54006	Deaf1	deformed epidermal autoregulatory factor 1 (Drosophila)	2.5	0.52	0.21	1.43	2.24	WT/APP-/-
1448446_at	54006	Deaf1	deformed epidermal autoregulatory factor 1 (Drosophila)	2.7	0.5	0.19	1.42	1.66	WT/APPa/a
1420367_at	68184	Denr	density-regulated protein	1.78	0.42	0.23	1.34	4.89	WT/APP-/-
1420367_at	68184	Denr	density-regulated protein	2.34	0.48	0.21	1.4	3.18	WT/APPa/a
1438078_at	56077	Dgke	diacylglycerol kinase, epsilon	1.94	0.36	0.18	1.28	4.54	WT/APP-/-
1438078_at	56077	Dgke	diacylglycerol kinase, epsilon	2.39	0.36	0.15	1.28	2.92	WT/APPa/a
1418937_at	13371	Dio2	deiodinase, iodothyronine, type II	-2.41	-0.6	0.25	0.66	2.91	WT/APP-/-
1418937_at	13371	Dio2	deiodinase, iodothyronine, type II	-4.09	-0.86	0.21	0.55	0	WT/APPa/a
1426081_a_at	13371	Dio2	deiodinase, iodothyronine, type II	-2.65	-0.58	0.22	0.67	1.52	WT/APP-/-
1426081_a_at	13371	Dio2	deiodinase, iodothyronine, type II	-4.04	-0.83	0.21	0.56	0	WT/APPa/a
1429573_at	70887	Dmrtc1a	DMRT-like family C1a	1.86	0.36	0.19	1.28	4.89	WT/APP-/-
1429573_at	70887	Dmrtc1a	DMRT-like family C1a	2.98	0.47	0.16	1.38	1.19	WT/APPa/a
1421961_a_at	56323	Dnajb5	DnaJ (Hsp40) homolog, subfamily B, member 5	-1.98	-0.37	0.19	0.77	5.33	WT/APP-/-
1421961_a_at	56323	Dnajb5	DnaJ (Hsp40) homolog, subfamily B, member 5	-3.32	-0.61	0.18	0.65	1.53	WT/APPa/a
1450436_s_at	56323	Dnajb5	DnaJ (Hsp40) homolog, subfamily B, member 5	-2.09	-0.37	0.18	0.77	5.07	WT/APP-/-
1450436_s_at	56323	Dnajb5	DnaJ (Hsp40) homolog, subfamily B, member 5	-2.73	-0.54	0.2	0.69	1.88	WT/APPa/a
1436209_at	214063	Dnajc16	DnaJ (Hsp40) homolog, subfamily C, member 16	1.97	0.34	0.17	1.27	4.35	WT/APP-/-
1436209_at	214063	Dnajc16	DnaJ (Hsp40) homolog, subfamily C, member 16	2.5	0.36	0.14	1.28	2.61	WT/APPa/a
1423625_a_at	67713	Dnajc19	DnaJ (Hsp40) homolog, subfamily C, member 19	1.83	0.33	0.18	1.26	4.89	WT/APP-/-
1423625_a_at	67713	Dnajc19	DnaJ (Hsp40) homolog, subfamily C, member 19	2.39	0.32	0.13	1.25	2.92	WT/APPa/a
1428834_at	319520	Dusp4	dual specificity phosphatase 4	-2.34	-0.64	0.28	0.64	3.73	WT/APP-/-
1428834_at	319520	Dusp4	dual specificity phosphatase 4	-2.58	-0.79	0.3	0.58	1.95	WT/APPa/a
1437199_at	240672	Dusp5	dual specificity phosphatase 5	-2.07	-0.45	0.22	0.73	5.07	WT/APP-/-
1437199_at	240672	Dusp5	dual specificity phosphatase 5	-2.52	-0.51	0.2	0.7	2.16	WT/APPa/a
1427682_a_at	13654	Egr2	early growth response 2	-2.99	-1.46	0.49	0.36	0	WT/APP-/-
1427682_a_at	13654	Egr2	early growth response 2	-4.05	-1.4	0.35	0.38	0	WT/APPa/a
1427683_at	13654	Egr2	early growth response 2	-3.13	-1.61	0.51	0.33	0	WT/APP-/-
1427683_at	13654	Egr2	early growth response 2	-3.6	-1.4	0.39	0.38	0	WT/APPa/a
1436329_at	13655	Egr3	early growth response 3	-2.94	-0.66	0.22	0.63	0	WT/APP-/-
1436329_at	13655	Egr3	early growth response 3	-4.97	-0.83	0.17	0.56	0	WT/APPa/a
1428173_at	72205	Eml2	echinoderm microtubule associated protein like 2	1.8	0.41	0.23	1.33	4.89	WT/APP-/-
1428173_at	72205	Eml2	echinoderm microtubule associated protein like 2	2.34	0.45	0.19	1.36	3.46	WT/APPa/a
1420964_at	13803	Enc1	ectodermal-neural cortex 1	-2.25	-0.79	0.35	0.58	4.3	WT/APP-/-
1420964_at	13803	Enc1	ectodermal-neural cortex 1	-3.78	-0.8	0.21	0.58	0	WT/APPa/a
1456038_at	269514	Fbxl4	F-box and leucine-rich repeat protein 4	2.78	0.48	0.17	1.4	1.05	WT/APP-/-
1456038_at	269514	Fbxl4	F-box and leucine-rich repeat protein 4	3.28	0.48	0.15	1.4	1.19	WT/APPa/a
1436812_at	243853	Fkrp	fukutin related protein	2.31	0.35	0.15	1.28	2.9	WT/APP-/-
1436812_at	243853	Fkrp	fukutin related protein	2.45	0.33	0.14	1.26	2.74	WT/APPa/a
1438982_s_at	76917	Flywch2	FLYWCH family member 2	2.1	0.44	0.21	1.36	3.94	WT/APP-/-
1438982_s_at	76917	Flywch2	FLYWCH family member 2	3	0.5	0.17	1.41	1.19	WT/APPa/a
1423100_at	14281	Fos	FBJ osteosarcoma oncogene	-2.61	-1.1	0.42	0.46	1.52	WT/APP-/-
1423100_at	14281	Fos	FBJ osteosarcoma oncogene	-2.53	-0.69	0.27	0.62	2.16	WT/APPa/a
1422134_at	14282	Fosb	FBJ osteosarcoma oncogene B	-2.69	-0.74	0.28	0.6	1.52	WT/APP-/-
1422134_at	14282	Fosb	FBJ osteosarcoma oncogene B	-3.84	-0.96	0.25	0.52	0	WT/APPa/a
1437247_at	14284	Fosl2	fos-like antigen 2	-3.77	-1.02	0.27	0.49	0	WT/APP-/-
1437247_at	14284	Fosl2	fos-like antigen 2	-4.34	-1.05	0.24	0.48	0	WT/APPa/a
1449121_at	14105	Fusip1	FUS interacting protein (serine-arginine rich) 1	-2.08	-0.42	0.2	0.75	5.07	WT/APP-/-
1449121_at	14105	Fusip1	FUS interacting protein (serine-arginine rich) 1	-3.07	-0.47	0.15	0.72	1.53	WT/APPa/a
1449519_at	13197	Gadd45a	growth arrest and DNA-damage-inducible 45 alpha	-4.06	-0.86	0.21	0.55	0	WT/APP-/-
1449519_at	13197	Gadd45a	growth arrest and DNA-damage-inducible 45 alpha	-5.79	-0.8	0.14	0.57	0	WT/APPa/a
1449773_s_at	17873	Gadd45b	growth arrest and DNA-damage-inducible 45 beta	-2.47	-0.45	0.18	0.73	2.07	WT/APP-/-
1449773_s_at	17873	Gadd45b	growth arrest and DNA-damage-inducible 45 beta	-3.13	-0.45	0.14	0.73	1.53	WT/APPa/a
1434055_at	231605	Galnt9	UDP-N-acetyl-alpha-D-galactosamine:polypeptide N-acetylgalactosaminyltransferase 9	-2.41	-0.51	0.21	0.7	2.91	WT/APP-/-
1434055_at	231605	Galnt9	UDP-N-acetyl-alpha-D-galactosamine:polypeptide N-acetylgalactosaminyltransferase 9	-3.25	-0.67	0.21	0.63	1.53	WT/APPa/a
1455599_at	328232	Gfod1	glucose-fructose oxidoreductase domain containing 1	-2.4	-0.45	0.19	0.73	2.91	WT/APP-/-
1455599_at	328232	Gfod1	glucose-fructose oxidoreductase domain containing 1	-3.23	-0.53	0.16	0.69	1.53	WT/APPa/a
1427552_a_at	14874	Gstz1	glutathione transferase zeta 1 (maleylacetoacetate isomerase)	1.88	0.35	0.19	1.27	4.89	WT/APP-/-
1427552_a_at	14874	Gstz1	glutathione transferase zeta 1 (maleylacetoacetate isomerase)	2.36	0.39	0.17	1.31	3.18	WT/APPa/a
1428630_x_at	68977	Haghl	hydroxyacylglutathione hydrolase-like	1.86	0.32	0.17	1.25	4.89	WT/APP-/-
1428630_x_at	68977	Haghl	hydroxyacylglutathione hydrolase-like	2.22	0.32	0.14	1.25	3.83	WT/APPa/a
1418102_at	15205	Hes1	hairy and enhancer of split 1 (Drosophila)	-2.69	-0.46	0.17	0.73	1.52	WT/APP-/-
1418102_at	15205	Hes1	hairy and enhancer of split 1 (Drosophila)	-2.83	-0.38	0.14	0.77	1.88	WT/APPa/a
1416155_at	15354	Hmgb3	high mobility group box 3	2.29	0.37	0.16	1.29	2.9	WT/APP-/-
1416155_at	15354	Hmgb3	high mobility group box 3	3.34	0.42	0.13	1.34	1.19	WT/APPa/a
1420093_s_at	50926	Hnrpdl	heterogeneous nuclear ribonucleoprotein D-like	2.21	0.49	0.22	1.4	3.94	WT/APP-/-
1420093_s_at	50926	Hnrpdl	heterogeneous nuclear ribonucleoprotein D-like	2.36	0.46	0.2	1.38	3.18	WT/APPa/a
1428224_at	50926	Hnrpdl	heterogeneous nuclear ribonucleoprotein D-like	1.83	0.52	0.29	1.44	4.89	WT/APP-/-
1428224_at	50926	Hnrpdl	heterogeneous nuclear ribonucleoprotein D-like	2.17	0.55	0.25	1.47	4.3	WT/APPa/a
1449039_a_at	50926	Hnrpdl	heterogeneous nuclear ribonucleoprotein D-like	1.94	0.45	0.23	1.36	4.54	WT/APP-/-
1449039_a_at	50926	Hnrpdl	heterogeneous nuclear ribonucleoprotein D-like	2.41	0.48	0.2	1.4	2.83	WT/APPa/a
1456698_s_at	50926	Hnrpdl	heterogeneous nuclear ribonucleoprotein D-like	1.87	0.45	0.24	1.37	4.89	WT/APP-/-
1456698_s_at	50926	Hnrpdl	heterogeneous nuclear ribonucleoprotein D-like	2.86	0.56	0.19	1.47	1.19	WT/APPa/a
1421768_a_at	26556	Homer1	homer homolog 1 (Drosophila)	-2.75	-0.54	0.2	0.69	1.52	WT/APP-/-
1421768_a_at	26556	Homer1	homer homolog 1 (Drosophila)	-2.7	-0.73	0.27	0.6	1.88	WT/APPa/a
1425671_at	26556	Homer1	homer homolog 1 (Drosophila)	-9.36	-1.75	0.19	0.3	0	WT/APP-/-
1425671_at	26556	Homer1	homer homolog 1 (Drosophila)	-5.97	-2.05	0.34	0.24	0	WT/APPa/a
1425710_a_at	26556	Homer1	homer homolog 1 (Drosophila)	-2.03	-0.42	0.21	0.75	5.33	WT/APP-/-
1425710_a_at	26556	Homer1	homer homolog 1 (Drosophila)	-2.68	-0.5	0.18	0.71	1.88	WT/APPa/a
1427126_at	15511	Hspa1b	heat shock protein 1B	-3.1	-1.44	0.47	0.37	0	WT/APP-/-
1427126_at	15511	Hspa1b	heat shock protein 1B	-3.36	-1.65	0.49	0.32	1.53	WT/APPa/a
1427127_x_at	15511	Hspa1b	heat shock protein 1B	-3.26	-1.44	0.44	0.37	0	WT/APP-/-
1427127_x_at	15511	Hspa1b	heat shock protein 1B	-3.57	-1.51	0.42	0.35	0	WT/APPa/a
1452318_a_at	15511	Hspa1b	heat shock protein 1B	-3.26	-1.49	0.46	0.36	0	WT/APP-/-
1452318_a_at	15511	Hspa1b	heat shock protein 1B	-3.26	-1.43	0.44	0.37	1.53	WT/APPa/a
1416064_a_at	14828	Hspa5	heat shock protein 5	-2.71	-0.7	0.26	0.61	1.52	WT/APP-/-
1416064_a_at	14828	Hspa5	heat shock protein 5	-3.35	-0.76	0.23	0.59	1.53	WT/APPa/a
1427464_s_at	14828	Hspa5	heat shock protein 5	-2.41	-0.73	0.3	0.6	2.91	WT/APP-/-
1427464_s_at	14828	Hspa5	heat shock protein 5	-3.37	-0.87	0.26	0.55	0	WT/APPa/a
1422943_a_at	15507	Hspb1	heat shock protein 1	-2.15	-0.83	0.39	0.56	4.39	WT/APP-/-
1422943_a_at	15507	Hspb1	heat shock protein 1	-2.52	-0.89	0.35	0.54	2.16	WT/APPa/a
1425964_x_at	15507	Hspb1	heat shock protein 1	-2.21	-0.87	0.39	0.55	4.3	WT/APP-/-
1425964_x_at	15507	Hspb1	heat shock protein 1	-2.69	-0.96	0.35	0.52	1.88	WT/APPa/a
1423566_a_at	15505	Hsph1	heat shock 105kDa/110kDa protein 1	-2.4	-0.56	0.24	0.68	2.91	WT/APP-/-
1423566_a_at	15505	Hsph1	heat shock 105kDa/110kDa protein 1	-3.58	-0.78	0.22	0.58	0	WT/APPa/a
1425993_a_at	15505	Hsph1	heat shock 105kDa/110kDa protein 1	-2.09	-0.4	0.19	0.76	4.59	WT/APP-/-
1425993_a_at	15505	Hsph1	heat shock 105kDa/110kDa protein 1	-3.6	-0.59	0.16	0.67	0	WT/APPa/a
1436269_s_at	64704	Htra2	HtrA serine peptidase 2	1.93	0.34	0.17	1.26	4.54	WT/APP-/-
1436269_s_at	64704	Htra2	HtrA serine peptidase 2	2.35	0.35	0.15	1.27	3.18	WT/APPa/a
1460495_s_at	64704	Htra2	HtrA serine peptidase 2	2.24	0.38	0.17	1.3	3.56	WT/APP-/-
1460495_s_at	64704	Htra2	HtrA serine peptidase 2	3.22	0.39	0.12	1.31	1.19	WT/APPa/a
1419647_a_at	15937	Ier3	immediate early response 3	-2.45	-0.52	0.21	0.7	2.91	WT/APP-/-
1419647_a_at	15937	Ier3	immediate early response 3	-2.38	-0.44	0.18	0.74	2.83	WT/APPa/a
1417612_at	15939	Ier5	immediate early response 5	-3.31	-0.48	0.15	0.72	0	WT/APP-/-
1417612_at	15939	Ier5	immediate early response 5	-2.98	-0.48	0.16	0.72	1.53	WT/APPa/a
1417613_at	15939	Ier5	immediate early response 5	-2.23	-0.47	0.21	0.72	4.3	WT/APP-/-
1417613_at	15939	Ier5	immediate early response 5	-2.71	-0.53	0.19	0.69	1.88	WT/APPa/a
1449026_at	15975	Ifnar1	interferon (alpha and beta) receptor 1	1.95	0.42	0.21	1.34	4.54	WT/APP-/-
1449026_at	15975	Ifnar1	interferon (alpha and beta) receptor 1	2.13	0.42	0.2	1.34	4.48	WT/APPa/a
1428373_at	76500	Ihpk2	inositol hexaphosphate kinase 2	2.54	0.46	0.18	1.38	2.24	WT/APP-/-
1428373_at	76500	Ihpk2	inositol hexaphosphate kinase 2	2.21	0.38	0.17	1.3	3.83	WT/APPa/a
1453373_at	331461	Il1rapl1	interleukin 1 receptor accessory protein-like 1	1.81	0.31	0.17	1.24	4.89	WT/APP-/-
1453373_at	331461	Il1rapl1	interleukin 1 receptor accessory protein-like 1	2.28	0.35	0.16	1.28	3.46	WT/APPa/a
1419111_at	69260	Ing2	inhibitor of growth family, member 2	1.75	0.3	0.17	1.23	4.89	WT/APP-/-
1419111_at	69260	Ing2	inhibitor of growth family, member 2	2.53	0.31	0.12	1.24	2.59	WT/APPa/a
1422053_at	16323	Inhba	inhibin beta-A	-2.05	-0.47	0.23	0.72	5.07	WT/APP-/-
1422053_at	16323	Inhba	inhibin beta-A	-2.7	-0.57	0.21	0.67	1.88	WT/APPa/a
1423608_at	16431	Itm2a	integral membrane protein 2A	1.81	0.46	0.25	1.37	4.89	WT/APP-/-
1423608_at	16431	Itm2a	integral membrane protein 2A	2.61	0.49	0.19	1.41	2.01	WT/APPa/a
1456150_at	338523	Jhdm1d	jumonji C domain-containing histone demethylase 1 homolog D (S. cerevisiae)	-2.01	-0.32	0.16	0.8	5.33	WT/APP-/-
1456150_at	338523	Jhdm1d	jumonji C domain-containing histone demethylase 1 homolog D (S. cerevisiae)	-3.03	-0.44	0.14	0.74	1.53	WT/APPa/a
1431043_at	72330	Kbtbd5	kelch repeat and BTB (POZ) domain containing 5	2.47	0.58	0.24	1.5	2.24	WT/APP-/-
1431043_at	72330	Kbtbd5	kelch repeat and BTB (POZ) domain containing 5	2.5	0.45	0.18	1.36	2.61	WT/APPa/a
1416029_at	21847	Klf10	Kruppel-like factor 10	-3.07	-0.59	0.19	0.67	0	WT/APP-/-
1416029_at	21847	Klf10	Kruppel-like factor 10	-3.57	-0.67	0.19	0.63	0	WT/APPa/a
1419230_at	268482	Krt12	keratin 12	2.49	0.47	0.19	1.38	2.24	WT/APP-/-
1419230_at	268482	Krt12	keratin 12	2.51	0.51	0.2	1.43	2.61	WT/APPa/a
1419231_s_at	268482	Krt12	keratin 12	2.07	0.4	0.2	1.32	3.94	WT/APP-/-
1419231_s_at	268482	Krt12	keratin 12	2.61	0.5	0.19	1.42	2.01	WT/APPa/a
1448745_s_at	16939	Lor	loricrin	1.98	0.44	0.22	1.36	4.35	WT/APP-/-
1448745_s_at	16939	Lor	loricrin	2.15	0.48	0.22	1.4	4.48	WT/APPa/a
1435185_at	71710	Lrrcc1	leucine rich repeat and coiled-coil domain containing 1	2.06	0.51	0.25	1.42	3.94	WT/APP-/-
1435185_at	71710	Lrrcc1	leucine rich repeat and coiled-coil domain containing 1	2.86	0.6	0.21	1.52	1.19	WT/APPa/a
1423284_at	67729	Mansc1	MANSC domain containing 1	1.79	0.39	0.22	1.31	4.89	WT/APP-/-
1423284_at	67729	Mansc1	MANSC domain containing 1	2.88	0.43	0.15	1.35	1.19	WT/APPa/a
1425264_s_at	17196	Mbp	myelin basic protein	-2.69	-0.46	0.17	0.73	1.52	WT/APP-/-
1425264_s_at	17196	Mbp	myelin basic protein	-2.81	-0.44	0.16	0.74	1.88	WT/APPa/a
1416251_at	17219	Mcm6	minichromosome maintenance deficient 6 (MIS5 homolog, S. pombe) (S. cerevisiae)	1.84	0.33	0.18	1.26	4.89	WT/APP-/-
1416251_at	17219	Mcm6	minichromosome maintenance deficient 6 (MIS5 homolog, S. pombe) (S. cerevisiae)	2.4	0.32	0.13	1.25	2.92	WT/APPa/a
1455117_at	71567	Mcm9	minichromosome maintenance complex component 9	1.74	0.3	0.17	1.23	4.89	WT/APP-/-
1455117_at	71567	Mcm9	minichromosome maintenance complex component 9	2.13	0.33	0.16	1.26	4.48	WT/APPa/a
1436021_at	213006	Mfsd4	major facilitator superfamily domain containing 4	3.75	0.6	0.16	1.52	0	WT/APP-/-
1436021_at	213006	Mfsd4	major facilitator superfamily domain containing 4	2.65	0.49	0.18	1.4	2.01	WT/APPa/a
1455531_at	213006	Mfsd4	major facilitator superfamily domain containing 4	4.22	0.61	0.15	1.53	0	WT/APP-/-
1455531_at	213006	Mfsd4	major facilitator superfamily domain containing 4	4.61	0.53	0.11	1.44	0	WT/APPa/a
1451425_a_at	54484	Mkrn1	makorin, ring finger protein, 1	2.27	0.62	0.27	1.54	3.56	WT/APP-/-
1451425_a_at	54484	Mkrn1	makorin, ring finger protein, 1	2.73	0.64	0.24	1.56	1.66	WT/APPa/a
1435285_at	77015	Mpped2	metallophosphoesterase domain containing 2	2.04	0.39	0.19	1.31	3.95	WT/APP-/-
1435285_at	77015	Mpped2	metallophosphoesterase domain containing 2	2.35	0.36	0.15	1.28	3.18	WT/APPa/a
1430798_x_at	27395	Mrpl15	mitochondrial ribosomal protein L15	2.35	0.45	0.19	1.36	2.9	WT/APP-/-
1430798_x_at	27395	Mrpl15	mitochondrial ribosomal protein L15	3.09	0.65	0.21	1.57	1.19	WT/APPa/a
1440975_at	67622	Mxra7	matrix-remodelling associated 7	1.87	0.37	0.2	1.29	4.89	WT/APP-/-
1440975_at	67622	Mxra7	matrix-remodelling associated 7	3.23	0.44	0.14	1.35	1.19	WT/APPa/a
1448962_at	17880	Myh11	myosin, heavy polypeptide 11, smooth muscle	2.49	0.45	0.18	1.36	2.24	WT/APP-/-
1448962_at	17880	Myh11	myosin, heavy polypeptide 11, smooth muscle	2.92	0.41	0.14	1.33	1.19	WT/APPa/a
1435598_at	NA	NA	NA	2.38	0.45	0.19	1.37	2.64	WT/APP-/-
1435598_at	NA	NA	NA	2.33	0.48	0.2	1.39	3.46	WT/APPa/a
1439011_at	NA	NA	NA	2.12	0.35	0.16	1.27	3.94	WT/APP-/-
1439011_at	NA	NA	NA	3.37	0.48	0.14	1.4	1.19	WT/APPa/a
1440756_at	NA	NA	NA	1.86	0.37	0.2	1.3	4.89	WT/APP-/-
1440756_at	NA	NA	NA	2.22	0.35	0.16	1.28	3.83	WT/APPa/a
1440895_at	NA	NA	NA	2.38	0.43	0.18	1.35	2.64	WT/APP-/-
1440895_at	NA	NA	NA	2.57	0.46	0.18	1.37	2.43	WT/APPa/a
1442905_at	NA	NA	NA	1.8	0.41	0.23	1.33	4.89	WT/APP-/-
1442905_at	NA	NA	NA	2.43	0.51	0.21	1.42	2.74	WT/APPa/a
1444359_at	NA	NA	NA	2.36	0.43	0.18	1.35	2.9	WT/APP-/-
1444359_at	NA	NA	NA	2.65	0.43	0.16	1.35	2.01	WT/APPa/a
1447580_at	NA	NA	NA	1.95	0.35	0.18	1.28	4.54	WT/APP-/-
1447580_at	NA	NA	NA	2.59	0.39	0.15	1.31	2.01	WT/APPa/a
1457137_at	NA	NA	NA	2.08	0.44	0.21	1.36	3.94	WT/APP-/-
1457137_at	NA	NA	NA	2.75	0.72	0.26	1.64	1.66	WT/APPa/a
1457279_at	NA	NA	NA	1.74	0.31	0.18	1.24	4.89	WT/APP-/-
1457279_at	NA	NA	NA	2.17	0.45	0.21	1.37	4.48	WT/APPa/a
1457490_at	NA	NA	NA	3.35	0.75	0.22	1.68	0	WT/APP-/-
1457490_at	NA	NA	NA	2.81	0.53	0.19	1.44	1.66	WT/APPa/a
1458470_at	NA	NA	NA	2.59	0.48	0.19	1.4	2.24	WT/APP-/-
1458470_at	NA	NA	NA	2.39	0.53	0.22	1.45	2.92	WT/APPa/a
1458711_at	NA	NA	NA	-2.5	-0.55	0.22	0.68	2.07	WT/APP-/-
1458711_at	NA	NA	NA	-3.4	-0.58	0.17	0.67	0	WT/APPa/a
1422520_at	18040	Nefm	neurofilament, medium polypeptide	-2.16	-0.4	0.19	0.76	4.39	WT/APP-/-
1422520_at	18040	Nefm	neurofilament, medium polypeptide	-2.66	-0.46	0.17	0.73	1.88	WT/APPa/a
1417985_at	67122	Nrarp	Notch-regulated ankyrin repeat protein	2.21	0.42	0.19	1.33	3.94	WT/APP-/-
1417985_at	67122	Nrarp	Notch-regulated ankyrin repeat protein	2.88	0.47	0.16	1.38	1.19	WT/APPa/a
1422860_at	67405	Nts	neurotensin	-2.26	-1	0.44	0.5	4.3	WT/APP-/-
1422860_at	67405	Nts	neurotensin	-3.62	-1.63	0.45	0.32	0	WT/APPa/a
1435902_at	213484	Nudt18	nudix (nucleoside diphosphate linked moiety X)-type motif 18	1.86	0.33	0.18	1.26	4.89	WT/APP-/-
1435902_at	213484	Nudt18	nudix (nucleoside diphosphate linked moiety X)-type motif 18	2.23	0.3	0.13	1.23	3.83	WT/APPa/a
1450111_a_at	66387	Nudt8	nudix (nucleoside diphosphate linked moiety X)-type motif 8	2.09	0.34	0.16	1.27	3.94	WT/APP-/-
1450111_a_at	66387	Nudt8	nudix (nucleoside diphosphate linked moiety X)-type motif 8	3.11	0.42	0.13	1.33	1.19	WT/APPa/a
1440361_at	100042132	OTTMUSG00000006514	predicted gene, OTTMUSG00000006514	2.08	0.54	0.26	1.45	3.94	WT/APP-/-
1440361_at	100042132	OTTMUSG00000006514	predicted gene, OTTMUSG00000006514	3.26	0.79	0.24	1.73	1.19	WT/APPa/a
1426519_at	18451	P4ha1	procollagen-proline, 2-oxoglutarate 4-dioxygenase (proline 4-hydroxylase), alpha 1 polypeptide	-2.51	-0.73	0.29	0.6	1.52	WT/APP-/-
1426519_at	18451	P4ha1	procollagen-proline, 2-oxoglutarate 4-dioxygenase (proline 4-hydroxylase), alpha 1 polypeptide	-3.42	-1	0.29	0.5	0	WT/APPa/a
1452094_at	18451	P4ha1	procollagen-proline, 2-oxoglutarate 4-dioxygenase (proline 4-hydroxylase), alpha 1 polypeptide	-2.29	-0.5	0.22	0.71	3.94	WT/APP-/-
1452094_at	18451	P4ha1	procollagen-proline, 2-oxoglutarate 4-dioxygenase (proline 4-hydroxylase), alpha 1 polypeptide	-2.98	-0.53	0.18	0.69	1.53	WT/APPa/a
1437334_x_at	74108	Parn	poly(A)-specific ribonuclease (deadenylation nuclease)	1.89	0.37	0.2	1.29	4.89	WT/APP-/-
1437334_x_at	74108	Parn	poly(A)-specific ribonuclease (deadenylation nuclease)	2.28	0.44	0.19	1.36	3.46	WT/APPa/a
1421396_at	18548	Pcsk1	proprotein convertase subtilisin/kexin type 1	-2.66	-0.58	0.22	0.67	1.52	WT/APP-/-
1421396_at	18548	Pcsk1	proprotein convertase subtilisin/kexin type 1	-2.69	-0.67	0.25	0.63	1.88	WT/APPa/a
1423648_at	71853	Pdia6	protein disulfide isomerase associated 6	-2.29	-0.54	0.24	0.69	3.94	WT/APP-/-
1423648_at	71853	Pdia6	protein disulfide isomerase associated 6	-3.17	-0.62	0.19	0.65	1.53	WT/APPa/a
1416432_at	170768	Pfkfb3	6-phosphofructo-2-kinase/fructose-2,6-biphosphatase 3	-3.57	-0.64	0.18	0.64	0	WT/APP-/-
1416432_at	170768	Pfkfb3	6-phosphofructo-2-kinase/fructose-2,6-biphosphatase 3	-3.56	-0.67	0.19	0.63	0	WT/APPa/a
1429862_at	329502	Pla2g4e	phospholipase A2, group IVE	2.13	0.57	0.27	1.48	3.94	WT/APP-/-
1429862_at	329502	Pla2g4e	phospholipase A2, group IVE	2.67	0.68	0.25	1.6	1.96	WT/APPa/a
1453478_at	18992	Pou3f2	POU domain, class 3, transcription factor 2	2	0.32	0.16	1.25	4.35	WT/APP-/-
1453478_at	18992	Pou3f2	POU domain, class 3, transcription factor 2	2.19	0.25	0.12	1.19	4.3	WT/APPa/a
1434228_at	381511	Ppm2c	protein phosphatase 2C, magnesium dependent, catalytic subunit	-2.86	-0.46	0.16	0.73	0	WT/APP-/-
1434228_at	381511	Ppm2c	protein phosphatase 2C, magnesium dependent, catalytic subunit	-3.4	-0.63	0.19	0.64	0	WT/APPa/a
1438201_at	381511	Ppm2c	protein phosphatase 2C, magnesium dependent, catalytic subunit	-2.03	-0.34	0.17	0.79	5.33	WT/APP-/-
1438201_at	381511	Ppm2c	protein phosphatase 2C, magnesium dependent, catalytic subunit	-3.66	-0.48	0.13	0.72	0	WT/APPa/a
1425631_at	53412	Ppp1r3c	protein phosphatase 1, regulatory (inhibitor) subunit 3C	-2.01	-0.63	0.31	0.65	5.33	WT/APP-/-
1425631_at	53412	Ppp1r3c	protein phosphatase 1, regulatory (inhibitor) subunit 3C	-3.34	-0.87	0.26	0.55	1.53	WT/APPa/a
1433691_at	53412	Ppp1r3c	protein phosphatase 1, regulatory (inhibitor) subunit 3C	-2.28	-0.49	0.21	0.71	4.09	WT/APP-/-
1433691_at	53412	Ppp1r3c	protein phosphatase 1, regulatory (inhibitor) subunit 3C	-4.03	-0.44	0.11	0.74	0	WT/APPa/a
1450344_a_at	19218	Ptger3	prostaglandin E receptor 3 (subtype EP3)	2.18	0.68	0.31	1.6	3.94	WT/APP-/-
1450344_a_at	19218	Ptger3	prostaglandin E receptor 3 (subtype EP3)	3.11	0.79	0.25	1.73	1.19	WT/APPa/a
1448673_at	58998	Pvrl3	poliovirus receptor-related 3	2.46	0.7	0.29	1.63	2.24	WT/APP-/-
1448673_at	58998	Pvrl3	poliovirus receptor-related 3	2.86	0.72	0.25	1.65	1.19	WT/APPa/a
1423619_at	19416	Rasd1	RAS, dexamethasone-induced 1	-2.78	-0.87	0.31	0.55	0	WT/APP-/-
1423619_at	19416	Rasd1	RAS, dexamethasone-induced 1	-2.26	-0.68	0.3	0.62	3.87	WT/APPa/a
1448546_at	192678	Rassf3	Ras association (RalGDS/AF-6) domain family member 3	1.94	0.38	0.2	1.3	4.54	WT/APP-/-
1448546_at	192678	Rassf3	Ras association (RalGDS/AF-6) domain family member 3	2.56	0.47	0.19	1.39	2.43	WT/APPa/a
1422660_at	19652	Rbm3	RNA binding motif protein 3	2.86	0.65	0.23	1.57	1.05	WT/APP-/-
1422660_at	19652	Rbm3	RNA binding motif protein 3	4.8	0.91	0.19	1.88	0	WT/APPa/a
1423103_at	53970	Rfx5	regulatory factor X, 5 (influences HLA class II expression)	2.18	0.36	0.17	1.28	3.94	WT/APP-/-
1423103_at	53970	Rfx5	regulatory factor X, 5 (influences HLA class II expression)	2.24	0.33	0.15	1.26	3.83	WT/APPa/a
1434817_s_at	75137	Rprd2	Regulation of nuclear pre-mRNA domain containing 2	1.84	0.77	0.42	1.7	4.89	WT/APP-/-
1434817_s_at	75137	Rprd2	Regulation of nuclear pre-mRNA domain containing 2	3.18	1.19	0.37	2.29	1.19	WT/APPa/a
1451190_a_at	104175	Sbk1	SH3-binding kinase 1	-2.23	-0.51	0.23	0.7	4.3	WT/APP-/-
1451190_a_at	104175	Sbk1	SH3-binding kinase 1	-2.57	-0.52	0.2	0.7	1.95	WT/APPa/a
1459897_a_at	282619	Sbsn	suprabasin	2.54	0.44	0.17	1.35	2.24	WT/APP-/-
1459897_a_at	282619	Sbsn	suprabasin	2.34	0.34	0.15	1.27	3.46	WT/APPa/a
1423795_at	71514	Sfpq	splicing factor proline/glutamine rich (polypyrimidine tract binding protein associated)	-2.59	-0.46	0.18	0.73	1.52	WT/APP-/-
1423795_at	71514	Sfpq	splicing factor proline/glutamine rich (polypyrimidine tract binding protein associated)	-3.95	-0.59	0.15	0.67	0	WT/APPa/a
1423796_at	71514	Sfpq	splicing factor proline/glutamine rich (polypyrimidine tract binding protein associated)	-2.31	-0.48	0.21	0.72	3.94	WT/APP-/-
1423796_at	71514	Sfpq	splicing factor proline/glutamine rich (polypyrimidine tract binding protein associated)	-3.52	-0.55	0.16	0.68	0	WT/APPa/a
1417486_at	20420	Shd	src homology 2 domain-containing transforming protein D	2.08	0.31	0.15	1.24	3.94	WT/APP-/-
1417486_at	20420	Shd	src homology 2 domain-containing transforming protein D	2.13	0.39	0.18	1.31	4.48	WT/APPa/a
1424355_a_at	20467	Sin3b	transcriptional regulator, SIN3B (yeast)	1.89	0.31	0.17	1.24	4.89	WT/APP-/-
1424355_a_at	20467	Sin3b	transcriptional regulator, SIN3B (yeast)	2.66	0.42	0.16	1.34	2.01	WT/APPa/a
1434637_x_at	20467	Sin3b	transcriptional regulator, SIN3B (yeast)	2.04	0.36	0.18	1.29	3.95	WT/APP-/-
1434637_x_at	20467	Sin3b	transcriptional regulator, SIN3B (yeast)	3.21	0.44	0.14	1.36	1.19	WT/APPa/a
1429116_at	235504	Slc17a5	solute carrier family 17 (anion/sugar transporter), member 5	2.15	0.36	0.17	1.29	3.94	WT/APP-/-
1429116_at	235504	Slc17a5	solute carrier family 17 (anion/sugar transporter), member 5	2.31	0.39	0.17	1.31	3.46	WT/APPa/a
1435418_at	19879	Slc22a8	solute carrier family 22 (organic anion transporter), member 8	2.24	0.54	0.24	1.45	3.56	WT/APP-/-
1435418_at	19879	Slc22a8	solute carrier family 22 (organic anion transporter), member 8	3.24	0.75	0.23	1.68	1.19	WT/APPa/a
1451489_at	71998	Slc25a35	solute carrier family 25, member 35	1.92	0.33	0.17	1.26	4.54	WT/APP-/-
1451489_at	71998	Slc25a35	solute carrier family 25, member 35	2.78	0.48	0.17	1.4	1.66	WT/APPa/a
1435484_at	53881	Slc5a3	solute carrier family 5 (inositol transporters), member 3	-3.16	-0.91	0.29	0.53	0	WT/APP-/-
1435484_at	53881	Slc5a3	solute carrier family 5 (inositol transporters), member 3	-3.51	-0.79	0.22	0.58	0	WT/APPa/a
1440227_at	53881	Slc5a3	solute carrier family 5 (inositol transporters), member 3	-2.53	-0.71	0.28	0.61	1.52	WT/APP-/-
1440227_at	53881	Slc5a3	solute carrier family 5 (inositol transporters), member 3	-2.71	-0.82	0.3	0.57	1.88	WT/APPa/a
1427221_at	102680	Slc6a20a	solute carrier family 6 (neurotransmitter transporter), member 20A	1.82	0.4	0.22	1.32	4.89	WT/APP-/-
1427221_at	102680	Slc6a20a	solute carrier family 6 (neurotransmitter transporter), member 20A	2.42	0.47	0.2	1.39	2.83	WT/APPa/a
1420405_at	28250	Slco1a4	solute carrier organic anion transporter family, member 1a4	2.01	0.4	0.2	1.32	4.35	WT/APP-/-
1420405_at	28250	Slco1a4	solute carrier organic anion transporter family, member 1a4	2.8	0.5	0.18	1.41	1.66	WT/APPa/a
1423160_at	114715	Spred1	sprouty protein with EVH-1 domain 1, related sequence	-2.6	-0.46	0.18	0.73	1.52	WT/APP-/-
1423160_at	114715	Spred1	sprouty protein with EVH-1 domain 1, related sequence	-2.6	-0.48	0.18	0.72	1.95	WT/APPa/a
1428777_at	114715	Spred1	sprouty protein with EVH-1 domain 1, related sequence	-2	-0.35	0.18	0.78	5.33	WT/APP-/-
1428777_at	114715	Spred1	sprouty protein with EVH-1 domain 1, related sequence	-2.42	-0.36	0.15	0.78	2.69	WT/APPa/a
1425217_a_at	20975	Synj2	synaptojanin 2	-2.05	-0.49	0.24	0.71	5.07	WT/APP-/-
1425217_a_at	20975	Synj2	synaptojanin 2	-3.19	-0.67	0.21	0.63	1.53	WT/APPa/a
1427652_x_at	20975	Synj2	synaptojanin 2	-2.16	-0.52	0.24	0.7	4.39	WT/APP-/-
1427652_x_at	20975	Synj2	synaptojanin 2	-2.97	-0.56	0.19	0.68	1.53	WT/APPa/a
1427685_a_at	20975	Synj2	synaptojanin 2	-2.92	-0.61	0.21	0.65	0	WT/APP-/-
1427685_a_at	20975	Synj2	synaptojanin 2	-3.25	-0.62	0.19	0.65	1.53	WT/APPa/a
1431828_a_at	20975	Synj2	synaptojanin 2	-2.88	-0.6	0.21	0.66	0	WT/APP-/-
1431828_a_at	20975	Synj2	synaptojanin 2	-2.79	-0.67	0.24	0.63	1.88	WT/APPa/a
1452344_at	20975	Synj2	synaptojanin 2	-2.55	-0.43	0.17	0.74	1.52	WT/APP-/-
1452344_at	20975	Synj2	synaptojanin 2	-2.9	-0.45	0.16	0.73	1.53	WT/APPa/a
1418107_at	21400	Tcea2	transcription elongation factor A (SII), 2	2.08	0.35	0.17	1.28	3.94	WT/APP-/-
1418107_at	21400	Tcea2	transcription elongation factor A (SII), 2	2.54	0.45	0.18	1.37	2.59	WT/APPa/a
1425226_x_at	21580	Tcrb-J	T-cell receptor beta, joining region	2.23	0.36	0.16	1.29	3.56	WT/APP-/-
1425226_x_at	21580	Tcrb-J	T-cell receptor beta, joining region	3.88	0.53	0.14	1.44	1.06	WT/APPa/a
1425854_x_at	21580	Tcrb-J	T-cell receptor beta, joining region	2.35	0.45	0.19	1.36	2.9	WT/APP-/-
1425854_x_at	21580	Tcrb-J	T-cell receptor beta, joining region	3.22	0.61	0.19	1.52	1.19	WT/APPa/a
1426159_x_at	21580	Tcrb-J	T-cell receptor beta, joining region	1.78	0.33	0.18	1.25	4.89	WT/APP-/-
1426159_x_at	21580	Tcrb-J	T-cell receptor beta, joining region	2.92	0.45	0.15	1.36	1.19	WT/APPa/a
1426772_x_at	21580	Tcrb-J	T-cell receptor beta, joining region	2.52	0.43	0.17	1.35	2.24	WT/APP-/-
1426772_x_at	21580	Tcrb-J	T-cell receptor beta, joining region	4.8	0.61	0.13	1.53	0	WT/APPa/a
1452205_x_at	21580	Tcrb-J	T-cell receptor beta, joining region	2.67	0.52	0.19	1.43	1.05	WT/APP-/-
1452205_x_at	21580	Tcrb-J	T-cell receptor beta, joining region	3.29	0.54	0.17	1.46	1.19	WT/APPa/a
1420123_at	102791	Tcta	T-cell leukemia translocation altered gene	2.34	0.37	0.16	1.29	2.9	WT/APP-/-
1420123_at	102791	Tcta	T-cell leukemia translocation altered gene	3.21	0.4	0.12	1.32	1.19	WT/APPa/a
1441917_s_at	94346	Tmem40	transmembrane protein 40	1.74	0.4	0.23	1.32	4.89	WT/APP-/-
1441917_s_at	94346	Tmem40	transmembrane protein 40	2.73	0.71	0.26	1.63	1.66	WT/APPa/a
1426640_s_at	217410	Trib2	tribbles homolog 2 (Drosophila)	-2.06	-0.32	0.15	0.8	5.07	WT/APP-/-
1426640_s_at	217410	Trib2	tribbles homolog 2 (Drosophila)	-2.45	-0.45	0.18	0.73	2.64	WT/APPa/a
1434595_at	94090	Trim9	tripartite motif-containing 9	-2	-0.34	0.17	0.79	5.33	WT/APP-/-
1434595_at	94090	Trim9	tripartite motif-containing 9	-3.76	-0.57	0.15	0.67	0	WT/APPa/a
1429546_at	72962	Tymp	thymidine phosphorylase	3.4	0.7	0.2	1.62	0	WT/APP-/-
1429546_at	72962	Tymp	thymidine phosphorylase	2.64	0.55	0.21	1.46	2.01	WT/APPa/a
1417168_a_at	53376	Usp2	ubiquitin specific peptidase 2	3.06	0.56	0.18	1.48	0	WT/APP-/-
1417168_a_at	53376	Usp2	ubiquitin specific peptidase 2	2.4	0.34	0.14	1.27	2.92	WT/APPa/a
1417169_at	53376	Usp2	ubiquitin specific peptidase 2	2.72	0.42	0.15	1.33	1.05	WT/APP-/-
1417169_at	53376	Usp2	ubiquitin specific peptidase 2	2.58	0.37	0.14	1.29	2.43	WT/APPa/a
1435386_at	22371	Vwf	Von Willebrand factor homolog	2.15	0.61	0.28	1.52	3.94	WT/APP-/-
1435386_at	22371	Vwf	Von Willebrand factor homolog	2.59	0.59	0.23	1.5	2.43	WT/APPa/a
1436978_at	216795	Wnt9a	wingless-type MMTV integration site 9A	3.18	0.56	0.18	1.48	0	WT/APP-/-
1436978_at	216795	Wnt9a	wingless-type MMTV integration site 9A	2.36	0.49	0.21	1.41	3.18	WT/APPa/a
1448705_at	81630	Zbtb22	zinc finger and BTB domain containing 22	1.8	0.32	0.18	1.24	4.89	WT/APP-/-
1448705_at	81630	Zbtb22	zinc finger and BTB domain containing 22	2.37	0.39	0.16	1.31	3.18	WT/APPa/a
1436468_at	27801	Zdhhc8	zinc finger, DHHC domain containing 8	1.99	0.36	0.18	1.28	4.35	WT/APP-/-
1436468_at	27801	Zdhhc8	zinc finger, DHHC domain containing 8	2.56	0.41	0.16	1.33	2.43	WT/APPa/a
1418408_at	66361	Zfand1	zinc finger, AN1-type domain 1	1.87	0.4	0.21	1.32	4.89	WT/APP-/-
1418408_at	66361	Zfand1	zinc finger, AN1-type domain 1	2.98	0.46	0.15	1.37	1.19	WT/APPa/a
1439503_at	22690	Zfp28	zinc finger protein 28	2.05	0.43	0.21	1.35	3.95	WT/APP-/-
1439503_at	22690	Zfp28	zinc finger protein 28	3.7	0.62	0.17	1.54	1.06	WT/APPa/a
1438026_at	434377	Zfp560	zinc finger protein 560	2.08	0.39	0.19	1.31	3.94	WT/APP-/-
1438026_at	434377	Zfp560	zinc finger protein 560	2.68	0.36	0.13	1.28	1.96	WT/APPa/a
1452588_at	69234	Zfp688	zinc finger protein 688	2.41	0.41	0.17	1.33	2.64	WT/APP-/-
1452588_at	69234	Zfp688	zinc finger protein 688	2.98	0.42	0.14	1.34	1.19	WT/APPa/a
1451566_at	235050	Zfp810	zinc finger protein 810	3.05	0.52	0.17	1.43	0	WT/APP-/-
1451566_at	235050	Zfp810	zinc finger protein 810	3.02	0.51	0.17	1.42	1.19	WT/APPa/a

## Sheet: WTAPP & APPsaAPP
ProbeSet	GeneID	GeneSymbol	GeneName	Score	Numerator	Denominator	FoldChange	QValue	Comparison
1426753_at	269424	Phf17	PHD finger protein 17	2.37	0.49	0.21	1.4	2.64	WT/APP-/-
1426753_at	269424	Phf17	PHD finger protein 17	3.57	0.61	0.17	1.53	2.05	APPa/aAPP-/-
1427640_a_at	12395	Runx1t1	runt-related transcription factor 1; translocated to, 1 (cyclin D-related)	2.29	0.56	0.24	1.47	2.9	WT/APP-/-
1427640_a_at	12395	Runx1t1	runt-related transcription factor 1; translocated to, 1 (cyclin D-related)	3.12	0.64	0.2	1.55	4.79	APPa/aAPP-/-
1437657_at	244891	Scaper	S phase cyclin A-associated protein in the ER	2.27	0.42	0.19	1.34	3.56	WT/APP-/-
1437657_at	244891	Scaper	S phase cyclin A-associated protein in the ER	3.14	0.77	0.24	1.7	4.79	APPa/aAPP-/-

## Sheet: WTAPPsa & APPsaAPP
ProbeSet	GeneID	GeneSymbol	GeneName	Score	Numerator	Denominator	FoldChange	QValue	Comparison
1433607_at	228942	Cbln4	cerebellin 4 precursor protein	-4.23	-1.13	0.27	0.46	0	WT/APPa/a
1433607_at	228942	Cbln4	cerebellin 4 precursor protein	5.04	0.72	0.14	1.65	0	APPa/aAPP-/-
1416125_at	14229	Fkbp5	FK506 binding protein 5	-2.83	-0.61	0.21	0.66	1.88	WT/APPa/a
1416125_at	14229	Fkbp5	FK506 binding protein 5	3.11	0.63	0.2	1.55	4.79	APPa/aAPP-/-
1455007_s_at	108682	Gpt2	glutamic pyruvate transaminase (alanine aminotransferase) 2	-2.4	-0.51	0.21	0.7	2.74	WT/APPa/a
1455007_s_at	108682	Gpt2	glutamic pyruvate transaminase (alanine aminotransferase) 2	3.43	0.45	0.13	1.37	3.59	APPa/aAPP-/-
1435119_at	NA	NA	NA	-3.35	-1.5	0.45	0.35	1.53	WT/APPa/a
1435119_at	NA	NA	NA	3.6	1.15	0.32	2.22	2.05	APPa/aAPP-/-
1444468_at	74229	Paqr8	progestin and adipoQ receptor family member VIII	-2.38	-0.42	0.18	0.74	2.83	WT/APPa/a
1444468_at	74229	Paqr8	progestin and adipoQ receptor family member VIII	3.11	0.45	0.14	1.36	4.79	APPa/aAPP-/-
1428923_at	76487	Ppp1r3g	protein phosphatase 1, regulatory (inhibitor) subunit 3G	-2.91	-0.62	0.21	0.65	1.53	WT/APPa/a
1428923_at	76487	Ppp1r3g	protein phosphatase 1, regulatory (inhibitor) subunit 3G	3.2	0.53	0.17	1.44	4.79	APPa/aAPP-/-
1420772_a_at	14605	Tsc22d3	TSC22 domain family, member 3	-3.05	-0.89	0.29	0.54	1.53	WT/APPa/a
1420772_a_at	14605	Tsc22d3	TSC22 domain family, member 3	4.18	0.73	0.17	1.66	0	APPa/aAPP-/-
1425281_a_at	14605	Tsc22d3	TSC22 domain family, member 3	-3.26	-1	0.31	0.5	1.53	WT/APPa/a
1425281_a_at	14605	Tsc22d3	TSC22 domain family, member 3	4.04	0.83	0.2	1.78	0	APPa/aAPP-/-
