# Supplementary material for: Comparative transcriptome profiling of amyloid precursor protein family members in the adult cortex
Source: BMC Genomics. 2011 Mar 24;12:160. doi: 10.1186/1471-2164-12-160 (PMC3080314; doi:10.1186/1471-2164-12-160)
Supplement: Additional file 6 — Lists of significant probe sets of animals with mixed genetic background compared to backcrossed animals. Results from the pairwise significance analyses: WT(R6)/APLP2(R1)-/- (= WT(R6)APLP2(R1)), APLP2(R6)-/-/APLP2(R1)-/- (= APLP2(R6)APLP2(R1)). For each significant Affymetrix probe set identifier, information about the gene (ENTREZ gene ID, gene symbol, gene name) and the output from the SAM (score, numerator, denominator, fold change, q-value) are displayed. Data was ranked by the absolute test score. [file 1471-2164-12-160-S6.XLS]

## Sheet: WT(R6)APLP2(R1)
ProbeSet	GeneID	GeneSymbol	GeneName	Score	Numerator	Denominator	FoldChange	QValue
1421889_a_at	11804	Aplp2	amyloid beta (A4) precursor-like protein 2	-18.016	-3.62468	0.201193	0.0810704	0
1437478_s_at	27984	Efhd2	EF hand domain containing 2	-17.504	-1.64018	0.093703	0.320817	0
1423739_x_at	11804	Aplp2	amyloid beta (A4) precursor-like protein 2	-14.9067	-2.96368	0.198815	0.128187	0
1447831_s_at	54384	Mtmr7	myotubularin related protein 7	-14.706	-5.40818	0.367754	0.0235491	0
1458585_at	NA	NA	NA	13.4771	2.49867	0.185402	5.65163	0
1432344_a_at	11804	Aplp2	amyloid beta (A4) precursor-like protein 2	-12.3401	-3.70632	0.300348	0.0766104	0
1446244_at	414872	Zyg11b	zyg-ll homolog B (C. elegans)	-11.8564	-1.24141	0.104704	0.42296	0
1451181_at	69195	Tmem121	transmembrane protein 121	-11.0823	-1.31873	0.118994	0.400887	0
1417253_at	14300	Frg1	FSHD region gene 1	10.661	1.7828	0.167227	3.44093	0
1456187_at	241919	Slc7a14	solute carrier family 7 (cationic amino acid transporter, y+ system), member 14	10.4982	1.63135	0.155393	3.09804	0
1419130_at	66757	Adat2	adenosine deaminase, tRNA-specific 2, TAD2 homolog (S. cerevisiae)	10.4635	1.43105	0.136766	2.69643	0
1421888_x_at	11804	Aplp2	amyloid beta (A4) precursor-like protein 2	-10.1342	-1.1885	0.117276	0.43876	0
1443621_at	327959	Xaf1	XIAP associated factor 1	9.42013	3.97661	0.42214	15.7427	0
1427351_s_at	16019	Igh-6	immunoglobulin heavy chain 6 (heavy chain of IgM)	-8.7207	-1.71789	0.19699	0.303993	0
1416632_at	17436	Me1	malic enzyme 1, NADP(+)-dependent, cytosolic	7.25727	0.913159	0.125827	1.88316	0
1425385_a_at	16019	Igh-6	immunoglobulin heavy chain 6 (heavy chain of IgM)	-7.05233	-1.95809	0.277652	0.257369	0
1421955_a_at	17999	Nedd4	neural precursor cell expressed, developmentally down-regulated 4	6.94813	1.26409	0.181932	2.40176	0
1424784_at	210853	EG210853	predicted gene, EG210853	-6.87836	-1.24981	0.181702	0.420502	0
1443541_at	381438	EG381438	predicted gene, EG381438	-6.69402	-1.08185	0.161614	0.472423	0
1452731_x_at	545007	ENSMUSG00000068790	predicted gene, ENSMUSG00000068790	6.42506	1.87219	0.291388	3.66087	0
1430979_a_at	21672	Prdx2	peroxiredoxin 2	-6.28816	-0.727227	0.11565	0.604064	0
1431067_at	66526	2210012G02Rik	RIKEN cDNA 2210012G02 gene	-6.19632	-0.604456	0.0975507	0.657719	0
1432336_at	114668	5033404E19Rik	RIKEN cDNA 5033404E19 gene	-6.01387	-0.616914	0.102582	0.652064	0
1460442_at	277692	LOC277692	similar to Rps19 protein	5.99966	1.45976	0.243307	2.75062	0
1422692_at	20024	Sub1	SUB1 homolog (S. cerevisiae)	-5.99143	-0.764382	0.127579	0.588705	0
1427329_a_at	16019	Igh-6	immunoglobulin heavy chain 6 (heavy chain of IgM)	-5.9603	-1.30952	0.219707	0.403456	0
1426501_a_at	211550	Tifa	TRAF-interacting protein with forkhead-associated domain	5.90143	0.789617	0.133801	1.72862	0
1434442_at	52331	Stbd1	starch binding domain 1	5.85853	2.26916	0.387326	4.82044	0
1457936_at	26419	Mapk8	mitogen-activated protein kinase 8	5.84997	1.46403	0.250262	2.75877	0
1441404_at	NA	NA	NA	-5.84568	-0.832551	0.142422	0.561535	0
1421144_at	77945	Rpgrip1	retinitis pigmentosa GTPase regulator interacting protein 1	-5.83905	-0.763631	0.13078	0.589012	0
1460629_at	94092	Trim16	tripartite motif-containing 16	-5.83837	-0.625929	0.107209	0.648003	0
1429093_at	68817	Ddi2	DNA-damage inducible protein 2	5.76501	1.02893	0.178479	2.04051	0
1417501_at	50762	Fbxo6	F-box protein 6	5.65829	0.553108	0.0977519	1.46724	0
1418462_at	50911	Exosc9	exosome component 9	-5.65135	-0.644116	0.113976	0.639885	0
1428301_at	545007	ENSMUSG00000068790	predicted gene, ENSMUSG00000068790	5.62	1.84489	0.328273	3.59227	0
1421887_a_at	11804	Aplp2	amyloid beta (A4) precursor-like protein 2	-5.57993	-1.09668	0.19654	0.467592	0
1436617_at	207175	Cetn4	centrin 4	-5.55767	-1.10714	0.199209	0.464214	0
1418304_at	170677	Pcdh21	protocadherin 21	5.4878	1.95394	0.356052	3.87432	0
1420354_at	83674	Cnnm1	cyclin M1	5.47627	1.01715	0.185739	2.02392	0
1437018_at	239157	Pnma2	paraneoplastic antigen MA2	-5.40535	-0.602372	0.11144	0.65867	0
1443915_at	74600	Mrpl47	mitochondrial ribosomal protein L47	-5.34176	-1.06935	0.200186	0.476535	0
1424345_s_at	22192	Ube2m	ubiquitin-conjugating enzyme E2M (UBC12 homolog, yeast)	-5.3281	-0.860619	0.161525	0.550716	0
1427328_a_at	76499	Clasp2	CLIP associating protein 2	5.26769	1.68429	0.319739	3.21381	0
1439007_at	320438	Alg6	asparagine-linked glycosylation 6 homolog (yeast, alpha-1,3,-glucosyltransferase)	-5.15367	-0.764778	0.148395	0.588544	0
1425201_a_at	68180	Hyi	hydroxypyruvate isomerase homolog (E. coli)	5.09866	0.934521	0.183287	1.91126	0
1450477_at	15560	Htr2c	5-hydroxytryptamine (serotonin) receptor 2C	-5.08296	-0.840221	0.165302	0.558558	0
1453083_at	76229	Vmn2r29	vomeronasal 2, receptor 29	-5.08235	-1.30462	0.256696	0.404828	0
1455492_at	320456	B330016D10Rik	RIKEN cDNA B330016D10 gene	5.06538	0.973232	0.192134	1.96324	0
1430153_at	50876	Tmod2	tropomodulin 2	-5.05051	-0.767982	0.15206	0.587238	0
1419741_at	114741	Supt16h	suppressor of Ty 16 homolog (S. cerevisiae)	4.93075	0.720402	0.146104	1.64764	0
1416505_at	15370	Nr4a1	nuclear receptor subfamily 4, group A, member 1	4.83049	0.704329	0.145809	1.62939	0
1449552_at	22763	Zfr	zinc finger RNA binding protein	-4.81121	-0.937914	0.194943	0.521987	0
1447360_at	21807	Tsc22d1	TSC22 domain family, member 1	4.80683	0.785422	0.163397	1.7236	0
1420286_at	NA	NA	NA	4.80612	1.09687	0.228224	2.1389	0
1417634_at	20657	Sod3	superoxide dismutase 3, extracellular	-4.7033	-0.594094	0.126314	0.66246	0
1439113_at	77114	LOC77114	similar to development and differentiation enhancing factor 2	4.68976	1.15547	0.246382	2.22757	0
1425567_a_at	11747	Anxa5	annexin A5	4.63891	0.680586	0.146713	1.60279	0
1453152_at	71738	Mamdc2	MAM domain containing 2	4.63647	1.12166	0.24192	2.17597	0
1425213_at	76886	6430514L14Rik	RIKEN cDNA 6430514L14 gene	-4.6196	-0.505931	0.109518	0.704206	0
1455799_at	225998	Rorb	RAR-related orphan receptor beta	4.58103	0.576028	0.125742	1.49074	0
1427868_x_at	17879	Myh1	myosin, heavy polypeptide 1, skeletal muscle, adult	4.57532	1.25924	0.275224	2.39369	0
1451490_at	226791	Lyplal1	lysophospholipase-like 1	4.57233	0.649514	0.142053	1.56864	0
1417408_at	14066	F3	coagulation factor III	-4.52358	-0.484856	0.107184	0.714569	0
1416639_at	56485	Slc2a5	solute carrier family 2 (facilitated glucose transporter), member 5	-4.47414	-0.597872	0.133628	0.660728	0
1422583_at	69908	Rab3b	RAB3B, member RAS oncogene family	-4.44799	-0.515383	0.115869	0.699607	0
1424836_a_at	76499	Clasp2	CLIP associating protein 2	4.38575	0.90355	0.20602	1.87066	0.895915
1427520_a_at	17879	Myh1	myosin, heavy polypeptide 1, skeletal muscle, adult	4.38417	1.15428	0.263284	2.22573	0.895915
1442733_at	382090	4922501C03Rik	RIKEN cDNA 4922501C03 gene	-4.3603	-0.904638	0.207472	0.534167	0
1438082_at	226849	Ppp2r5a	protein phosphatase 2, regulatory subunit B (B56), alpha isoform	4.33253	0.629281	0.145246	1.54679	0.895915
1428408_a_at	52635	D12Ertd551e	DNA segment, Chr 12, ERATO Doi 551, expressed	4.28099	0.494643	0.115544	1.40897	0.895915
1415710_at	231430	Cox18	COX18 cytochrome c oxidase assembly homolog (S. cerevisiae)	4.27245	0.747106	0.174866	1.67842	0.895915
1422279_at	14349	Fv1	Friend virus susceptibility 1	4.26531	1.09365	0.256405	2.13413	0.895915
1416326_at	12925	Crip1	cysteine-rich protein 1 (intestinal)	4.20966	0.549464	0.130524	1.46354	0.895915
1429215_at	71921	2310058N22Rik	RIKEN cDNA 2310058N22 gene	-4.19658	-1.2471	0.297171	0.421294	1.08963
1452350_at	78656	Brd8	bromodomain containing 8	4.14315	0.712647	0.172006	1.63881	0.895915
1422705_at	65112	Pmepa1	prostate transmembrane protein, androgen induced 1	4.12351	0.531004	0.128775	1.44494	0.895915
1454696_at	14688	Gnb1	guanine nucleotide binding protein (G protein), beta 1	4.10802	0.533688	0.129914	1.44762	0.895915
1439279_at	73061	3110007F17Rik	RIKEN cDNA 3110007F17 gene	-4.09552	-0.46345	0.11316	0.72525	1.08963
1425893_a_at	14198	Fhit	fragile histidine triad gene	4.0932	0.715542	0.174812	1.6421	0.895915
1426867_at	226049	Dmrt2	doublesex and mab-3 related transcription factor 2	-4.08983	-0.601781	0.147141	0.65894	1.08963
1455632_at	14697	Gnb5	guanine nucleotide binding protein (G protein), beta 5	-4.081	-0.815637	0.199862	0.568157	1.08963
1422945_a_at	16574	Kif5c	kinesin family member 5C	4.05909	0.656577	0.161755	1.57634	0.895915
1456911_at	76499	Clasp2	CLIP associating protein 2	4.05737	2.02631	0.499415	4.07362	0.895915
1415712_at	360216	Zranb1	zinc finger, RAN-binding domain containing 1	4.03855	0.531459	0.131596	1.44539	0.895915
1426805_at	20586	Smarca4	SWI/SNF related, matrix associated, actin dependent regulator of chromatin, subfamily a, member 4	4.03098	0.516364	0.128099	1.43035	0.895915
1438936_s_at	58809	Rnase4	ribonuclease, RNase A family 4	-3.97234	-0.95176	0.239597	0.517001	1.08963
1418627_at	14630	Gclm	glutamate-cysteine ligase , modifier subunit	3.9578	0.588444	0.148679	1.50362	0.895915
1436944_x_at	66776	4933439C20Rik	RIKEN cDNA 4933439C20 gene	3.92703	0.361386	0.0920253	1.28466	0.895915
1438953_at	14205	Figf	c-fos induced growth factor	-3.92441	-0.697231	0.177665	0.616755	1.08963
1448649_at	13809	Enpep	glutamyl aminopeptidase	3.89199	0.722352	0.1856	1.64987	0.895915
1417633_at	20657	Sod3	superoxide dismutase 3, extracellular	-3.88563	-0.862124	0.221875	0.550142	1.69752
1429830_a_at	12509	Cd59a	CD59a antigen	-3.88142	-1.70266	0.43867	0.307219	1.69752
1426753_at	269424	Phf17	PHD finger protein 17	3.86081	0.674113	0.174604	1.59562	1.55062
1434202_a_at	268709	BC055107	cDNA sequence BC055107	-3.84724	-0.50199	0.130481	0.706132	1.69752
1433205_at	72762	2810436B12Rik	RIKEN cDNA 2810436B12 gene	3.84303	0.56865	0.147969	1.48313	1.55062
1447100_s_at	70617	5730508B09Rik	RIKEN cDNA 5730508B09 gene	-3.84091	-1.42236	0.370317	0.373102	1.69752
1441312_at	83674	Cnnm1	cyclin M1	3.81627	0.395419	0.103614	1.31533	1.55062
1419147_at	56739	Rec8	REC8 homolog (yeast)	-3.80424	-0.488786	0.128485	0.712624	1.69752
1439190_at	329977	Fhad1	forkhead-associated (FHA) phosphopeptide binding domain 1	-3.79993	-0.944815	0.24864	0.519496	1.69752
1449578_at	114741	Supt16h	suppressor of Ty 16 homolog (S. cerevisiae)	3.79204	1.61097	0.424829	3.05456	1.55062
1427271_at	235132	Zbtb44	zinc finger and BTB domain containing 44	3.77617	0.66889	0.177134	1.58985	1.55062
1434566_a_at	242736	4732496O08Rik	RIKEN cDNA 4732496O08 gene	-3.71793	-0.537473	0.144562	0.688977	1.69752
1434203_at	268709	BC055107	cDNA sequence BC055107	-3.69088	-0.568137	0.15393	0.674487	1.69752
1420941_at	19737	Rgs5	regulator of G-protein signaling 5	3.6751	0.54959	0.149544	1.46367	1.55062
1449211_at	23827	Bpnt1	bisphosphate 3'-nucleotidase 1	-3.6576	-0.785096	0.214648	0.580314	2.19906
1423420_at	11554	Adrb1	adrenergic receptor, beta 1	3.64801	0.539834	0.14798	1.45381	2.01581
1436007_a_at	233802	Thumpd1	THUMP domain containing 1	3.64073	0.377377	0.103654	1.29898	2.01581
1460336_at	19017	Ppargc1a	peroxisome proliferative activated receptor, gamma, coactivator 1 alpha	3.63972	0.892537	0.245221	1.85644	2.01581
1423129_at	56392	Shoc2	soc-2 (suppressor of clear) homolog (C. elegans)	3.63096	0.726524	0.200092	1.65465	2.01581
1429922_at	NA	NA	NA	3.59876	0.471155	0.130922	1.38622	2.01581
1438769_a_at	77862	Thyn1	thymocyte nuclear protein 1	-3.58226	-0.571546	0.159549	0.672895	2.19906
1429691_at	19270	Ptprg	protein tyrosine phosphatase, receptor type, G	-3.57453	-1.357	0.379631	0.390392	2.19906
1437211_x_at	68801	Elovl5	ELOVL family member 5, elongation of long chain fatty acids (yeast)	3.56994	0.38896	0.108954	1.30945	2.01581
1453478_at	18992	Pou3f2	POU domain, class 3, transcription factor 2	3.56629	0.474337	0.133006	1.38928	2.01581
1456097_a_at	67733	Itgb3bp	integrin beta 3 binding protein (beta3-endonexin)	3.5654	0.485135	0.136067	1.39972	2.01581
1443369_at	328643	Vwa5b2	von Willebrand factor A domain containing 5B2	3.56108	0.758868	0.213101	1.69216	2.01581
1437123_at	105450	Mmrn2	multimerin 2	3.56105	0.469225	0.131766	1.38437	2.01581
1429846_at	71557	9030411K21Rik	RIKEN cDNA 9030411K21 gene	-3.53962	-0.592019	0.167255	0.663414	2.23979
1440504_at	51938	Ccdc39	coiled-coil domain containing 39	-3.53724	-0.553676	0.156528	0.681282	2.23979
1419612_at	70808	4632415L05Rik	RIKEN cDNA 4632415L05 gene	3.53656	0.928073	0.262423	1.90273	2.01581
1438078_at	56077	Dgke	diacylglycerol kinase, epsilon	3.52874	0.527807	0.149574	1.44174	2.01581
1429581_at	229211	Acad9	acyl-Coenzyme A dehydrogenase family, member 9	3.51915	0.511225	0.145269	1.42526	2.01581
1450164_at	17172	Ascl1	achaete-scute complex homolog 1 (Drosophila)	3.50432	0.48926	0.139616	1.40373	2.01581
1430991_at	66263	1810014B01Rik	RIKEN cDNA 1810014B01 gene	-3.4934	-0.820696	0.234927	0.566169	2.28744
1432055_at	70097	Sash1	SAM and SH3 domain containing 1	-3.46813	-0.468041	0.134955	0.722946	2.28744
1438246_at	214897	Csnk1g1	casein kinase 1, gamma 1	3.46015	0.428909	0.123957	1.34622	2.03031
1423310_at	21983	Tpbg	trophoblast glycoprotein	3.4576	0.93266	0.269742	1.90879	2.03031
1432052_at	66583	Exosc1	exosome component 1	-3.4381	-0.743275	0.216188	0.597382	2.28744
1440296_at	545391	EG545391	predicted gene, EG545391	3.43253	1.09377	0.318647	2.13431	2.03031
1455219_at	68681	1110030E23Rik	RIKEN cDNA 1110030E23 gene	-3.42899	-1.39159	0.40583	0.381145	2.28744
1425611_a_at	13047	Cux1	cut-like homeobox 1	3.42422	0.430889	0.125836	1.34807	2.03031
1424508_at	219022	Ttc5	tetratricopeptide repeat domain 5	3.42008	0.406295	0.118797	1.32528	2.03031
1419469_at	14696	Gnb4	guanine nucleotide binding protein (G protein), beta 4	3.40844	0.937961	0.275188	1.91582	2.03031
1452442_at	72607	Usp13	ubiquitin specific peptidase 13 (isopeptidase T-3)	-3.40435	-0.381273	0.111996	0.76776	2.28744
1433667_at	213469	Lgi3	leucine-rich repeat LGI family, member 3	3.39934	0.631143	0.185666	1.54879	2.03031
1432567_at	77188	A430105D02Rik	RIKEN cDNA A430105D02 gene	-3.39755	-0.370411	0.109023	0.773562	2.28744
1439546_at	71146	4933417O08Rik	RIKEN cDNA 4933417O08 gene	3.39729	0.607657	0.178865	1.52378	2.03031
1452379_at	319974	Auts2	autism susceptibility candidate 2	3.39504	0.312944	0.0921768	1.24224	2.03031
1451146_at	56220	Zfp386	zinc finger protein 386 (Kruppel-like)	-3.39495	-0.620598	0.1828	0.650401	2.28744
1433971_at	100072	Camta1	calmodulin binding transcription activator 1	3.39352	0.398235	0.117352	1.3179	2.03031
1455178_at	97761	Sgsm2	small G protein signaling modulator 2	3.39133	0.586959	0.173077	1.50208	2.03031
1439940_at	72932	2900019G14Rik	RIKEN cDNA 2900019G14 gene	-3.38587	-0.700376	0.206853	0.615412	2.28744
1429729_at	319830	1500004A13Rik	RIKEN cDNA 1500004A13 gene	3.38003	0.599034	0.177227	1.5147	2.03031
1441666_at	NA	NA	NA	-3.37312	-0.738926	0.219063	0.599185	2.58437
1447580_at	NA	NA	NA	3.36913	0.459419	0.136361	1.37499	2.03031
1453068_at	110593	Prdm2	PR domain containing 2, with ZNF domain	3.36667	0.627072	0.186259	1.54443	2.03031
1438158_at	78933	4931433A01Rik	RIKEN cDNA 4931433A01 gene	3.3645	0.469854	0.13965	1.38497	2.03031
1434375_at	319604	B930006L02Rik	RIKEN cDNA B930006L02 gene	3.35755	0.352841	0.105089	1.27707	2.20911
1431339_a_at	27984	Efhd2	EF hand domain containing 2	-3.33057	-0.46859	0.140693	0.722671	2.58437
1419355_at	93691	Klf7	Kruppel-like factor 7 (ubiquitous)	3.32998	0.344503	0.103455	1.26971	2.20911
1425807_at	234878	BC021891	cDNA sequence BC021891	-3.32112	-0.364574	0.109774	0.776698	2.58437
1455295_at	234595	Slc38a7	solute carrier family 38, member 7	3.32031	0.358978	0.108116	1.28252	2.20911
1447341_at	NA	NA	NA	3.31822	0.97239	0.293046	1.96209	2.20911
1434755_at	235431	Coro2b	coronin, actin binding protein, 2B	3.31481	0.322223	0.0972071	1.25026	2.20911
1455512_at	380702	Gm879	gene model 879, (NCBI)	-3.31345	-0.565628	0.170707	0.675661	2.58437
1457048_at	229214	Gpr103	G protein-coupled receptor 103	-3.30791	-0.670179	0.202599	0.628429	2.58437
1450443_at	19205	Ptbp1	polypyrimidine tract binding protein 1	-3.30425	-0.273111	0.0826545	0.827533	2.58437
1451149_at	72157	Pgm2	phosphoglucomutase 2	-3.29915	-0.470739	0.142685	0.721595	2.58437
1438937_x_at	58809	Rnase4	ribonuclease, RNase A family 4	-3.2904	-1.15463	0.350909	0.449181	2.58437
1459736_at	NA	NA	NA	-3.28727	-0.378574	0.115164	0.769198	2.58437
1453757_at	67138	Herc5	hect domain and RLD 5	-3.2686	-0.581921	0.178034	0.668073	2.58437
1436533_at	20822	Trove2	TROVE domain family, member 2	3.26734	0.675099	0.206621	1.59671	2.22741
1417839_at	12741	Cldn5	claudin 5	3.25771	0.357263	0.109667	1.28099	2.22741
1444504_at	68460	Dhrs7c	dehydrogenase/reductase (SDR family) member 7C	-3.25329	-0.428302	0.131652	0.743136	2.58437
1421112_at	18088	Nkx2-2	NK2 transcription factor related, locus 2 (Drosophila)	3.2502	0.651635	0.200491	1.57095	2.22741
1416967_at	20674	Sox2	SRY-box containing gene 2	3.24042	0.30984	0.0956175	1.23957	2.22741
1439143_at	328399	A930018M24Rik	RIKEN cDNA A930018M24 gene	3.23475	0.762693	0.235781	1.69665	2.22741
1450702_at	15216	Hfe	hemochromatosis	-3.23355	-0.554469	0.171474	0.680908	2.58437
1459714_at	NA	NA	NA	-3.20384	-1.22851	0.38345	0.426757	2.60104
1430307_a_at	17436	Me1	malic enzyme 1, NADP(+)-dependent, cytosolic	3.19812	0.5476	0.171225	1.46165	2.22741
1458103_at	20185	Ncor1	nuclear receptor co-repressor 1	-3.19472	-0.467232	0.146251	0.723351	2.60104
1436469_at	NA	NA	NA	3.18821	0.429239	0.134633	1.34652	2.22741
1440842_at	320556	C230085N15Rik	RIKEN cDNA C230085N15 gene	3.17968	0.752464	0.236648	1.68467	2.22741
1451301_at	50876	Tmod2	tropomodulin 2	-3.17057	-0.862361	0.271989	0.550052	2.86511
1423500_a_at	20678	Sox5	SRY-box containing gene 5	3.16851	0.51221	0.161656	1.42623	2.22741
1418623_at	59021	Rab2a	RAB2A, member RAS oncogene family	-3.16736	-0.581095	0.183464	0.668456	2.86511
1457190_at	NA	NA	NA	3.16682	0.696197	0.219841	1.62023	2.22741
1433062_at	269701	Wdr66	WD repeat domain 66	-3.1505	-0.359806	0.114206	0.779269	2.86511
1456759_at	NA	NA	NA	3.14717	0.666295	0.211713	1.58699	2.22741
1441735_at	257882	Olfr1344	olfactory receptor 1344	-3.13582	-0.337023	0.107475	0.791673	2.97903
1435426_s_at	320951	Pisd	phosphatidylserine decarboxylase	3.13436	0.45426	0.144929	1.37008	2.22741
1431403_a_at	78283	Mtap7d2	MAP7 domain containing 2	3.13277	0.443736	0.141643	1.36012	2.22741
1439107_a_at	69188	Mll5	myeloid/lymphoid or mixed-lineage leukemia 5	3.12002	0.425985	0.136533	1.34349	2.22741
1424666_at	237943	Gpatch8	G patch domain containing 8	3.11619	0.388768	0.124757	1.30927	2.22741
1448272_at	12227	Btg2	B-cell translocation gene 2, anti-proliferative	3.11596	0.596145	0.19132	1.51167	2.22741
1443282_at	230596	Prpf38a	PRP38 pre-mRNA processing factor 38 (yeast) domain containing A	3.11532	0.718982	0.230789	1.64602	2.22741
1454659_at	320685	Dctd	dCMP deaminase	-3.11198	-0.575629	0.184972	0.670993	3.15841
1452473_at	78004	Prr15	proline rich 15	3.10468	0.319587	0.102937	1.24797	2.22741
1419491_at	13214	Defb1	defensin beta 1	-3.10203	-0.912378	0.294123	0.531309	3.15841
1456970_at	NA	NA	NA	-3.09861	-1.10219	0.355705	0.465809	3.15841
1452258_at	228829	Phf20	PHD finger protein 20	3.09261	0.255992	0.0827753	1.19416	2.41021
1417151_a_at	18217	Ntsr2	neurotensin receptor 2	3.09196	0.391755	0.126701	1.31199	2.41021
1434058_at	268783	Mtmr12	myotubularin related protein 12	-3.07493	-0.355747	0.115693	0.781465	3.45048
1458515_at	243833	Zfp128	zinc finger protein 128	-3.07133	-0.49324	0.160595	0.710428	3.45048
1435392_at	244484	Wdr17	WD repeat domain 17	-3.0648	-0.590507	0.192674	0.66411	3.45048
1449337_at	56720	Tdo2	tryptophan 2,3-dioxygenase	-3.05919	-0.39792	0.130074	0.758952	3.45048
1428832_at	72016	1600002H07Rik	RIKEN cDNA 1600002H07 gene	3.05875	0.344364	0.112583	1.26959	2.83631
1452107_s_at	NA	NA	NA	3.05489	0.39786	0.130237	1.31755	2.83631
1418710_at	12509	Cd59a	CD59a antigen	-3.05314	-1.51286	0.495509	0.350416	3.45048
1438305_at	116837	Rims1	regulating synaptic membrane exocytosis 1	3.04116	0.301336	0.0990858	1.23229	2.83631
1423331_a_at	58998	Pvrl3	poliovirus receptor-related 3	3.03954	0.432631	0.142334	1.34969	2.83631
1424214_at	231440	9130213B05Rik	RIKEN cDNA 9130213B05 gene	3.03896	0.34919	0.114904	1.27385	2.83631
1442506_at	NA	NA	NA	3.03521	0.524566	0.172827	1.4385	2.83631
1438751_at	226781	Slc30a10	solute carrier family 30, member 10	3.03229	0.432727	0.142707	1.34978	2.83631
1444065_at	192986	Cyb5d2	cytochrome b5 domain containing 2	3.03188	0.302128	0.0996504	1.23296	2.83631
1452359_at	100532	Rell1	RELT-like 1	3.02896	0.305434	0.100838	1.23579	2.83631
1417227_at	72039	Mccc1	methylcrotonoyl-Coenzyme A carboxylase 1 (alpha)	-3.01247	-0.696366	0.231161	0.617125	3.66511
1421323_a_at	23881	G3bp2	GTPase activating protein (SH3 domain) binding protein 2	3.01001	0.36092	0.119906	1.28424	2.83631
1439898_at	100041290	D4Ertd617e	DNA segment, Chr 4, ERATO Doi 617, expressed	-3.00558	-0.439998	0.146394	0.737136	3.66511
1420175_at	52440	Tax1bp1	Tax1 (human T-cell leukemia virus type I) binding protein 1	-3.00091	-0.523225	0.174355	0.695815	3.66511
1420655_at	116939	Pnpla3	patatin-like phospholipase domain containing 3	2.99865	0.339944	0.113366	1.26571	2.96442
1437433_at	26878	B3galt2	UDP-Gal:betaGlcNAc beta 1,3-galactosyltransferase, polypeptide 2	-2.99832	-0.606606	0.202315	0.65674	3.66511
1454905_at	108837	Ibtk	inhibitor of Bruton agammaglobulinemia tyrosine kinase	-2.99613	-0.55556	0.185426	0.680393	3.66511
1458661_at	NA	NA	NA	2.99522	0.365472	0.122018	1.2883	2.96442
1440340_at	117592	B3galt6	UDP-Gal:betaGal beta 1,3-galactosyltransferase, polypeptide 6	-2.99125	-0.594783	0.198841	0.662144	3.66511
1427122_at	100044236	Copg2as2	coatomer protein complex, subunit gamma 2, antisense 2	2.98822	0.580124	0.194137	1.49498	2.96442
1458510_at	270156	AU019823	expressed sequence AU019823	2.97309	0.480548	0.161632	1.39527	2.96442
1455792_x_at	17984	Ndn	necdin	-2.96644	-0.343477	0.115788	0.788139	3.76493
1418102_at	15205	Hes1	hairy and enhancer of split 1 (Drosophila)	-2.96408	-0.325135	0.109692	0.798224	3.76493
1448776_at	102060	Gadd45gip1	growth arrest and DNA-damage-inducible, gamma interacting protein 1	2.96206	0.538854	0.181919	1.45282	2.96442
1423180_at	16500	Kcnb1	potassium voltage gated channel, Shab-related subfamily, member 1	2.95949	0.315283	0.106533	1.24426	2.96442
1460176_at	12928	Crk	v-crk sarcoma virus CT10 oncogene homolog (avian)	2.95664	0.434311	0.146893	1.35126	2.96442
1455609_at	12704	Cit	citron	2.95587	0.540449	0.182839	1.45443	3.15841
1447444_at	67586	Ubxn11	UBX domain protein 11	-2.94982	-0.336724	0.114151	0.791837	3.91127
1436326_at	19883	Rora	RAR-related orphan receptor alpha	2.94906	0.468819	0.158972	1.38398	3.15841
1450121_at	20265	Scn1a	sodium channel, voltage-gated, type I, alpha	2.9486	0.437819	0.148483	1.35455	3.15841
1458200_at	NA	NA	NA	2.94476	0.355601	0.120757	1.27952	3.15841
1436854_at	22064	Trpc2	transient receptor potential cation channel, subfamily C, member 2	2.94215	0.544269	0.18499	1.45828	3.15841
1429678_at	70617	5730508B09Rik	RIKEN cDNA 5730508B09 gene	-2.94141	-0.643421	0.218746	0.640193	3.91127
1435495_at	11539	Adora1	adenosine A1 receptor	2.94023	0.525232	0.178636	1.43917	3.15841
1435667_at	116837	Rims1	regulating synaptic membrane exocytosis 1	2.93879	0.277138	0.0943032	1.21179	3.15841
1435184_at	18162	Npr3	natriuretic peptide receptor 3	-2.93299	-0.666605	0.227278	0.629987	4.47957
1419111_at	69260	Ing2	inhibitor of growth family, member 2	2.92899	0.258955	0.0884111	1.19661	3.28759
1446783_at	102060	Gadd45gip1	growth arrest and DNA-damage-inducible, gamma interacting protein 1	2.92589	0.533821	0.182448	1.44776	3.28759
1426932_at	52874	D19Bwg1357e	DNA segment, Chr 19, Brigham & Women's Genetics 1357 expressed	-2.92322	-0.650664	0.222584	0.636987	4.62408
1460500_at	75963	5033421C21Rik	RIKEN cDNA 5033421C21 gene	-2.91292	-0.716361	0.245925	0.608631	5.02208
1441022_at	23806	Arih1	ariadne ubiquitin-conjugating enzyme E2 binding protein homolog 1 (Drosophila)	2.91246	0.505971	0.173727	1.42008	3.28759
1456900_at	NA	NA	NA	2.90822	0.395262	0.135912	1.31518	3.28759
1436277_at	433809	Rnf207	ring finger protein 207	2.89632	0.440497	0.152088	1.35707	3.28759
1429699_at	71147	Oxsm	3-oxoacyl-ACP synthase, mitochondrial	-2.8962	-0.331942	0.114613	0.794467	5.02208
1422314_at	26372	Clcn6	chloride channel 6	2.89218	0.448434	0.155051	1.36456	3.28759
1419402_at	17427	Mns1	meiosis-specific nuclear structural protein 1	2.88978	0.433371	0.149967	1.35039	3.28759
1428010_at	30056	Timm9	translocase of inner mitochondrial membrane 9 homolog (yeast)	2.88953	0.636497	0.220277	1.55455	3.28759
1434920_a_at	14026	Evl	Ena-vasodilator stimulated phosphoprotein	2.88943	0.357931	0.123876	1.28159	3.28759
1450519_a_at	18747	Prkaca	protein kinase, cAMP dependent, catalytic, alpha	2.8861	0.449165	0.155631	1.36525	3.28759
1450783_at	15957	Ifit1	interferon-induced protein with tetratricopeptide repeats 1	2.88183	0.382238	0.132637	1.30336	3.28759
1443922_at	214742	Rcor3	REST corepressor 3	2.86233	0.757891	0.264781	1.69102	3.43116
1441869_x_at	NA	NA	NA	2.85461	0.548078	0.191998	1.46214	3.43116
1417849_at	170753	Zfp704	zinc finger protein 704	2.84004	0.617053	0.217269	1.53374	3.66511
1418252_at	18600	Padi2	peptidyl arginine deiminase, type II	2.83639	0.578489	0.203952	1.49328	3.66511
1451592_at	232934	P42pop	Myb protein P42POP	2.83091	0.57508	0.203143	1.48976	3.76493
1449934_at	19290	Pura	purine rich element binding protein A	2.83069	0.279387	0.0986992	1.21368	3.76493
1439965_at	NA	NA	NA	2.82204	0.48786	0.172875	1.40236	3.76493
1443050_at	NA	NA	NA	2.81782	0.671469	0.238294	1.59269	3.76493
1442255_at	NA	NA	NA	2.81577	0.624631	0.221833	1.54182	3.76493
1448955_s_at	27062	Cadps	Ca2+-dependent secretion activator	2.81207	0.309787	0.110163	1.23952	3.76493
1438730_at	408054	BC028801	cDNA sequence BC028801	2.80888	0.526222	0.187342	1.44015	3.76493
1417355_at	18616	Peg3	paternally expressed 3	2.8084	0.270289	0.0962431	1.20605	3.76493
1416022_at	16592	Fabp5	fatty acid binding protein 5, epidermal	2.80818	0.383179	0.136451	1.30421	3.76493
1427476_a_at	69807	Trim32	tripartite motif-containing 32	2.80411	0.317818	0.11334	1.24644	3.76493
1449283_a_at	29857	Mapk12	mitogen-activated protein kinase 12	2.79814	0.387086	0.138337	1.30775	3.76493
1456623_at	22003	Tpm1	tropomyosin 1, alpha	2.79739	0.527821	0.188683	1.44175	3.76493
1447028_at	75304	4930563E22Rik	RIKEN cDNA 4930563E22 gene	2.78635	0.384961	0.13816	1.30583	3.76493
1439502_at	104859	4930573I19Rik	RIKEN cDNA 4930573I19 gene	2.78463	0.294076	0.105607	1.2261	3.76493
1452163_at	23871	Ets1	E26 avian leukemia oncogene 1, 5' domain	2.78041	0.568576	0.204493	1.48306	3.76493
1453240_a_at	72972	Gcap14	granule cell antiserum positive 14	2.78002	0.309003	0.111151	1.23885	3.76493
1451477_at	210853	EG210853	predicted gene, EG210853	2.773	0.614895	0.221743	1.53145	3.91127
1421267_a_at	17684	Cited2	Cbp/p300-interacting transactivator, with Glu/Asp-rich carboxy-terminal domain, 2	2.77271	0.512483	0.184831	1.4265	3.91127
1442049_at	NA	NA	NA	2.77047	0.523086	0.188807	1.43703	3.91127
1450308_a_at	24127	Xrn1	5'-3' exoribonuclease 1	2.77045	0.378596	0.136655	1.30008	3.91127
1422157_a_at	16413	Itgb1bp1	integrin beta 1 binding protein 1	2.76526	0.461086	0.166742	1.37658	3.91127
1417596_at	27078	B9d1	B9 protein domain 1	2.76222	0.515784	0.186728	1.42977	3.91127
1448830_at	19252	Dusp1	dual specificity phosphatase 1	2.74685	0.559694	0.203758	1.47396	3.91127
1419589_at	17064	Cd93	CD93 antigen	2.74228	0.618294	0.225467	1.53506	4.62408
1438237_at	100041379	OTTMUSG00000011070	predicted gene, OTTMUSG00000011070	2.74029	0.443382	0.161801	1.35979	4.62408
1444250_at	NA	NA	NA	2.73999	0.351595	0.12832	1.27597	4.62408
1435994_at	16510	Kcnh1	potassium voltage-gated channel, subfamily H (eag-related), member 1	2.73887	0.35321	0.128962	1.2774	4.62408
1441507_at	20742	Spnb2	spectrin beta 2	2.73686	0.411873	0.150491	1.33041	4.62408
1437001_at	56637	Gsk3b	glycogen synthase kinase 3 beta	2.73333	0.308812	0.11298	1.23869	4.62408
1434376_at	12505	Cd44	CD44 antigen	2.72499	0.530818	0.194796	1.44475	4.62408
1435950_at	15460	Hr	hairless	2.71938	0.57903	0.212927	1.49384	4.62408
1416250_at	12227	Btg2	B-cell translocation gene 2, anti-proliferative	2.71772	0.288561	0.106178	1.22142	4.62408
1446265_at	103967	Dnm3	dynamin 3	2.71584	0.442887	0.163075	1.35932	4.62408
1421698_a_at	12823	Col19a1	collagen, type XIX, alpha 1	2.71307	0.426567	0.157226	1.34403	4.62408
1429896_at	74756	5830408B19Rik	RIKEN cDNA 5830408B19 gene	2.71027	0.32852	0.121213	1.25572	4.91994
1415840_at	68801	Elovl5	ELOVL family member 5, elongation of long chain fatty acids (yeast)	2.7059	0.339255	0.125376	1.2651	4.91994
1455298_at	NA	NA	NA	2.70564	0.308564	0.114045	1.23847	4.91994
1439634_at	74694	Tbc1d30	TBC1 domain family, member 30	2.70254	0.513891	0.190151	1.4279	4.91994
1457264_at	239510	Phf20l1	PHD finger protein 20-like 1	2.69948	0.650257	0.240883	1.56945	4.91994
1435758_at	NA	NA	NA	2.68888	0.275085	0.102305	1.21006	4.91994
1445738_at	NA	NA	NA	2.68766	0.245792	0.0914519	1.18574	4.91994
1447157_at	75016	4930480K23Rik	RIKEN cDNA 4930480K23 gene	2.68491	0.581283	0.2165	1.49618	4.91994
1437557_at	241944	D3Ertd254e	DNA segment, Chr 3, ERATO Doi 254, expressed	2.68275	0.335523	0.125067	1.26183	4.91994

## Sheet: APLP2(R6)APLP2(R1)
ProbeSet	GeneID	GeneSymbol	GeneName	Score	Numerator	Denominator	FoldChange	QValue
1419426_s_at	20298	Ccl21a	chemokine (C-C motif) ligand 21a	-16.3542	-2.0374	0.124579	0.243603	0
1447831_s_at	54384	Mtmr7	myotubularin related protein 7	-14.1122	-5.41726	0.383871	0.0234014	0
1437478_s_at	27984	Efhd2	EF hand domain containing 2	-13.487	-1.64091	0.121665	0.320655	0
1417253_at	14300	Frg1	FSHD region gene 1	13.1781	1.64074	0.124505	3.11827	0
1458585_at	NA	NA	NA	11.3144	3.16935	0.280117	8.99643	0
1424784_at	210853	EG210853	predicted gene, EG210853	-10.9372	-1.45048	0.132619	0.365899	0
1451181_at	69195	Tmem121	transmembrane protein 121	-10.7789	-1.40616	0.130455	0.377314	0
1443621_at	327959	Xaf1	XIAP associated factor 1	9.90503	3.96814	0.400619	15.6506	0
1427351_s_at	16019	Igh-6	immunoglobulin heavy chain 6 (heavy chain of IgM)	-9.13712	-1.88135	0.205902	0.271429	0
1456857_at	66236	1500011B03Rik	RIKEN cDNA 1500011B03 gene	-9.0788	-1.61014	0.177351	0.327567	0
1446244_at	414872	Zyg11b	zyg-ll homolog B (C. elegans)	-9.00099	-1.17911	0.130998	0.441624	0
1416105_at	18115	Nnt	nicotinamide nucleotide transhydrogenase	8.40312	1.06655	0.126923	2.09442	0
1437018_at	239157	Pnma2	paraneoplastic antigen MA2	-8.02874	-0.873412	0.108786	0.545854	0
1447939_a_at	100039909	100039909	predicted gene, 100039909	-7.65315	-1.25472	0.163948	0.419075	0
1443541_at	381438	EG381438	predicted gene, EG381438	-7.64359	-1.31248	0.171709	0.402629	0
1441404_at	NA	NA	NA	-7.33455	-0.878685	0.119801	0.543863	0
1419130_at	66757	Adat2	adenosine deaminase, tRNA-specific 2, TAD2 homolog (S. cerevisiae)	7.32452	1.39731	0.190771	2.63409	0
1425385_a_at	16019	Igh-6	immunoglobulin heavy chain 6 (heavy chain of IgM)	-6.9819	-2.11793	0.303345	0.230377	0
1456187_at	241919	Slc7a14	solute carrier family 7 (cationic amino acid transporter, y+ system), member 14	6.9575	1.55448	0.223425	2.93728	0
1427329_a_at	16019	Igh-6	immunoglobulin heavy chain 6 (heavy chain of IgM)	-6.90288	-1.55027	0.224583	0.341446	0
1421144_at	77945	Rpgrip1	retinitis pigmentosa GTPase regulator interacting protein 1	-6.85608	-0.825466	0.120399	0.5643	0
1447937_a_at	100039909	100039909	predicted gene, 100039909	-6.62611	-1.34855	0.20352	0.392687	0
1418304_at	170677	Pcdh21	protocadherin 21	6.12608	2.44325	0.398828	5.43867	0
1416632_at	17436	Me1	malic enzyme 1, NADP(+)-dependent, cytosolic	5.98456	0.870606	0.145475	1.82843	0
1426501_a_at	211550	Tifa	TRAF-interacting protein with forkhead-associated domain	5.96869	0.709373	0.118849	1.63509	0
1430979_a_at	21672	Prdx2	peroxiredoxin 2	-5.923	-0.837534	0.141404	0.559599	0
1453152_at	71738	Mamdc2	MAM domain containing 2	5.89427	1.31293	0.222746	2.48445	0
1457936_at	26419	Mapk8	mitogen-activated protein kinase 8	5.88558	1.5578	0.264682	2.94405	0
1422692_at	20024	Sub1	SUB1 homolog (S. cerevisiae)	-5.71895	-0.702417	0.122823	0.614542	0
1452731_x_at	545007	ENSMUSG00000068790	predicted gene, ENSMUSG00000068790	5.65215	1.69548	0.29997	3.23884	0
1424345_s_at	22192	Ube2m	ubiquitin-conjugating enzyme E2M (UBC12 homolog, yeast)	-5.64629	-1.05094	0.186129	0.482654	0
1425567_a_at	11747	Anxa5	annexin A5	5.57971	0.719576	0.128963	1.6467	0
1430153_at	50876	Tmod2	tropomodulin 2	-5.45099	-1.00523	0.184412	0.498191	0
1418462_at	50911	Exosc9	exosome component 9	-5.40885	-0.720257	0.133163	0.606989	0
1440278_at	56455	Dynll1	dynein light chain LC8-type 1	5.14107	1.02938	0.200227	2.04115	0
1419469_at	14696	Gnb4	guanine nucleotide binding protein (G protein), beta 4	5.13079	0.837205	0.163173	1.78659	0
1460442_at	277692	LOC277692	similar to Rps19 protein	5.08267	1.28938	0.253682	2.44423	0
1427328_a_at	76499	Clasp2	CLIP associating protein 2	5.05798	1.67718	0.331592	3.19803	0
1428301_at	545007	ENSMUSG00000068790	predicted gene, ENSMUSG00000068790	5.03703	1.62208	0.322032	3.07819	0
1421955_a_at	17999	Nedd4	neural precursor cell expressed, developmentally down-regulated 4	4.92648	1.12191	0.227731	2.17636	0
1422279_at	14349	Fv1	Friend virus susceptibility 1	4.83884	1.34288	0.277521	2.53657	0
1431067_at	66526	2210012G02Rik	RIKEN cDNA 2210012G02 gene	-4.83801	-0.728122	0.1505	0.603689	0
1455492_at	320456	B330016D10Rik	RIKEN cDNA B330016D10 gene	4.82744	0.935427	0.193773	1.91246	0
1439279_at	73061	3110007F17Rik	RIKEN cDNA 3110007F17 gene	-4.80216	-0.794038	0.16535	0.576727	0
1456573_x_at	18115	Nnt	nicotinamide nucleotide transhydrogenase	4.7866	0.936369	0.195623	1.9137	0
1443915_at	74600	Mrpl47	mitochondrial ribosomal protein L47	-4.67824	-1.01949	0.217922	0.49329	0
1439940_at	72932	2900019G14Rik	RIKEN cDNA 2900019G14 gene	-4.65922	-1.02664	0.220345	0.490852	0
1451490_at	226791	Lyplal1	lysophospholipase-like 1	4.58512	0.664425	0.144909	1.58494	0
1443282_at	230596	Prpf38a	PRP38 pre-mRNA processing factor 38 (yeast) domain containing A	4.57369	0.656392	0.143515	1.57614	0
1425893_a_at	14198	Fhit	fragile histidine triad gene	4.48417	0.723063	0.161248	1.65068	0
1458339_at	71891	Cdadc1	cytidine and dCMP deaminase domain containing 1	-4.46999	-0.811672	0.181582	0.569721	0
1429093_at	68817	Ddi2	DNA-damage inducible protein 2	4.45429	0.900304	0.202121	1.86646	0
1451349_at	230500	Efcab7	EF-hand calcium binding domain 7	-4.42132	-0.837234	0.189363	0.559716	0
1453083_at	76229	Vmn2r29	vomeronasal 2, receptor 29	-4.41854	-1.21966	0.276032	0.429384	0
1439007_at	320438	Alg6	asparagine-linked glycosylation 6 homolog (yeast, alpha-1,3,-glucosyltransferase)	-4.36484	-0.894109	0.204843	0.538079	0
1432161_a_at	72351	Ptar1	protein prenyltransferase alpha subunit repeat containing 1	-4.30779	-0.555114	0.128863	0.680603	0
1428408_a_at	52635	D12Ertd551e	DNA segment, Chr 12, ERATO Doi 551, expressed	4.27212	0.528183	0.123635	1.44211	0.953781
1447100_s_at	70617	5730508B09Rik	RIKEN cDNA 5730508B09 gene	-4.25028	-1.536	0.361389	0.344839	0
1429215_at	71921	2310058N22Rik	RIKEN cDNA 2310058N22 gene	-4.17912	-1.25877	0.301205	0.417899	0
1417013_at	80888	Hspb8	heat shock protein 8	4.14823	1.03037	0.248388	2.04255	0.953781
1436617_at	207175	Cetn4	centrin 4	-4.04449	-0.844552	0.208815	0.556884	1.49221
1452730_at	66184	Rps4y2	ribosomal protein S4, Y-linked 2	-4.03019	-0.684358	0.169808	0.622282	1.49221
1456911_at	76499	Clasp2	CLIP associating protein 2	4.02707	2.13163	0.529325	4.38212	0.953781
1438754_at	NA	NA	NA	-4.02331	-0.646817	0.160768	0.638688	1.49221
1417501_at	50762	Fbxo6	F-box protein 6	4.02145	0.541784	0.134723	1.45577	0.953781
1429678_at	70617	5730508B09Rik	RIKEN cDNA 5730508B09 gene	-3.97626	-0.750768	0.188812	0.594287	1.49221
1428738_a_at	66039	D14Ertd449e	DNA segment, Chr 14, ERATO Doi 449, expressed	-3.9664	-1.19798	0.302033	0.435884	1.49221
1448649_at	13809	Enpep	glutamyl aminopeptidase	3.96092	0.591582	0.149355	1.5069	0.953781
1422583_at	69908	Rab3b	RAB3B, member RAS oncogene family	-3.95479	-0.496083	0.125438	0.709029	1.49221
1428370_at	66236	1500011B03Rik	RIKEN cDNA 1500011B03 gene	3.90242	0.561966	0.144004	1.47628	0.953781
1434566_a_at	242736	4732496O08Rik	RIKEN cDNA 4732496O08 gene	-3.86584	-0.548721	0.141941	0.683626	1.49221
1459714_at	NA	NA	NA	-3.84282	-1.54151	0.401139	0.343527	1.49221
1417633_at	20657	Sod3	superoxide dismutase 3, extracellular	-3.83893	-0.803253	0.209239	0.573056	1.49221
1451146_at	56220	Zfp386	zinc finger protein 386 (Kruppel-like)	-3.76039	-0.708093	0.188303	0.612129	1.49221
1449552_at	22763	Zfr	zinc finger RNA binding protein	-3.75871	-0.87382	0.232478	0.5457	1.49221
1457650_x_at	666468	Atg4a	autophagy-related 4A (yeast)	3.74352	0.650446	0.173752	1.56965	0.953781
1429581_at	229211	Acad9	acyl-Coenzyme A dehydrogenase family, member 9	3.739	0.449081	0.120107	1.36517	0.953781
1435392_at	244484	Wdr17	WD repeat domain 17	-3.72834	-0.750882	0.201398	0.59424	1.49221
1460381_at	232855	BC023179	cDNA sequence BC023179	-3.67757	-0.635382	0.172772	0.64377	1.49221
1455609_at	12704	Cit	citron	3.64886	0.608718	0.166824	1.5249	0.953781
1456532_at	71785	Pdgfd	platelet-derived growth factor, D polypeptide	3.61896	1.24185	0.343152	2.36502	0.953781
1420286_at	NA	NA	NA	3.58806	0.950762	0.264979	1.93289	0.953781
1436021_at	213006	Mfsd4	major facilitator superfamily domain containing 4	-3.56032	-0.577534	0.162214	0.670108	1.49221
1452590_a_at	211623	Plac9	placenta specific 9	-3.55153	-0.932163	0.262468	0.524072	1.49221
1440296_at	545391	EG545391	predicted gene, EG545391	3.53857	1.04628	0.295679	2.0652	1.63747
1447938_at	100042524	100042524	predicted gene, 100042524	-3.53591	-0.828017	0.234173	0.563303	1.49221
1418414_at	16510	Kcnh1	potassium voltage-gated channel, subfamily H (eag-related), member 1	-3.5313	-0.717236	0.203108	0.608262	1.49221
1438936_s_at	58809	Rnase4	ribonuclease, RNase A family 4	-3.50219	-0.936679	0.267455	0.522434	1.49221
1455219_at	68681	1110030E23Rik	RIKEN cDNA 1110030E23 gene	-3.49736	-1.54035	0.440431	0.343803	1.49221
1424508_at	219022	Ttc5	tetratricopeptide repeat domain 5	3.49697	0.447442	0.127951	1.36362	1.63747
1429846_at	71557	9030411K21Rik	RIKEN cDNA 9030411K21 gene	-3.4804	-0.666339	0.191455	0.630104	1.49221
1460176_at	12928	Crk	v-crk sarcoma virus CT10 oncogene homolog (avian)	3.47682	0.604165	0.173769	1.5201	1.63747
1425201_a_at	68180	Hyi	hydroxypyruvate isomerase homolog (E. coli)	3.47533	0.630375	0.181386	1.54797	1.63747
1457324_at	NA	NA	NA	-3.47394	-1.0776	0.310196	0.473816	1.49221
1442733_at	382090	4922501C03Rik	RIKEN cDNA 4922501C03 gene	-3.46042	-0.627736	0.181404	0.647191	1.49221
1438730_at	408054	BC028801	cDNA sequence BC028801	3.45952	0.662739	0.19157	1.58309	1.63747
1434455_at	230903	Fbxo44	F-box protein 44	-3.45924	-0.528438	0.152761	0.693305	1.49221
1451301_at	50876	Tmod2	tropomodulin 2	-3.44678	-0.872053	0.253005	0.546369	1.49221
1439647_at	545611	OTTMUSG00000011339	predicted gene, OTTMUSG00000011339	-3.44035	-0.442617	0.128655	0.735799	1.49221
1419665_a_at	56312	Nupr1	nuclear protein 1	-3.42335	-0.807994	0.236024	0.571176	1.49221
1429274_at	71897	2310010M24Rik	RIKEN cDNA 2310010M24 gene	-3.39621	-1.03833	0.305731	0.486892	1.49221
1432336_at	114668	5033404E19Rik	RIKEN cDNA 5033404E19 gene	-3.39252	-0.48347	0.142511	0.715255	1.49221
1423841_at	67832	Bxdc2	brix domain containing 2	3.39099	0.807374	0.238094	1.75002	2.37223
1427411_s_at	328425	Dleu2	deleted in lymphocytic leukemia, 2	3.36335	0.897094	0.266726	1.86231	2.96054
1417014_at	80888	Hspb8	heat shock protein 8	3.35737	0.820318	0.244333	1.7658	2.96054
1436007_a_at	233802	Thumpd1	THUMP domain containing 1	3.34519	0.403111	0.120505	1.32236	2.96054
1438082_at	226849	Ppp2r5a	protein phosphatase 2, regulatory subunit B (B56), alpha isoform	3.33649	0.512849	0.153709	1.42687	2.96054
1419692_a_at	17001	Ltc4s	leukotriene C4 synthase	-3.31688	-0.461747	0.139211	0.726107	1.79644
1424893_at	83431	Ndel1	nuclear distribution gene E-like homolog 1 (A. nidulans)	-3.31626	-0.837611	0.252577	0.559569	1.79644
1425213_at	76886	6430514L14Rik	RIKEN cDNA 6430514L14 gene	-3.30932	-0.581946	0.175851	0.668062	1.79644
1439190_at	329977	Fhad1	forkhead-associated (FHA) phosphopeptide binding domain 1	-3.30819	-0.808079	0.244266	0.571142	1.79644
1417266_at	20305	Ccl6	chemokine (C-C motif) ligand 6	-3.30777	-0.632481	0.191211	0.645066	1.79644
1418370_at	21924	Tnnc1	troponin C, cardiac/slow skeletal	-3.29872	-0.515501	0.156273	0.69955	1.79644
1427104_at	234725	Zfp612	zinc finger protein 612	3.2958	0.509804	0.154683	1.42386	2.96054
1442384_at	NA	NA	NA	3.2833	0.499454	0.152119	1.41368	3.61394
1429822_at	70828	4633401B06Rik	RIKEN cDNA 4633401B06 gene	-3.27129	-0.669539	0.204672	0.628707	1.79644
1456970_at	NA	NA	NA	-3.26189	-1.2101	0.370982	0.432238	1.79644
1434665_at	11593	Aga	aspartylglucosaminidase	-3.26074	-0.610729	0.187298	0.654866	1.79644
1417346_at	66824	Pycard	PYD and CARD domain containing	-3.24691	-0.685213	0.211036	0.621914	1.79644
1416639_at	56485	Slc2a5	solute carrier family 2 (facilitated glucose transporter), member 5	-3.24655	-0.594306	0.183058	0.662363	1.79644
1419741_at	114741	Supt16h	suppressor of Ty 16 homolog (S. cerevisiae)	3.24427	0.535204	0.164969	1.44915	4.17369
1429363_at	52348	Vps37a	vacuolar protein sorting 37A (yeast)	3.23822	1.01161	0.312398	2.01616	4.17369
1454659_at	320685	Dctd	dCMP deaminase	-3.21474	-0.671538	0.208894	0.627837	1.79644
1440068_at	NA	NA	NA	-3.20301	-0.43281	0.135126	0.740818	1.79644
1436574_at	70005	1700029I01Rik	RIKEN cDNA 1700029I01 gene	-3.18655	-0.54594	0.171326	0.684945	2.39268
1446783_at	102060	Gadd45gip1	growth arrest and DNA-damage-inducible, gamma interacting protein 1	3.15441	0.423649	0.134304	1.34132	4.37579
1427520_a_at	17879	Myh1	myosin, heavy polypeptide 1, skeletal muscle, adult	3.14621	0.882782	0.280586	1.84393	4.37579
1455373_at	26875	Pclo	piccolo (presynaptic cytomatrix protein)	3.14127	0.595245	0.189491	1.51073	4.37579
1417227_at	72039	Mccc1	methylcrotonoyl-Coenzyme A carboxylase 1 (alpha)	-3.13809	-0.494948	0.157723	0.709587	2.39268
1416197_at	20630	Snrpc	U1 small nuclear ribonucleoprotein C	-3.13482	-0.357912	0.114173	0.780293	2.39268
1439766_x_at	22341	Vegfc	vascular endothelial growth factor C	-3.12866	-0.505738	0.161646	0.7043	2.39268
1460336_at	19017	Ppargc1a	peroxisome proliferative activated receptor, gamma, coactivator 1 alpha	3.12657	0.736622	0.235601	1.66627	4.92693
1448355_at	54373	Prss16	protease, serine, 16 (thymus)	-3.074	-0.489453	0.159224	0.712295	3.61394
1458408_at	67630	Samd8	sterile alpha motif domain containing 8	3.06952	1.03365	0.336747	2.0472	4.92693
1419666_x_at	56312	Nupr1	nuclear protein 1	-3.06505	-0.681722	0.222418	0.623421	3.61394
1430307_a_at	17436	Me1	malic enzyme 1, NADP(+)-dependent, cytosolic	3.05813	0.5594	0.182922	1.47366	4.92693
1451477_at	210853	EG210853	predicted gene, EG210853	3.05657	0.673033	0.220192	1.59442	4.92693
1431339_a_at	27984	Efhd2	EF hand domain containing 2	-3.05595	-0.467176	0.152874	0.723379	3.61394
1457717_at	105573	AI987986	expressed sequence AI987986	-3.02766	-0.957785	0.316345	0.514847	4.17369
1438213_at	320492	A830018L16Rik	RIKEN cDNA A830018L16 gene	-3.02319	-0.522399	0.172797	0.696213	4.17369
1455506_at	384071	Slc25a34	solute carrier family 25, member 34	-3.01566	-0.423211	0.140338	0.745763	4.17369
1455632_at	14697	Gnb5	guanine nucleotide binding protein (G protein), beta 5	-3.00456	-0.633466	0.210835	0.644626	4.17369
1459544_at	NA	NA	NA	-2.99388	-0.692212	0.231209	0.618904	4.17369
1429691_at	19270	Ptprg	protein tyrosine phosphatase, receptor type, G	-2.97497	-1.19521	0.401756	0.436722	4.17369
1438295_at	NA	NA	NA	-2.96669	-0.690171	0.23264	0.61978	4.17369
1451149_at	72157	Pgm2	phosphoglucomutase 2	-2.96382	-0.4678	0.157837	0.723066	4.17369
1436362_x_at	100043775	100043775	predicted gene, 100043775	-2.95646	-0.629982	0.213087	0.646184	4.17369
1417634_at	20657	Sod3	superoxide dismutase 3, extracellular	-2.94431	-0.519027	0.176282	0.697842	4.56069
1419568_at	26413	Mapk1	mitogen-activated protein kinase 1	-2.94257	-0.69628	0.236623	0.617161	4.56069
1426932_at	52874	D19Bwg1357e	DNA segment, Chr 19, Brigham & Women's Genetics 1357 expressed	-2.91356	-0.71099	0.244028	0.610901	4.56069
1434411_at	12816	Col12a1	collagen, type XII, alpha 1	-2.90931	-0.634273	0.218015	0.644265	4.56069
1419484_a_at	14467	Gbas	glioblastoma amplified sequence	-2.90881	-0.495192	0.170238	0.709467	4.56069
1454905_at	108837	Ibtk	inhibitor of Bruton agammaglobulinemia tyrosine kinase	-2.88999	-0.669382	0.231621	0.628776	4.74445
1449357_at	66952	2310030G06Rik	RIKEN cDNA 2310030G06 gene	-2.8865	-0.453497	0.157109	0.730271	4.74445
1449820_at	12854	Cort	cortistatin	-2.88464	-0.471952	0.163608	0.720989	4.74445
1418266_at	11686	Alox12b	arachidonate 12-lipoxygenase, 12R type	-2.88152	-0.541671	0.187981	0.686975	4.74445
1460500_at	75963	5033421C21Rik	RIKEN cDNA 5033421C21 gene	-2.87957	-0.772106	0.268132	0.585562	4.74445
1453402_at	76883	6430500C12Rik	RIKEN cDNA 6430500C12 gene	-2.87782	-0.758191	0.26346	0.591237	4.74445
1448595_a_at	19716	Bex1	brain expressed gene 1	-2.87372	-0.533324	0.185587	0.690961	4.74445
1417825_at	13885	Esd	esterase D/formylglutathione hydrolase	-2.85038	-0.411337	0.14431	0.751926	4.74445
1435400_at	78506	2900075B16Rik	RIKEN cDNA 2900075B16 gene	-2.85012	-0.502898	0.176448	0.705688	4.74445
1456023_at	244721	2210010B09Rik	RIKEN cDNA 2210010B09 gene	-2.85002	-0.547816	0.192214	0.684055	4.74445
1436528_at	107250	Kazald1	Kazal-type serine peptidase inhibitor domain 1	-2.83648	-0.532444	0.187713	0.691382	4.74445
1448135_at	11911	Atf4	activating transcription factor 4	-2.82559	-0.33432	0.118319	0.793158	5.10829
1440340_at	117592	B3galt6	UDP-Gal:betaGal beta 1,3-galactosyltransferase, polypeptide 6	-2.81887	-0.660944	0.234472	0.632464	5.10829
1457137_at	NA	NA	NA	-2.81739	-0.719913	0.255524	0.607134	5.10829
1436908_at	18536	Pcm1	pericentriolar material 1	-2.81041	-0.408368	0.145306	0.753475	5.10829
1428991_at	27281	Hrasls	HRAS-like suppressor	-2.80291	-0.361848	0.129097	0.778167	5.10829
1438399_at	58869	Pex5l	peroxisomal biogenesis factor 5-like	-2.79651	-0.561934	0.200941	0.677393	5.10829
