# Supplementary material for: Comparative transcriptome profiling of amyloid precursor protein family members in the adult cortex
Source: BMC Genomics. 2011 Mar 24;12:160. doi: 10.1186/1471-2164-12-160 (PMC3080314; doi:10.1186/1471-2164-12-160)
Supplement: Additional file 7 — Lists of probe set in the intersections of WT(R6)/APLP2(R6)-/-, WT(R6)/APLP2(R1)-/-, APLP2(R6)-/-/APLP2(R1)-/-. for each significant Affymetrix probe set identifier, information about the gene (ENTREZ gene ID, gene symbol, gene name) and the output from the SAM (score, numerator, denominator, fold change, q-value), and the respective pairwise comparison are displayed for the intersection of WT(R6)/APLP2(R1)-/- and APLP2(R6)-/-/APLP2(R1)-/- (= WTAPLP2(R1) & R6R1), WT(R6)/APLP2(R6)-/- and APLP2(R6)-/-/APLP2(R1)-/- (= WTAPLP2 & R6R1), and WT/APLP2-/- and WT/APLP2(R1)-/- (= WTAPLP2 & WTAPLP2(R1)). Data was ranked by gene symbols. [file 1471-2164-12-160-S7.XLS]

## Sheet: WTAPLP2(R1) & R6R1
ProbeSet	GeneID	GeneSymbol	GeneName	Score	Numerator	Denominator	FoldChange	QValue	Comparison
1455219_at	68681	1110030E23Rik	RIKEN cDNA 1110030E23 gene	-3.5	-1.54	0.44	0.34	1.49	APLP2(R6)-/-/APLP2(R1)-/-
1455219_at	68681	1110030E23Rik	RIKEN cDNA 1110030E23 gene	-3.43	-1.39	0.41	0.38	2.29	WT(R6)/APLP2(R1)-/-
1431067_at	66526	2210012G02Rik	RIKEN cDNA 2210012G02 gene	-4.84	-0.73	0.15	0.6	0	APLP2(R6)-/-/APLP2(R1)-/-
1431067_at	66526	2210012G02Rik	RIKEN cDNA 2210012G02 gene	-6.2	-0.6	0.1	0.66	0	WT(R6)/APLP2(R1)-/-
1429215_at	71921	2310058N22Rik	RIKEN cDNA 2310058N22 gene	-4.18	-1.26	0.3	0.42	0	APLP2(R6)-/-/APLP2(R1)-/-
1429215_at	71921	2310058N22Rik	RIKEN cDNA 2310058N22 gene	-4.2	-1.25	0.3	0.42	1.09	WT(R6)/APLP2(R1)-/-
1434566_a_at	242736	4732496O08Rik	RIKEN cDNA 4732496O08 gene	-3.87	-0.55	0.14	0.68	1.49	APLP2(R6)-/-/APLP2(R1)-/-
1434566_a_at	242736	4732496O08Rik	RIKEN cDNA 4732496O08 gene	-3.72	-0.54	0.14	0.69	1.7	WT(R6)/APLP2(R1)-/-
1442733_at	382090	4922501C03Rik	RIKEN cDNA 4922501C03 gene	-3.46	-0.63	0.18	0.65	1.49	APLP2(R6)-/-/APLP2(R1)-/-
1442733_at	382090	4922501C03Rik	RIKEN cDNA 4922501C03 gene	-4.36	-0.9	0.21	0.53	0	WT(R6)/APLP2(R1)-/-
1432336_at	114668	5033404E19Rik	RIKEN cDNA 5033404E19 gene	-3.39	-0.48	0.14	0.72	1.49	APLP2(R6)-/-/APLP2(R1)-/-
1432336_at	114668	5033404E19Rik	RIKEN cDNA 5033404E19 gene	-6.01	-0.62	0.1	0.65	0	WT(R6)/APLP2(R1)-/-
1460500_at	75963	5033421C21Rik	RIKEN cDNA 5033421C21 gene	-2.88	-0.77	0.27	0.59	4.74	APLP2(R6)-/-/APLP2(R1)-/-
1460500_at	75963	5033421C21Rik	RIKEN cDNA 5033421C21 gene	-2.91	-0.72	0.25	0.61	5.02	WT(R6)/APLP2(R1)-/-
1429678_at	70617	5730508B09Rik	RIKEN cDNA 5730508B09 gene	-3.98	-0.75	0.19	0.59	1.49	APLP2(R6)-/-/APLP2(R1)-/-
1429678_at	70617	5730508B09Rik	RIKEN cDNA 5730508B09 gene	-2.94	-0.64	0.22	0.64	3.91	WT(R6)/APLP2(R1)-/-
1447100_s_at	70617	5730508B09Rik	RIKEN cDNA 5730508B09 gene	-4.25	-1.54	0.36	0.34	0	APLP2(R6)-/-/APLP2(R1)-/-
1447100_s_at	70617	5730508B09Rik	RIKEN cDNA 5730508B09 gene	-3.84	-1.42	0.37	0.37	1.7	WT(R6)/APLP2(R1)-/-
1425213_at	76886	6430514L14Rik	RIKEN cDNA 6430514L14 gene	-3.31	-0.58	0.18	0.67	1.8	APLP2(R6)-/-/APLP2(R1)-/-
1425213_at	76886	6430514L14Rik	RIKEN cDNA 6430514L14 gene	-4.62	-0.51	0.11	0.7	0	WT(R6)/APLP2(R1)-/-
1429846_at	71557	9030411K21Rik	RIKEN cDNA 9030411K21 gene	-3.48	-0.67	0.19	0.63	1.49	APLP2(R6)-/-/APLP2(R1)-/-
1429846_at	71557	9030411K21Rik	RIKEN cDNA 9030411K21 gene	-3.54	-0.59	0.17	0.66	2.24	WT(R6)/APLP2(R1)-/-
1429581_at	229211	Acad9	acyl-Coenzyme A dehydrogenase family, member 9	3.74	0.45	0.12	1.37	0.95	APLP2(R6)-/-/APLP2(R1)-/-
1429581_at	229211	Acad9	acyl-Coenzyme A dehydrogenase family, member 9	3.52	0.51	0.15	1.43	2.02	WT(R6)/APLP2(R1)-/-
1419130_at	66757	Adat2	adenosine deaminase, tRNA-specific 2, TAD2 homolog (S. cerevisiae)	7.32	1.4	0.19	2.63	0	APLP2(R6)-/-/APLP2(R1)-/-
1419130_at	66757	Adat2	adenosine deaminase, tRNA-specific 2, TAD2 homolog (S. cerevisiae)	10.46	1.43	0.14	2.7	0	WT(R6)/APLP2(R1)-/-
1439007_at	320438	Alg6	asparagine-linked glycosylation 6 homolog (yeast, alpha-1,3,-glucosyltransferase)	-4.36	-0.89	0.2	0.54	0	APLP2(R6)-/-/APLP2(R1)-/-
1439007_at	320438	Alg6	asparagine-linked glycosylation 6 homolog (yeast, alpha-1,3,-glucosyltransferase)	-5.15	-0.76	0.15	0.59	0	WT(R6)/APLP2(R1)-/-
1425567_a_at	11747	Anxa5	annexin A5	5.58	0.72	0.13	1.65	0	APLP2(R6)-/-/APLP2(R1)-/-
1425567_a_at	11747	Anxa5	annexin A5	4.64	0.68	0.15	1.6	0	WT(R6)/APLP2(R1)-/-
1455492_at	320456	B330016D10Rik	RIKEN cDNA B330016D10 gene	4.83	0.94	0.19	1.91	0	APLP2(R6)-/-/APLP2(R1)-/-
1455492_at	320456	B330016D10Rik	RIKEN cDNA B330016D10 gene	5.07	0.97	0.19	1.96	0	WT(R6)/APLP2(R1)-/-
1440340_at	117592	B3galt6	UDP-Gal:betaGal beta 1,3-galactosyltransferase, polypeptide 6	-2.82	-0.66	0.23	0.63	5.11	APLP2(R6)-/-/APLP2(R1)-/-
1440340_at	117592	B3galt6	UDP-Gal:betaGal beta 1,3-galactosyltransferase, polypeptide 6	-2.99	-0.59	0.2	0.66	3.67	WT(R6)/APLP2(R1)-/-
1438730_at	408054	BC028801	cDNA sequence BC028801	3.46	0.66	0.19	1.58	1.64	APLP2(R6)-/-/APLP2(R1)-/-
1438730_at	408054	BC028801	cDNA sequence BC028801	2.81	0.53	0.19	1.44	3.76	WT(R6)/APLP2(R1)-/-
1436617_at	207175	Cetn4	centrin 4	-4.04	-0.84	0.21	0.56	1.49	APLP2(R6)-/-/APLP2(R1)-/-
1436617_at	207175	Cetn4	centrin 4	-5.56	-1.11	0.2	0.46	0	WT(R6)/APLP2(R1)-/-
1455609_at	12704	Cit	citron	3.65	0.61	0.17	1.52	0.95	APLP2(R6)-/-/APLP2(R1)-/-
1455609_at	12704	Cit	citron	2.96	0.54	0.18	1.45	3.16	WT(R6)/APLP2(R1)-/-
1427328_a_at	76499	Clasp2	CLIP associating protein 2	5.06	1.68	0.33	3.2	0	APLP2(R6)-/-/APLP2(R1)-/-
1427328_a_at	76499	Clasp2	CLIP associating protein 2	5.27	1.68	0.32	3.21	0	WT(R6)/APLP2(R1)-/-
1456911_at	76499	Clasp2	CLIP associating protein 2	4.03	2.13	0.53	4.38	0.95	APLP2(R6)-/-/APLP2(R1)-/-
1456911_at	76499	Clasp2	CLIP associating protein 2	4.06	2.03	0.5	4.07	0.9	WT(R6)/APLP2(R1)-/-
1460176_at	12928	Crk	v-crk sarcoma virus CT10 oncogene homolog (avian)	3.48	0.6	0.17	1.52	1.64	APLP2(R6)-/-/APLP2(R1)-/-
1460176_at	12928	Crk	v-crk sarcoma virus CT10 oncogene homolog (avian)	2.96	0.43	0.15	1.35	2.96	WT(R6)/APLP2(R1)-/-
1428408_a_at	52635	D12Ertd551e	DNA segment, Chr 12, ERATO Doi 551, expressed	4.27	0.53	0.12	1.44	0.95	APLP2(R6)-/-/APLP2(R1)-/-
1428408_a_at	52635	D12Ertd551e	DNA segment, Chr 12, ERATO Doi 551, expressed	4.28	0.49	0.12	1.41	0.9	WT(R6)/APLP2(R1)-/-
1426932_at	52874	D19Bwg1357e	DNA segment, Chr 19, Brigham & Women's Genetics 1357 expressed	-2.91	-0.71	0.24	0.61	4.56	APLP2(R6)-/-/APLP2(R1)-/-
1426932_at	52874	D19Bwg1357e	DNA segment, Chr 19, Brigham & Women's Genetics 1357 expressed	-2.92	-0.65	0.22	0.64	4.62	WT(R6)/APLP2(R1)-/-
1454659_at	320685	Dctd	dCMP deaminase	-3.21	-0.67	0.21	0.63	1.8	APLP2(R6)-/-/APLP2(R1)-/-
1454659_at	320685	Dctd	dCMP deaminase	-3.11	-0.58	0.18	0.67	3.16	WT(R6)/APLP2(R1)-/-
1429093_at	68817	Ddi2	DNA-damage inducible protein 2	4.45	0.9	0.2	1.87	0	APLP2(R6)-/-/APLP2(R1)-/-
1429093_at	68817	Ddi2	DNA-damage inducible protein 2	5.77	1.03	0.18	2.04	0	WT(R6)/APLP2(R1)-/-
1431339_a_at	27984	Efhd2	EF hand domain containing 2	-3.06	-0.47	0.15	0.72	3.61	APLP2(R6)-/-/APLP2(R1)-/-
1431339_a_at	27984	Efhd2	EF hand domain containing 2	-3.33	-0.47	0.14	0.72	2.58	WT(R6)/APLP2(R1)-/-
1437478_s_at	27984	Efhd2	EF hand domain containing 2	-13.49	-1.64	0.12	0.32	0	APLP2(R6)-/-/APLP2(R1)-/-
1437478_s_at	27984	Efhd2	EF hand domain containing 2	-17.5	-1.64	0.09	0.32	0	WT(R6)/APLP2(R1)-/-
1424784_at	210853	EG210853	predicted gene, EG210853	-10.94	-1.45	0.13	0.37	0	APLP2(R6)-/-/APLP2(R1)-/-
1424784_at	210853	EG210853	predicted gene, EG210853	-6.88	-1.25	0.18	0.42	0	WT(R6)/APLP2(R1)-/-
1451477_at	210853	EG210853	predicted gene, EG210853	3.06	0.67	0.22	1.59	4.93	APLP2(R6)-/-/APLP2(R1)-/-
1451477_at	210853	EG210853	predicted gene, EG210853	2.77	0.61	0.22	1.53	3.91	WT(R6)/APLP2(R1)-/-
1440296_at	545391	EG545391	predicted gene, EG545391	3.54	1.05	0.3	2.07	1.64	APLP2(R6)-/-/APLP2(R1)-/-
1440296_at	545391	EG545391	predicted gene, EG545391	3.43	1.09	0.32	2.13	2.03	WT(R6)/APLP2(R1)-/-
1448649_at	13809	Enpep	glutamyl aminopeptidase	3.96	0.59	0.15	1.51	0.95	APLP2(R6)-/-/APLP2(R1)-/-
1448649_at	13809	Enpep	glutamyl aminopeptidase	3.89	0.72	0.19	1.65	0.9	WT(R6)/APLP2(R1)-/-
1428301_at	545007	ENSMUSG00000068790	predicted gene, ENSMUSG00000068790	5.04	1.62	0.32	3.08	0	APLP2(R6)-/-/APLP2(R1)-/-
1428301_at	545007	ENSMUSG00000068790	predicted gene, ENSMUSG00000068790	5.62	1.84	0.33	3.59	0	WT(R6)/APLP2(R1)-/-
1452731_x_at	545007	ENSMUSG00000068790	predicted gene, ENSMUSG00000068790	5.65	1.7	0.3	3.24	0	APLP2(R6)-/-/APLP2(R1)-/-
1452731_x_at	545007	ENSMUSG00000068790	predicted gene, ENSMUSG00000068790	6.43	1.87	0.29	3.66	0	WT(R6)/APLP2(R1)-/-
1418462_at	50911	Exosc9	exosome component 9	-5.41	-0.72	0.13	0.61	0	APLP2(R6)-/-/APLP2(R1)-/-
1418462_at	50911	Exosc9	exosome component 9	-5.65	-0.64	0.11	0.64	0	WT(R6)/APLP2(R1)-/-
1417501_at	50762	Fbxo6	F-box protein 6	4.02	0.54	0.13	1.46	0.95	APLP2(R6)-/-/APLP2(R1)-/-
1417501_at	50762	Fbxo6	F-box protein 6	5.66	0.55	0.1	1.47	0	WT(R6)/APLP2(R1)-/-
1439190_at	329977	Fhad1	forkhead-associated (FHA) phosphopeptide binding domain 1	-3.31	-0.81	0.24	0.57	1.8	APLP2(R6)-/-/APLP2(R1)-/-
1439190_at	329977	Fhad1	forkhead-associated (FHA) phosphopeptide binding domain 1	-3.8	-0.94	0.25	0.52	1.7	WT(R6)/APLP2(R1)-/-
1425893_a_at	14198	Fhit	fragile histidine triad gene	4.48	0.72	0.16	1.65	0	APLP2(R6)-/-/APLP2(R1)-/-
1425893_a_at	14198	Fhit	fragile histidine triad gene	4.09	0.72	0.17	1.64	0.9	WT(R6)/APLP2(R1)-/-
1417253_at	14300	Frg1	FSHD region gene 1	13.18	1.64	0.12	3.12	0	APLP2(R6)-/-/APLP2(R1)-/-
1417253_at	14300	Frg1	FSHD region gene 1	10.66	1.78	0.17	3.44	0	WT(R6)/APLP2(R1)-/-
1422279_at	14349	Fv1	Friend virus susceptibility 1	4.84	1.34	0.28	2.54	0	APLP2(R6)-/-/APLP2(R1)-/-
1422279_at	14349	Fv1	Friend virus susceptibility 1	4.27	1.09	0.26	2.13	0.9	WT(R6)/APLP2(R1)-/-
1446783_at	102060	Gadd45gip1	growth arrest and DNA-damage-inducible, gamma interacting protein 1	3.15	0.42	0.13	1.34	4.38	APLP2(R6)-/-/APLP2(R1)-/-
1446783_at	102060	Gadd45gip1	growth arrest and DNA-damage-inducible, gamma interacting protein 1	2.93	0.53	0.18	1.45	3.29	WT(R6)/APLP2(R1)-/-
1419469_at	14696	Gnb4	guanine nucleotide binding protein (G protein), beta 4	5.13	0.84	0.16	1.79	0	APLP2(R6)-/-/APLP2(R1)-/-
1419469_at	14696	Gnb4	guanine nucleotide binding protein (G protein), beta 4	3.41	0.94	0.28	1.92	2.03	WT(R6)/APLP2(R1)-/-
1455632_at	14697	Gnb5	guanine nucleotide binding protein (G protein), beta 5	-3	-0.63	0.21	0.64	4.17	APLP2(R6)-/-/APLP2(R1)-/-
1455632_at	14697	Gnb5	guanine nucleotide binding protein (G protein), beta 5	-4.08	-0.82	0.2	0.57	1.09	WT(R6)/APLP2(R1)-/-
1454905_at	108837	Ibtk	inhibitor of Bruton agammaglobulinemia tyrosine kinase	-2.89	-0.67	0.23	0.63	4.74	APLP2(R6)-/-/APLP2(R1)-/-
1454905_at	108837	Ibtk	inhibitor of Bruton agammaglobulinemia tyrosine kinase	-3	-0.56	0.19	0.68	3.67	WT(R6)/APLP2(R1)-/-
1425385_a_at	16019	Igh-6	immunoglobulin heavy chain 6 (heavy chain of IgM)	-6.98	-2.12	0.3	0.23	0	APLP2(R6)-/-/APLP2(R1)-/-
1425385_a_at	16019	Igh-6	immunoglobulin heavy chain 6 (heavy chain of IgM)	-7.05	-1.96	0.28	0.26	0	WT(R6)/APLP2(R1)-/-
1427329_a_at	16019	Igh-6	immunoglobulin heavy chain 6 (heavy chain of IgM)	-6.9	-1.55	0.22	0.34	0	APLP2(R6)-/-/APLP2(R1)-/-
1427329_a_at	16019	Igh-6	immunoglobulin heavy chain 6 (heavy chain of IgM)	-5.96	-1.31	0.22	0.4	0	WT(R6)/APLP2(R1)-/-
1427351_s_at	16019	Igh-6	immunoglobulin heavy chain 6 (heavy chain of IgM)	-9.14	-1.88	0.21	0.27	0	APLP2(R6)-/-/APLP2(R1)-/-
1427351_s_at	16019	Igh-6	immunoglobulin heavy chain 6 (heavy chain of IgM)	-8.72	-1.72	0.2	0.3	0	WT(R6)/APLP2(R1)-/-
1460442_at	277692	LOC277692	similar to Rps19 protein	5.08	1.29	0.25	2.44	0	APLP2(R6)-/-/APLP2(R1)-/-
1460442_at	277692	LOC277692	similar to Rps19 protein	6	1.46	0.24	2.75	0	WT(R6)/APLP2(R1)-/-
1451490_at	226791	Lyplal1	lysophospholipase-like 1	4.59	0.66	0.14	1.58	0	APLP2(R6)-/-/APLP2(R1)-/-
1451490_at	226791	Lyplal1	lysophospholipase-like 1	4.57	0.65	0.14	1.57	0	WT(R6)/APLP2(R1)-/-
1453152_at	71738	Mamdc2	MAM domain containing 2	5.89	1.31	0.22	2.48	0	APLP2(R6)-/-/APLP2(R1)-/-
1453152_at	71738	Mamdc2	MAM domain containing 2	4.64	1.12	0.24	2.18	0	WT(R6)/APLP2(R1)-/-
1457936_at	26419	Mapk8	mitogen-activated protein kinase 8	5.89	1.56	0.26	2.94	0	APLP2(R6)-/-/APLP2(R1)-/-
1457936_at	26419	Mapk8	mitogen-activated protein kinase 8	5.85	1.46	0.25	2.76	0	WT(R6)/APLP2(R1)-/-
1417227_at	72039	Mccc1	methylcrotonoyl-Coenzyme A carboxylase 1 (alpha)	-3.14	-0.49	0.16	0.71	2.39	APLP2(R6)-/-/APLP2(R1)-/-
1417227_at	72039	Mccc1	methylcrotonoyl-Coenzyme A carboxylase 1 (alpha)	-3.01	-0.7	0.23	0.62	3.67	WT(R6)/APLP2(R1)-/-
1416632_at	17436	Me1	malic enzyme 1, NADP(+)-dependent, cytosolic	5.98	0.87	0.15	1.83	0	APLP2(R6)-/-/APLP2(R1)-/-
1416632_at	17436	Me1	malic enzyme 1, NADP(+)-dependent, cytosolic	7.26	0.91	0.13	1.88	0	WT(R6)/APLP2(R1)-/-
1430307_a_at	17436	Me1	malic enzyme 1, NADP(+)-dependent, cytosolic	3.06	0.56	0.18	1.47	4.93	APLP2(R6)-/-/APLP2(R1)-/-
1430307_a_at	17436	Me1	malic enzyme 1, NADP(+)-dependent, cytosolic	3.2	0.55	0.17	1.46	2.23	WT(R6)/APLP2(R1)-/-
1443915_at	74600	Mrpl47	mitochondrial ribosomal protein L47	-4.68	-1.02	0.22	0.49	0	APLP2(R6)-/-/APLP2(R1)-/-
1443915_at	74600	Mrpl47	mitochondrial ribosomal protein L47	-5.34	-1.07	0.2	0.48	0	WT(R6)/APLP2(R1)-/-
1447831_s_at	54384	Mtmr7	myotubularin related protein 7	-14.11	-5.42	0.38	0.02	0	APLP2(R6)-/-/APLP2(R1)-/-
1447831_s_at	54384	Mtmr7	myotubularin related protein 7	-14.71	-5.41	0.37	0.02	0	WT(R6)/APLP2(R1)-/-
1427520_a_at	17879	Myh1	myosin, heavy polypeptide 1, skeletal muscle, adult	3.15	0.88	0.28	1.84	4.38	APLP2(R6)-/-/APLP2(R1)-/-
1427520_a_at	17879	Myh1	myosin, heavy polypeptide 1, skeletal muscle, adult	4.38	1.15	0.26	2.23	0.9	WT(R6)/APLP2(R1)-/-
1420286_at	NA	NA	NA	3.59	0.95	0.26	1.93	0.95	APLP2(R6)-/-/APLP2(R1)-/-
1420286_at	NA	NA	NA	4.81	1.1	0.23	2.14	0	WT(R6)/APLP2(R1)-/-
1441404_at	NA	NA	NA	-7.33	-0.88	0.12	0.54	0	APLP2(R6)-/-/APLP2(R1)-/-
1441404_at	NA	NA	NA	-5.85	-0.83	0.14	0.56	0	WT(R6)/APLP2(R1)-/-
1456970_at	NA	NA	NA	-3.26	-1.21	0.37	0.43	1.8	APLP2(R6)-/-/APLP2(R1)-/-
1456970_at	NA	NA	NA	-3.1	-1.1	0.36	0.47	3.16	WT(R6)/APLP2(R1)-/-
1458585_at	NA	NA	NA	11.31	3.17	0.28	9	0	APLP2(R6)-/-/APLP2(R1)-/-
1458585_at	NA	NA	NA	13.48	2.5	0.19	5.65	0	WT(R6)/APLP2(R1)-/-
1459714_at	NA	NA	NA	-3.84	-1.54	0.4	0.34	1.49	APLP2(R6)-/-/APLP2(R1)-/-
1459714_at	NA	NA	NA	-3.2	-1.23	0.38	0.43	2.6	WT(R6)/APLP2(R1)-/-
1421955_a_at	17999	Nedd4	neural precursor cell expressed, developmentally down-regulated 4	4.93	1.12	0.23	2.18	0	APLP2(R6)-/-/APLP2(R1)-/-
1421955_a_at	17999	Nedd4	neural precursor cell expressed, developmentally down-regulated 4	6.95	1.26	0.18	2.4	0	WT(R6)/APLP2(R1)-/-
1418304_at	170677	Pcdh21	protocadherin 21	6.13	2.44	0.4	5.44	0	APLP2(R6)-/-/APLP2(R1)-/-
1418304_at	170677	Pcdh21	protocadherin 21	5.49	1.95	0.36	3.87	0	WT(R6)/APLP2(R1)-/-
1451149_at	72157	Pgm2	phosphoglucomutase 2	-2.96	-0.47	0.16	0.72	4.17	APLP2(R6)-/-/APLP2(R1)-/-
1451149_at	72157	Pgm2	phosphoglucomutase 2	-3.3	-0.47	0.14	0.72	2.58	WT(R6)/APLP2(R1)-/-
1460336_at	19017	Ppargc1a	peroxisome proliferative activated receptor, gamma, coactivator 1 alpha	3.13	0.74	0.24	1.67	4.93	APLP2(R6)-/-/APLP2(R1)-/-
1460336_at	19017	Ppargc1a	peroxisome proliferative activated receptor, gamma, coactivator 1 alpha	3.64	0.89	0.25	1.86	2.02	WT(R6)/APLP2(R1)-/-
1438082_at	226849	Ppp2r5a	protein phosphatase 2, regulatory subunit B (B56), alpha isoform	3.34	0.51	0.15	1.43	2.96	APLP2(R6)-/-/APLP2(R1)-/-
1438082_at	226849	Ppp2r5a	protein phosphatase 2, regulatory subunit B (B56), alpha isoform	4.33	0.63	0.15	1.55	0.9	WT(R6)/APLP2(R1)-/-
1430979_a_at	21672	Prdx2	peroxiredoxin 2	-5.92	-0.84	0.14	0.56	0	APLP2(R6)-/-/APLP2(R1)-/-
1430979_a_at	21672	Prdx2	peroxiredoxin 2	-6.29	-0.73	0.12	0.6	0	WT(R6)/APLP2(R1)-/-
1443282_at	230596	Prpf38a	PRP38 pre-mRNA processing factor 38 (yeast) domain containing A	4.57	0.66	0.14	1.58	0	APLP2(R6)-/-/APLP2(R1)-/-
1443282_at	230596	Prpf38a	PRP38 pre-mRNA processing factor 38 (yeast) domain containing A	3.12	0.72	0.23	1.65	2.23	WT(R6)/APLP2(R1)-/-
1429691_at	19270	Ptprg	protein tyrosine phosphatase, receptor type, G	-2.97	-1.2	0.4	0.44	4.17	APLP2(R6)-/-/APLP2(R1)-/-
1429691_at	19270	Ptprg	protein tyrosine phosphatase, receptor type, G	-3.57	-1.36	0.38	0.39	2.2	WT(R6)/APLP2(R1)-/-
1422583_at	69908	Rab3b	RAB3B, member RAS oncogene family	-3.95	-0.5	0.13	0.71	1.49	APLP2(R6)-/-/APLP2(R1)-/-
1422583_at	69908	Rab3b	RAB3B, member RAS oncogene family	-4.45	-0.52	0.12	0.7	0	WT(R6)/APLP2(R1)-/-
1438936_s_at	58809	Rnase4	ribonuclease, RNase A family 4	-3.5	-0.94	0.27	0.52	1.49	APLP2(R6)-/-/APLP2(R1)-/-
1438936_s_at	58809	Rnase4	ribonuclease, RNase A family 4	-3.97	-0.95	0.24	0.52	1.09	WT(R6)/APLP2(R1)-/-
1421144_at	77945	Rpgrip1	retinitis pigmentosa GTPase regulator interacting protein 1	-6.86	-0.83	0.12	0.56	0	APLP2(R6)-/-/APLP2(R1)-/-
1421144_at	77945	Rpgrip1	retinitis pigmentosa GTPase regulator interacting protein 1	-5.84	-0.76	0.13	0.59	0	WT(R6)/APLP2(R1)-/-
1416639_at	56485	Slc2a5	solute carrier family 2 (facilitated glucose transporter), member 5	-3.25	-0.59	0.18	0.66	1.8	APLP2(R6)-/-/APLP2(R1)-/-
1416639_at	56485	Slc2a5	solute carrier family 2 (facilitated glucose transporter), member 5	-4.47	-0.6	0.13	0.66	0	WT(R6)/APLP2(R1)-/-
1456187_at	241919	Slc7a14	solute carrier family 7 (cationic amino acid transporter, y+ system), member 14	6.96	1.55	0.22	2.94	0	APLP2(R6)-/-/APLP2(R1)-/-
1456187_at	241919	Slc7a14	solute carrier family 7 (cationic amino acid transporter, y+ system), member 14	10.5	1.63	0.16	3.1	0	WT(R6)/APLP2(R1)-/-
1417633_at	20657	Sod3	superoxide dismutase 3, extracellular	-3.84	-0.8	0.21	0.57	1.49	APLP2(R6)-/-/APLP2(R1)-/-
1417633_at	20657	Sod3	superoxide dismutase 3, extracellular	-3.89	-0.86	0.22	0.55	1.7	WT(R6)/APLP2(R1)-/-
1417634_at	20657	Sod3	superoxide dismutase 3, extracellular	-2.94	-0.52	0.18	0.7	4.56	APLP2(R6)-/-/APLP2(R1)-/-
1417634_at	20657	Sod3	superoxide dismutase 3, extracellular	-4.7	-0.59	0.13	0.66	0	WT(R6)/APLP2(R1)-/-
1422692_at	20024	Sub1	SUB1 homolog (S. cerevisiae)	-5.72	-0.7	0.12	0.61	0	APLP2(R6)-/-/APLP2(R1)-/-
1422692_at	20024	Sub1	SUB1 homolog (S. cerevisiae)	-5.99	-0.76	0.13	0.59	0	WT(R6)/APLP2(R1)-/-
1419741_at	114741	Supt16h	suppressor of Ty 16 homolog (S. cerevisiae)	3.24	0.54	0.16	1.45	4.17	APLP2(R6)-/-/APLP2(R1)-/-
1419741_at	114741	Supt16h	suppressor of Ty 16 homolog (S. cerevisiae)	4.93	0.72	0.15	1.65	0	WT(R6)/APLP2(R1)-/-
1436007_a_at	233802	Thumpd1	THUMP domain containing 1	3.35	0.4	0.12	1.32	2.96	APLP2(R6)-/-/APLP2(R1)-/-
1436007_a_at	233802	Thumpd1	THUMP domain containing 1	3.64	0.38	0.1	1.3	2.02	WT(R6)/APLP2(R1)-/-
1426501_a_at	211550	Tifa	TRAF-interacting protein with forkhead-associated domain	5.97	0.71	0.12	1.64	0	APLP2(R6)-/-/APLP2(R1)-/-
1426501_a_at	211550	Tifa	TRAF-interacting protein with forkhead-associated domain	5.9	0.79	0.13	1.73	0	WT(R6)/APLP2(R1)-/-
1451181_at	69195	Tmem121	transmembrane protein 121	-10.78	-1.41	0.13	0.38	0	APLP2(R6)-/-/APLP2(R1)-/-
1451181_at	69195	Tmem121	transmembrane protein 121	-11.08	-1.32	0.12	0.4	0	WT(R6)/APLP2(R1)-/-
1430153_at	50876	Tmod2	tropomodulin 2	-5.45	-1.01	0.18	0.5	0	APLP2(R6)-/-/APLP2(R1)-/-
1430153_at	50876	Tmod2	tropomodulin 2	-5.05	-0.77	0.15	0.59	0	WT(R6)/APLP2(R1)-/-
1451301_at	50876	Tmod2	tropomodulin 2	-3.45	-0.87	0.25	0.55	1.49	APLP2(R6)-/-/APLP2(R1)-/-
1451301_at	50876	Tmod2	tropomodulin 2	-3.17	-0.86	0.27	0.55	2.87	WT(R6)/APLP2(R1)-/-
1424508_at	219022	Ttc5	tetratricopeptide repeat domain 5	3.5	0.45	0.13	1.36	1.64	APLP2(R6)-/-/APLP2(R1)-/-
1424508_at	219022	Ttc5	tetratricopeptide repeat domain 5	3.42	0.41	0.12	1.33	2.03	WT(R6)/APLP2(R1)-/-
1424345_s_at	22192	Ube2m	ubiquitin-conjugating enzyme E2M (UBC12 homolog, yeast)	-5.65	-1.05	0.19	0.48	0	APLP2(R6)-/-/APLP2(R1)-/-
1424345_s_at	22192	Ube2m	ubiquitin-conjugating enzyme E2M (UBC12 homolog, yeast)	-5.33	-0.86	0.16	0.55	0	WT(R6)/APLP2(R1)-/-
1453083_at	76229	Vmn2r29	vomeronasal 2, receptor 29	-4.42	-1.22	0.28	0.43	0	APLP2(R6)-/-/APLP2(R1)-/-
1453083_at	76229	Vmn2r29	vomeronasal 2, receptor 29	-5.08	-1.3	0.26	0.4	0	WT(R6)/APLP2(R1)-/-
1435392_at	244484	Wdr17	WD repeat domain 17	-3.73	-0.75	0.2	0.59	1.49	APLP2(R6)-/-/APLP2(R1)-/-
1435392_at	244484	Wdr17	WD repeat domain 17	-3.06	-0.59	0.19	0.66	3.45	WT(R6)/APLP2(R1)-/-
1443621_at	327959	Xaf1	XIAP associated factor 1	9.91	3.97	0.4	15.65	0	APLP2(R6)-/-/APLP2(R1)-/-
1443621_at	327959	Xaf1	XIAP associated factor 1	9.42	3.98	0.42	15.74	0	WT(R6)/APLP2(R1)-/-
1451146_at	56220	Zfp386	zinc finger protein 386 (Kruppel-like)	-3.76	-0.71	0.19	0.61	1.49	APLP2(R6)-/-/APLP2(R1)-/-
1451146_at	56220	Zfp386	zinc finger protein 386 (Kruppel-like)	-3.39	-0.62	0.18	0.65	2.29	WT(R6)/APLP2(R1)-/-
1449552_at	22763	Zfr	zinc finger RNA binding protein	-3.76	-0.87	0.23	0.55	1.49	APLP2(R6)-/-/APLP2(R1)-/-
1449552_at	22763	Zfr	zinc finger RNA binding protein	-4.81	-0.94	0.19	0.52	0	WT(R6)/APLP2(R1)-/-
1446244_at	414872	Zyg11b	zyg-ll homolog B (C. elegans)	-9	-1.18	0.13	0.44	0	APLP2(R6)-/-/APLP2(R1)-/-
1446244_at	414872	Zyg11b	zyg-ll homolog B (C. elegans)	-11.86	-1.24	0.1	0.42	0	WT(R6)/APLP2(R1)-/-

## Sheet: WTAPLP2 & R6R1
ProbeSet	GeneID	GeneSymbol	GeneName	Score	Numerator	Denominator	FoldChange	QValue	Comparison
1447937_a_at	100039909	100039909	predicted gene, 100039909	-6.63	-1.35	0.2	0.39	0	APLP2(R6)-/-/APLP2(R1)-/-
1447937_a_at	100039909	100039909	predicted gene, 100039909	10.81	1.37	0.13	2.58	0	WT(R6)/APLP2(R6)-/-
1447939_a_at	100039909	100039909	predicted gene, 100039909	-7.65	-1.25	0.16	0.42	0	APLP2(R6)-/-/APLP2(R1)-/-
1447939_a_at	100039909	100039909	predicted gene, 100039909	8.04	1.21	0.15	2.31	0	WT(R6)/APLP2(R6)-/-
1447938_at	100042524	100042524	predicted gene, 100042524	-3.54	-0.83	0.23	0.56	1.49	APLP2(R6)-/-/APLP2(R1)-/-
1447938_at	100042524	100042524	predicted gene, 100042524	3.49	0.81	0.23	1.75	0.45	WT(R6)/APLP2(R6)-/-
1436362_x_at	100043775	100043775	predicted gene, 100043775	-2.96	-0.63	0.21	0.65	4.17	APLP2(R6)-/-/APLP2(R1)-/-
1436362_x_at	100043775	100043775	predicted gene, 100043775	2.52	0.51	0.2	1.42	1.52	WT(R6)/APLP2(R6)-/-
1456857_at	66236	1500011B03Rik	RIKEN cDNA 1500011B03 gene	-9.08	-1.61	0.18	0.33	0	APLP2(R6)-/-/APLP2(R1)-/-
1456857_at	66236	1500011B03Rik	RIKEN cDNA 1500011B03 gene	1.78	0.97	0.54	1.95	4.9	WT(R6)/APLP2(R6)-/-
1456023_at	244721	2210010B09Rik	RIKEN cDNA 2210010B09 gene	-2.85	-0.55	0.19	0.68	4.74	APLP2(R6)-/-/APLP2(R1)-/-
1456023_at	244721	2210010B09Rik	RIKEN cDNA 2210010B09 gene	2.67	0.4	0.15	1.32	1.17	WT(R6)/APLP2(R6)-/-
1429274_at	71897	2310010M24Rik	RIKEN cDNA 2310010M24 gene	-3.4	-1.04	0.31	0.49	1.49	APLP2(R6)-/-/APLP2(R1)-/-
1429274_at	71897	2310010M24Rik	RIKEN cDNA 2310010M24 gene	2.24	0.42	0.19	1.34	2.5	WT(R6)/APLP2(R6)-/-
1453402_at	76883	6430500C12Rik	RIKEN cDNA 6430500C12 gene	-2.88	-0.76	0.26	0.59	4.74	APLP2(R6)-/-/APLP2(R1)-/-
1453402_at	76883	6430500C12Rik	RIKEN cDNA 6430500C12 gene	1.95	0.37	0.19	1.29	3.54	WT(R6)/APLP2(R6)-/-
1438213_at	320492	A830018L16Rik	RIKEN cDNA A830018L16 gene	-3.02	-0.52	0.17	0.7	4.17	APLP2(R6)-/-/APLP2(R1)-/-
1438213_at	320492	A830018L16Rik	RIKEN cDNA A830018L16 gene	2.24	0.35	0.16	1.28	2.5	WT(R6)/APLP2(R6)-/-
1457717_at	105573	AI987986	expressed sequence AI987986	-3.03	-0.96	0.32	0.51	4.17	APLP2(R6)-/-/APLP2(R1)-/-
1457717_at	105573	AI987986	expressed sequence AI987986	2.81	0.84	0.3	1.79	0.97	WT(R6)/APLP2(R6)-/-
1448135_at	11911	Atf4	activating transcription factor 4	-2.83	-0.33	0.12	0.79	5.11	APLP2(R6)-/-/APLP2(R1)-/-
1448135_at	11911	Atf4	activating transcription factor 4	3.17	0.39	0.12	1.31	0.5	WT(R6)/APLP2(R6)-/-
1448595_a_at	19716	Bex1	brain expressed gene 1	-2.87	-0.53	0.19	0.69	4.74	APLP2(R6)-/-/APLP2(R1)-/-
1448595_a_at	19716	Bex1	brain expressed gene 1	2.13	0.37	0.18	1.29	2.79	WT(R6)/APLP2(R6)-/-
1419426_s_at	20298	Ccl21a	chemokine (C-C motif) ligand 21a	-16.35	-2.04	0.12	0.24	0	APLP2(R6)-/-/APLP2(R1)-/-
1419426_s_at	20298	Ccl21a	chemokine (C-C motif) ligand 21a	15.17	2.05	0.14	4.16	0	WT(R6)/APLP2(R6)-/-
1458339_at	71891	Cdadc1	cytidine and dCMP deaminase domain containing 1	-4.47	-0.81	0.18	0.57	0	APLP2(R6)-/-/APLP2(R1)-/-
1458339_at	71891	Cdadc1	cytidine and dCMP deaminase domain containing 1	5.02	0.63	0.12	1.54	0	WT(R6)/APLP2(R6)-/-
1449820_at	12854	Cort	cortistatin	-2.88	-0.47	0.16	0.72	4.74	APLP2(R6)-/-/APLP2(R1)-/-
1449820_at	12854	Cort	cortistatin	2.38	0.43	0.18	1.35	1.91	WT(R6)/APLP2(R6)-/-
1428738_a_at	66039	D14Ertd449e	DNA segment, Chr 14, ERATO Doi 449, expressed	-3.97	-1.2	0.3	0.44	1.49	APLP2(R6)-/-/APLP2(R1)-/-
1428738_a_at	66039	D14Ertd449e	DNA segment, Chr 14, ERATO Doi 449, expressed	2.3	0.93	0.4	1.91	2.28	WT(R6)/APLP2(R6)-/-
1427411_s_at	328425	Dleu2	deleted in lymphocytic leukemia, 2	3.36	0.9	0.27	1.86	2.96	APLP2(R6)-/-/APLP2(R1)-/-
1427411_s_at	328425	Dleu2	deleted in lymphocytic leukemia, 2	-3.33	-0.7	0.21	0.62	1.47	WT(R6)/APLP2(R6)-/-
1428991_at	27281	Hrasls	HRAS-like suppressor	-2.8	-0.36	0.13	0.78	5.11	APLP2(R6)-/-/APLP2(R1)-/-
1428991_at	27281	Hrasls	HRAS-like suppressor	3.06	0.39	0.13	1.31	0.97	WT(R6)/APLP2(R6)-/-
1436528_at	107250	Kazald1	Kazal-type serine peptidase inhibitor domain 1	-2.84	-0.53	0.19	0.69	4.74	APLP2(R6)-/-/APLP2(R1)-/-
1436528_at	107250	Kazald1	Kazal-type serine peptidase inhibitor domain 1	2.63	0.7	0.27	1.62	1.34	WT(R6)/APLP2(R6)-/-
1418414_at	16510	Kcnh1	potassium voltage-gated channel, subfamily H (eag-related), member 1	-3.53	-0.72	0.2	0.61	1.49	APLP2(R6)-/-/APLP2(R1)-/-
1418414_at	16510	Kcnh1	potassium voltage-gated channel, subfamily H (eag-related), member 1	1.98	0.31	0.16	1.24	3.51	WT(R6)/APLP2(R6)-/-
1436021_at	213006	Mfsd4	major facilitator superfamily domain containing 4	-3.56	-0.58	0.16	0.67	1.49	APLP2(R6)-/-/APLP2(R1)-/-
1436021_at	213006	Mfsd4	major facilitator superfamily domain containing 4	3.72	0.52	0.14	1.43	0	WT(R6)/APLP2(R6)-/-
1438295_at	NA	NA	NA	-2.97	-0.69	0.23	0.62	4.17	APLP2(R6)-/-/APLP2(R1)-/-
1438295_at	NA	NA	NA	3.86	0.77	0.2	1.71	0	WT(R6)/APLP2(R6)-/-
1438754_at	NA	NA	NA	-4.02	-0.65	0.16	0.64	1.49	APLP2(R6)-/-/APLP2(R1)-/-
1438754_at	NA	NA	NA	2.02	0.3	0.15	1.23	3.26	WT(R6)/APLP2(R6)-/-
1442384_at	NA	NA	NA	3.28	0.5	0.15	1.41	3.61	APLP2(R6)-/-/APLP2(R1)-/-
1442384_at	NA	NA	NA	-2.52	-0.57	0.23	0.67	4.75	WT(R6)/APLP2(R6)-/-
1457137_at	NA	NA	NA	-2.82	-0.72	0.26	0.61	5.11	APLP2(R6)-/-/APLP2(R1)-/-
1457137_at	NA	NA	NA	4.14	0.74	0.18	1.66	0	WT(R6)/APLP2(R6)-/-
1457324_at	NA	NA	NA	-3.47	-1.08	0.31	0.47	1.49	APLP2(R6)-/-/APLP2(R1)-/-
1457324_at	NA	NA	NA	5.26	1.26	0.24	2.39	0	WT(R6)/APLP2(R6)-/-
1459544_at	NA	NA	NA	-2.99	-0.69	0.23	0.62	4.17	APLP2(R6)-/-/APLP2(R1)-/-
1459544_at	NA	NA	NA	3.89	0.58	0.15	1.5	0	WT(R6)/APLP2(R6)-/-
1416105_at	18115	Nnt	nicotinamide nucleotide transhydrogenase	8.4	1.07	0.13	2.09	0	APLP2(R6)-/-/APLP2(R1)-/-
1416105_at	18115	Nnt	nicotinamide nucleotide transhydrogenase	-3.92	-0.86	0.22	0.55	0.86	WT(R6)/APLP2(R6)-/-
1456573_x_at	18115	Nnt	nicotinamide nucleotide transhydrogenase	4.79	0.94	0.2	1.91	0	APLP2(R6)-/-/APLP2(R1)-/-
1456573_x_at	18115	Nnt	nicotinamide nucleotide transhydrogenase	-3.75	-0.99	0.26	0.5	1.04	WT(R6)/APLP2(R6)-/-
1439647_at	545611	OTTMUSG00000011339	predicted gene, OTTMUSG00000011339	-3.44	-0.44	0.13	0.74	1.49	APLP2(R6)-/-/APLP2(R1)-/-
1439647_at	545611	OTTMUSG00000011339	predicted gene, OTTMUSG00000011339	3.38	0.39	0.11	1.31	0.5	WT(R6)/APLP2(R6)-/-
1455373_at	26875	Pclo	piccolo (presynaptic cytomatrix protein)	3.14	0.6	0.19	1.51	4.38	APLP2(R6)-/-/APLP2(R1)-/-
1455373_at	26875	Pclo	piccolo (presynaptic cytomatrix protein)	-3.06	-0.67	0.22	0.63	2.43	WT(R6)/APLP2(R6)-/-
1456532_at	71785	Pdgfd	platelet-derived growth factor, D polypeptide	3.62	1.24	0.34	2.37	0.95	APLP2(R6)-/-/APLP2(R1)-/-
1456532_at	71785	Pdgfd	platelet-derived growth factor, D polypeptide	-4.03	-1.52	0.38	0.35	0.86	WT(R6)/APLP2(R6)-/-
1452590_a_at	211623	Plac9	placenta specific 9	-3.55	-0.93	0.26	0.52	1.49	APLP2(R6)-/-/APLP2(R1)-/-
1452590_a_at	211623	Plac9	placenta specific 9	2.46	0.71	0.29	1.64	1.67	WT(R6)/APLP2(R6)-/-
1452730_at	66184	Rps4y2	ribosomal protein S4, Y-linked 2	-4.03	-0.68	0.17	0.62	1.49	APLP2(R6)-/-/APLP2(R1)-/-
1452730_at	66184	Rps4y2	ribosomal protein S4, Y-linked 2	2.66	0.5	0.19	1.42	1.34	WT(R6)/APLP2(R6)-/-
1416197_at	20630	Snrpc	U1 small nuclear ribonucleoprotein C	-3.13	-0.36	0.11	0.78	2.39	APLP2(R6)-/-/APLP2(R1)-/-
1416197_at	20630	Snrpc	U1 small nuclear ribonucleoprotein C	2.05	0.28	0.14	1.21	3.09	WT(R6)/APLP2(R6)-/-

## Sheet: WTAPLP2 & WTAPLP2(R1)
ProbeSet	GeneID	GeneSymbol	GeneName	Score	Numerator	Denominator	FoldChange	QValue	Comparison
1429729_at	319830	1500004A13Rik	RIKEN cDNA 1500004A13 gene	3.03	0.7	0.23	1.63	0.97	WT(R6)/APLP2(R6)-/-
1429729_at	319830	1500004A13Rik	RIKEN cDNA 1500004A13 gene	3.38	0.6	0.18	1.51	2.03	WT(R6)/APLP2(R1)-/-
1433205_at	72762	2810436B12Rik	RIKEN cDNA 2810436B12 gene	2.68	0.45	0.17	1.36	1.17	WT(R6)/APLP2(R6)-/-
1433205_at	72762	2810436B12Rik	RIKEN cDNA 2810436B12 gene	3.84	0.57	0.15	1.48	1.55	WT(R6)/APLP2(R1)-/-
1429896_at	74756	5830408B19Rik	RIKEN cDNA 5830408B19 gene	2.3	0.45	0.2	1.37	2.43	WT(R6)/APLP2(R6)-/-
1429896_at	74756	5830408B19Rik	RIKEN cDNA 5830408B19 gene	2.71	0.33	0.12	1.26	4.92	WT(R6)/APLP2(R1)-/-
1424214_at	231440	9130213B05Rik	RIKEN cDNA 9130213B05 gene	2.09	0.22	0.1	1.16	2.96	WT(R6)/APLP2(R6)-/-
1424214_at	231440	9130213B05Rik	RIKEN cDNA 9130213B05 gene	3.04	0.35	0.11	1.27	2.84	WT(R6)/APLP2(R1)-/-
1441022_at	23806	Arih1	ariadne ubiquitin-conjugating enzyme E2 binding protein homolog 1 (Drosophila)	2.26	0.27	0.12	1.21	2.45	WT(R6)/APLP2(R6)-/-
1441022_at	23806	Arih1	ariadne ubiquitin-conjugating enzyme E2 binding protein homolog 1 (Drosophila)	2.91	0.51	0.17	1.42	3.29	WT(R6)/APLP2(R1)-/-
1458510_at	270156	AU019823	expressed sequence AU019823	2.26	0.45	0.2	1.37	2.5	WT(R6)/APLP2(R6)-/-
1458510_at	270156	AU019823	expressed sequence AU019823	2.97	0.48	0.16	1.4	2.96	WT(R6)/APLP2(R1)-/-
1452350_at	78656	Brd8	bromodomain containing 8	2.39	0.62	0.26	1.54	1.87	WT(R6)/APLP2(R6)-/-
1452350_at	78656	Brd8	bromodomain containing 8	4.14	0.71	0.17	1.64	0.9	WT(R6)/APLP2(R1)-/-
1440842_at	320556	C230085N15Rik	RIKEN cDNA C230085N15 gene	1.79	0.29	0.16	1.22	4.9	WT(R6)/APLP2(R6)-/-
1440842_at	320556	C230085N15Rik	RIKEN cDNA C230085N15 gene	3.18	0.75	0.24	1.68	2.23	WT(R6)/APLP2(R1)-/-
1421267_a_at	17684	Cited2	Cbp/p300-interacting transactivator, with Glu/Asp-rich carboxy-terminal domain, 2	2.67	0.38	0.14	1.3	1.34	WT(R6)/APLP2(R6)-/-
1421267_a_at	17684	Cited2	Cbp/p300-interacting transactivator, with Glu/Asp-rich carboxy-terminal domain, 2	2.77	0.51	0.18	1.43	3.91	WT(R6)/APLP2(R1)-/-
1420354_at	83674	Cnnm1	cyclin M1	2.21	0.41	0.18	1.33	2.68	WT(R6)/APLP2(R6)-/-
1420354_at	83674	Cnnm1	cyclin M1	5.48	1.02	0.19	2.02	0	WT(R6)/APLP2(R1)-/-
1421698_a_at	12823	Col19a1	collagen, type XIX, alpha 1	3.19	0.46	0.15	1.38	0.5	WT(R6)/APLP2(R6)-/-
1421698_a_at	12823	Col19a1	collagen, type XIX, alpha 1	2.71	0.43	0.16	1.34	4.62	WT(R6)/APLP2(R1)-/-
1425611_a_at	13047	Cux1	cut-like homeobox 1	3.01	0.38	0.13	1.3	0.97	WT(R6)/APLP2(R6)-/-
1425611_a_at	13047	Cux1	cut-like homeobox 1	3.42	0.43	0.13	1.35	2.03	WT(R6)/APLP2(R1)-/-
1419491_at	13214	Defb1	defensin beta 1	-4.2	-0.88	0.21	0.54	0.86	WT(R6)/APLP2(R6)-/-
1419491_at	13214	Defb1	defensin beta 1	-3.1	-0.91	0.29	0.53	3.16	WT(R6)/APLP2(R1)-/-
1438078_at	56077	Dgke	diacylglycerol kinase, epsilon	2.16	0.31	0.14	1.24	2.74	WT(R6)/APLP2(R6)-/-
1438078_at	56077	Dgke	diacylglycerol kinase, epsilon	3.53	0.53	0.15	1.44	2.02	WT(R6)/APLP2(R1)-/-
1416022_at	16592	Fabp5	fatty acid binding protein 5, epidermal	2.46	0.29	0.12	1.22	1.67	WT(R6)/APLP2(R6)-/-
1416022_at	16592	Fabp5	fatty acid binding protein 5, epidermal	2.81	0.38	0.14	1.3	3.76	WT(R6)/APLP2(R1)-/-
1453240_a_at	72972	Gcap14	granule cell antiserum positive 14	2.04	0.27	0.13	1.21	3.09	WT(R6)/APLP2(R6)-/-
1453240_a_at	72972	Gcap14	granule cell antiserum positive 14	2.78	0.31	0.11	1.24	3.76	WT(R6)/APLP2(R1)-/-
1424666_at	237943	Gpatch8	G patch domain containing 8	2.03	0.41	0.2	1.33	3.26	WT(R6)/APLP2(R6)-/-
1424666_at	237943	Gpatch8	G patch domain containing 8	3.12	0.39	0.12	1.31	2.23	WT(R6)/APLP2(R1)-/-
1437001_at	56637	Gsk3b	glycogen synthase kinase 3 beta	1.81	0.26	0.14	1.2	4.58	WT(R6)/APLP2(R6)-/-
1437001_at	56637	Gsk3b	glycogen synthase kinase 3 beta	2.73	0.31	0.11	1.24	4.62	WT(R6)/APLP2(R1)-/-
1418102_at	15205	Hes1	hairy and enhancer of split 1 (Drosophila)	-2.89	-0.49	0.17	0.71	2.96	WT(R6)/APLP2(R6)-/-
1418102_at	15205	Hes1	hairy and enhancer of split 1 (Drosophila)	-2.96	-0.33	0.11	0.8	3.76	WT(R6)/APLP2(R1)-/-
1435950_at	15460	Hr	hairless	1.77	0.28	0.16	1.21	4.96	WT(R6)/APLP2(R6)-/-
1435950_at	15460	Hr	hairless	2.72	0.58	0.21	1.49	4.62	WT(R6)/APLP2(R1)-/-
1419111_at	69260	Ing2	inhibitor of growth family, member 2	2.49	0.26	0.11	1.2	1.58	WT(R6)/APLP2(R6)-/-
1419111_at	69260	Ing2	inhibitor of growth family, member 2	2.93	0.26	0.09	1.2	3.29	WT(R6)/APLP2(R1)-/-
1422945_a_at	16574	Kif5c	kinesin family member 5C	2.07	0.5	0.24	1.41	3.09	WT(R6)/APLP2(R6)-/-
1422945_a_at	16574	Kif5c	kinesin family member 5C	4.06	0.66	0.16	1.58	0.9	WT(R6)/APLP2(R1)-/-
1419355_at	93691	Klf7	Kruppel-like factor 7 (ubiquitous)	2.15	0.39	0.18	1.31	2.79	WT(R6)/APLP2(R6)-/-
1419355_at	93691	Klf7	Kruppel-like factor 7 (ubiquitous)	3.33	0.34	0.1	1.27	2.21	WT(R6)/APLP2(R1)-/-
1449283_a_at	29857	Mapk12	mitogen-activated protein kinase 12	2.19	0.33	0.15	1.26	2.68	WT(R6)/APLP2(R6)-/-
1449283_a_at	29857	Mapk12	mitogen-activated protein kinase 12	2.8	0.39	0.14	1.31	3.76	WT(R6)/APLP2(R1)-/-
1431403_a_at	78283	Mtap7d2	MAP7 domain containing 2	2.31	0.49	0.21	1.41	2.28	WT(R6)/APLP2(R6)-/-
1431403_a_at	78283	Mtap7d2	MAP7 domain containing 2	3.13	0.44	0.14	1.36	2.23	WT(R6)/APLP2(R1)-/-
1441869_x_at	NA	NA	NA	2.76	0.41	0.15	1.33	0.97	WT(R6)/APLP2(R6)-/-
1441869_x_at	NA	NA	NA	2.85	0.55	0.19	1.46	3.43	WT(R6)/APLP2(R1)-/-
1442049_at	NA	NA	NA	1.98	0.46	0.23	1.38	3.51	WT(R6)/APLP2(R6)-/-
1442049_at	NA	NA	NA	2.77	0.52	0.19	1.44	3.91	WT(R6)/APLP2(R1)-/-
1442506_at	NA	NA	NA	2.01	0.42	0.21	1.33	3.26	WT(R6)/APLP2(R6)-/-
1442506_at	NA	NA	NA	3.04	0.52	0.17	1.44	2.84	WT(R6)/APLP2(R1)-/-
1443050_at	NA	NA	NA	2.01	0.33	0.16	1.26	3.26	WT(R6)/APLP2(R6)-/-
1443050_at	NA	NA	NA	2.82	0.67	0.24	1.59	3.76	WT(R6)/APLP2(R1)-/-
1447580_at	NA	NA	NA	2.34	0.42	0.18	1.33	2.12	WT(R6)/APLP2(R6)-/-
1447580_at	NA	NA	NA	3.37	0.46	0.14	1.37	2.03	WT(R6)/APLP2(R1)-/-
1452107_s_at	NA	NA	NA	2.8	0.36	0.13	1.28	0.97	WT(R6)/APLP2(R6)-/-
1452107_s_at	NA	NA	NA	3.05	0.4	0.13	1.32	2.84	WT(R6)/APLP2(R1)-/-
1456759_at	NA	NA	NA	2.67	0.47	0.17	1.38	1.34	WT(R6)/APLP2(R6)-/-
1456759_at	NA	NA	NA	3.15	0.67	0.21	1.59	2.23	WT(R6)/APLP2(R1)-/-
1456900_at	NA	NA	NA	2.42	0.33	0.14	1.26	1.77	WT(R6)/APLP2(R6)-/-
1456900_at	NA	NA	NA	2.91	0.4	0.14	1.32	3.29	WT(R6)/APLP2(R1)-/-
1457190_at	NA	NA	NA	1.76	0.49	0.28	1.41	4.96	WT(R6)/APLP2(R6)-/-
1457190_at	NA	NA	NA	3.17	0.7	0.22	1.62	2.23	WT(R6)/APLP2(R1)-/-
1421112_at	18088	Nkx2-2	NK2 transcription factor related, locus 2 (Drosophila)	2.04	0.52	0.25	1.43	3.09	WT(R6)/APLP2(R6)-/-
1421112_at	18088	Nkx2-2	NK2 transcription factor related, locus 2 (Drosophila)	3.25	0.65	0.2	1.57	2.23	WT(R6)/APLP2(R1)-/-
1451592_at	232934	P42pop	Myb protein P42POP	1.83	0.31	0.17	1.24	4.58	WT(R6)/APLP2(R6)-/-
1451592_at	232934	P42pop	Myb protein P42POP	2.83	0.58	0.2	1.49	3.76	WT(R6)/APLP2(R1)-/-
1457264_at	239510	Phf20l1	PHD finger protein 20-like 1	2.2	0.4	0.18	1.32	2.68	WT(R6)/APLP2(R6)-/-
1457264_at	239510	Phf20l1	PHD finger protein 20-like 1	2.7	0.65	0.24	1.57	4.92	WT(R6)/APLP2(R1)-/-
1422705_at	65112	Pmepa1	prostate transmembrane protein, androgen induced 1	2.04	0.22	0.11	1.16	3.09	WT(R6)/APLP2(R6)-/-
1422705_at	65112	Pmepa1	prostate transmembrane protein, androgen induced 1	4.12	0.53	0.13	1.44	0.9	WT(R6)/APLP2(R1)-/-
1420655_at	116939	Pnpla3	patatin-like phospholipase domain containing 3	2.23	0.34	0.15	1.27	2.68	WT(R6)/APLP2(R6)-/-
1420655_at	116939	Pnpla3	patatin-like phospholipase domain containing 3	3	0.34	0.11	1.27	2.96	WT(R6)/APLP2(R1)-/-
1453478_at	18992	Pou3f2	POU domain, class 3, transcription factor 2	2.21	0.24	0.11	1.18	2.68	WT(R6)/APLP2(R6)-/-
1453478_at	18992	Pou3f2	POU domain, class 3, transcription factor 2	3.57	0.47	0.13	1.39	2.02	WT(R6)/APLP2(R1)-/-
1453068_at	110593	Prdm2	PR domain containing 2, with ZNF domain	1.91	0.29	0.15	1.23	3.75	WT(R6)/APLP2(R6)-/-
1453068_at	110593	Prdm2	PR domain containing 2, with ZNF domain	3.37	0.63	0.19	1.54	2.03	WT(R6)/APLP2(R1)-/-
1452359_at	100532	Rell1	RELT-like 1	1.9	0.33	0.17	1.26	3.88	WT(R6)/APLP2(R6)-/-
1452359_at	100532	Rell1	RELT-like 1	3.03	0.31	0.1	1.24	2.84	WT(R6)/APLP2(R1)-/-
1438305_at	116837	Rims1	regulating synaptic membrane exocytosis 1	1.76	0.26	0.15	1.19	4.96	WT(R6)/APLP2(R6)-/-
1438305_at	116837	Rims1	regulating synaptic membrane exocytosis 1	3.04	0.3	0.1	1.23	2.84	WT(R6)/APLP2(R1)-/-
1436277_at	433809	Rnf207	ring finger protein 207	3.26	0.49	0.15	1.4	0.5	WT(R6)/APLP2(R6)-/-
1436277_at	433809	Rnf207	ring finger protein 207	2.9	0.44	0.15	1.36	3.29	WT(R6)/APLP2(R1)-/-
1455799_at	225998	Rorb	RAR-related orphan receptor beta	2.48	0.44	0.18	1.35	1.58	WT(R6)/APLP2(R6)-/-
1455799_at	225998	Rorb	RAR-related orphan receptor beta	4.58	0.58	0.13	1.49	0	WT(R6)/APLP2(R1)-/-
1450121_at	20265	Scn1a	sodium channel, voltage-gated, type I, alpha	3.17	0.41	0.13	1.33	0.5	WT(R6)/APLP2(R6)-/-
1450121_at	20265	Scn1a	sodium channel, voltage-gated, type I, alpha	2.95	0.44	0.15	1.35	3.16	WT(R6)/APLP2(R1)-/-
1423129_at	56392	Shoc2	soc-2 (suppressor of clear) homolog (C. elegans)	3.59	0.52	0.14	1.43	0	WT(R6)/APLP2(R6)-/-
1423129_at	56392	Shoc2	soc-2 (suppressor of clear) homolog (C. elegans)	3.63	0.73	0.2	1.65	2.02	WT(R6)/APLP2(R1)-/-
1455295_at	234595	Slc38a7	solute carrier family 38, member 7	2.5	0.34	0.13	1.26	1.52	WT(R6)/APLP2(R6)-/-
1455295_at	234595	Slc38a7	solute carrier family 38, member 7	3.32	0.36	0.11	1.28	2.21	WT(R6)/APLP2(R1)-/-
1423500_a_at	20678	Sox5	SRY-box containing gene 5	2.04	0.26	0.13	1.2	3.09	WT(R6)/APLP2(R6)-/-
1423500_a_at	20678	Sox5	SRY-box containing gene 5	3.17	0.51	0.16	1.43	2.23	WT(R6)/APLP2(R1)-/-
1441507_at	20742	Spnb2	spectrin beta 2	2.15	0.45	0.21	1.36	2.74	WT(R6)/APLP2(R6)-/-
1441507_at	20742	Spnb2	spectrin beta 2	2.74	0.41	0.15	1.33	4.62	WT(R6)/APLP2(R1)-/-
1449578_at	114741	Supt16h	suppressor of Ty 16 homolog (S. cerevisiae)	1.92	0.41	0.22	1.33	3.75	WT(R6)/APLP2(R6)-/-
1449578_at	114741	Supt16h	suppressor of Ty 16 homolog (S. cerevisiae)	3.79	1.61	0.42	3.05	1.55	WT(R6)/APLP2(R1)-/-
1439634_at	74694	Tbc1d30	TBC1 domain family, member 30	3.88	0.5	0.13	1.42	0	WT(R6)/APLP2(R6)-/-
1439634_at	74694	Tbc1d30	TBC1 domain family, member 30	2.7	0.51	0.19	1.43	4.92	WT(R6)/APLP2(R1)-/-
1438769_a_at	77862	Thyn1	thymocyte nuclear protein 1	-2.84	-0.49	0.17	0.71	3.11	WT(R6)/APLP2(R6)-/-
1438769_a_at	77862	Thyn1	thymocyte nuclear protein 1	-3.58	-0.57	0.16	0.67	2.2	WT(R6)/APLP2(R1)-/-
1428010_at	30056	Timm9	translocase of inner mitochondrial membrane 9 homolog (yeast)	2.69	0.7	0.26	1.63	1.17	WT(R6)/APLP2(R6)-/-
1428010_at	30056	Timm9	translocase of inner mitochondrial membrane 9 homolog (yeast)	2.89	0.64	0.22	1.55	3.29	WT(R6)/APLP2(R1)-/-
1436854_at	22064	Trpc2	transient receptor potential cation channel, subfamily C, member 2	2.44	0.47	0.19	1.39	1.67	WT(R6)/APLP2(R6)-/-
1436854_at	22064	Trpc2	transient receptor potential cation channel, subfamily C, member 2	2.94	0.54	0.18	1.46	3.16	WT(R6)/APLP2(R1)-/-
1443369_at	328643	Vwa5b2	von Willebrand factor A domain containing 5B2	2.09	0.64	0.31	1.55	2.96	WT(R6)/APLP2(R6)-/-
1443369_at	328643	Vwa5b2	von Willebrand factor A domain containing 5B2	3.56	0.76	0.21	1.69	2.02	WT(R6)/APLP2(R1)-/-
1450308_a_at	24127	Xrn1	5'-3' exoribonuclease 1	1.89	0.34	0.18	1.26	3.88	WT(R6)/APLP2(R6)-/-
1450308_a_at	24127	Xrn1	5'-3' exoribonuclease 1	2.77	0.38	0.14	1.3	3.91	WT(R6)/APLP2(R1)-/-
1427271_at	235132	Zbtb44	zinc finger and BTB domain containing 44	5.63	0.95	0.17	1.93	0	WT(R6)/APLP2(R6)-/-
1427271_at	235132	Zbtb44	zinc finger and BTB domain containing 44	3.78	0.67	0.18	1.59	1.55	WT(R6)/APLP2(R1)-/-
1415712_at	360216	Zranb1	zinc finger, RAN-binding domain containing 1	3.26	0.44	0.14	1.36	0.5	WT(R6)/APLP2(R6)-/-
1415712_at	360216	Zranb1	zinc finger, RAN-binding domain containing 1	4.04	0.53	0.13	1.45	0.9	WT(R6)/APLP2(R1)-/-
